# Supplementary material for: Transciptomic and histological analysis of hepatopancreas, muscle and gill tissues of oriental river prawn (Macrobrachium nipponense) in response to chronic hypoxia
Source: BMC Genomics. 2015 Jul 3;16(1):491. doi: 10.1186/s12864-015-1701-3 (PMC4490754; doi:10.1186/s12864-015-1701-3)
Supplement: Additional file 1: — DGE in three different tissues. [file 12864_2015_1701_MOESM1_ESM.xls]

## Sheet: Additional file 1A
Additional file 2A DGE in hepatopancreas tissue.
gene_id	hypoxia_count	normoxia_count	hypoxia_fpkm	normoxia_fpkm	pvalue	FDR	log2FC(hypoxia/normoxia)	up-down-regulation(hypoxia/normoxia)	significant(FDR<=0.05,|logFC|>=1)	Nt-ID	Nt-Score	Nt-Evalue	Nt-annotation	Nr-ID	Nr-Score	Nr-Evalue	Nr-annotation	Swissprot-ID	Swissprot-Score	Swissprot-Evalue	Swissprot-annotation
c100072_g1	14.23	4	2.37	0.68	0.00321129	0.0423805	2.54713	up	yes	gi|694929349|ref|XM_003312012.3|	341	3.29678e-177	PREDICTED: Pan troglodytes ribosomal protein S6 (RPS6), mRNA	gi|545803034|ref|XP_005660138.1|	556	0	PREDICTED: 40S ribosomal protein S6 isoform X3 [Sus scrofa]	gi|51338614|sp|P62755.1|RS6_RAT	556	0	RecName: Full=40S ribosomal protein S6 RS6_HUMAN RecName: Full=40S ribosomal protein S6; AltName: Full=Phosphoprotein NP33 [Homo sapiens]
c100112_g1	0	15	0	2.69	0.00177786	0.0268988	-5.58036	down	yes	_	_	_	_	_	_	_	_	_	_	_	_
c100186_g1	9	0	1.26	0	0.00292486	0.0395941	5.67392	up	yes	_	_	_	_	_	_	_	_	_	_	_	_
c100369_g1	27	3.81	4	0.58	1.77089e-05	0.000575551	3.48583	up	yes	_	_	_	_	_	_	_	_	_	_	_	_
c10040_g1	7.42	55.69	0.55	4.24	0.00224411	0.0324884	-2.13917	down	yes	gi|20303530|gb|AC069544.9|	34	3.34323e-06	Homo sapiens chromosome 10 clone RP11-398C13, complete sequence	_	_	_	_	_	_	_	_
c100553_g1	47	24	7.16	3.73	0.00281053	0.0389906	1.78848	up	yes	_	_	_	_	_	_	_	_	_	_	_	_
c100584_g1	118	71	18.88	11.59	0.0025421	0.0357145	1.56106	up	yes	_	_	_	_	gi|449276092|gb|EMC84775.1|	419	5e-39	Glycerol kinase, partial [Columba livia]	gi|205830912|sp|Q64516.2|GLPK_MOUSE	390	1e-37	RecName: Full=Glycerol kinase; Short=GK; Short=Glycerokinase; AltName: Full=ATP:glycerol 3-phosphotransferase [Mus musculus]
c10097_g1	2	27	0.29	4.03	0.00336139	0.0438761	-2.81523	down	yes	_	_	_	_	_	_	_	_	_	_	_	_
c10117_g1	0.2	38.43	0.03	5.87	1.57894e-05	0.000521464	-6.90303	down	yes	_	_	_	_	_	_	_	_	_	_	_	_
c10138_g1	0	14.01	0	0.66	0.00292486	0.0395941	-5.48298	down	yes	_	_	_	_	_	_	_	_	_	_	_	_
c101697_g1	1	32.26	0.16	5.3	0.000284623	0.00608748	-3.94335	down	yes	_	_	_	_	_	_	_	_	_	_	_	_
c102524_g1	3	93	0.3	9.58	2.13829e-07	1.07027e-05	-4.04271	down	yes	_	_	_	_	_	_	_	_	_	_	_	_
c102618_g1	2.63	73	0.3	8.49	3.66556e-06	0.000141573	-3.69474	down	yes	_	_	_	_	_	_	_	_	_	_	_	_
c102694_g1	0	31.72	0	2.05	6.10714e-05	0.001648	-6.65736	down	yes	_	_	_	_	_	_	_	_	_	_	_	_
c102700_g1	28	2	0.91	0.07	1.79758e-06	7.44056e-05	4.43481	up	yes	_	_	_	_	_	_	_	_	_	_	_	_
c103008_g1	0	19	0	2.45	0.000428911	0.00854379	-5.91503	down	yes	_	_	_	_	gi|390359171|ref|XP_003729426.1|	475	1e-45	PREDICTED: uncharacterized protein LOC575262 [Strongylocentrotus purpuratus]	gi|130405|sp|P04323.1|POL3_DROME	282	4e-25	RecName: Full=Retrovirus-related Pol polyprotein from transposon 17.6; Includes: RecName: Full=Protease; Includes: RecName: Full=Reverse transcriptase; Includes: RecN
c103136_g1	36.55	12.96	4.93	1.78	0.000480009	0.00940987	2.31337	up	yes	_	_	_	_	_	_	_	_	_	_	_	_
c103171_g1	0	15.94	0	2.25	0.00109407	0.0180889	-5.67158	down	yes	_	_	_	_	_	_	_	_	_	_	_	_
c103382_g1	0	16.63	0	2.79	0.00109407	0.0180889	-5.75738	down	yes	_	_	_	_	_	_	_	_	_	_	_	_
c103463_g1	14	0	0.63	0	0.000175464	0.00413039	6.30123	up	yes	_	_	_	_	_	_	_	_	_	_	_	_
c103466_g1	133.1	73.98	17.63	10	0.00110707	0.0182641	1.67401	up	yes	_	_	_	_	_	_	_	_	_	_	_	_
c103602_g1	293	2221.07	29.69	229.6	1.66634e-05	0.000546252	-2.0891	down	yes	_	_	_	_	_	_	_	_	_	_	_	_
c103612_g1	3	48	0.32	5.17	0.000251992	0.00568008	-3.09315	down	yes	_	_	_	_	_	_	_	_	_	_	_	_
c103669_g1	2	31	0.28	4.46	0.00129061	0.020896	-3.01236	down	yes	_	_	_	_	_	_	_	_	_	_	_	_
c103738_g1	28.43	4.9	4.51	0.79	3.93101e-05	0.00113518	3.23757	up	yes	_	_	_	_	_	_	_	_	_	_	_	_
c104003_g1	376.71	48.74	66.33	8.76	4.74654e-12	5.34046e-10	3.76746	up	yes	_	_	_	_	_	_	_	_	_	_	_	_
c104156_g1	18	3	1.19	0.2	0.000554765	0.0105309	3.28546	up	yes	_	_	_	_	_	_	_	_	_	_	_	_
c104401_g1	178.05	10	16.46	0.94	1.22471e-14	2.09805e-12	4.94225	up	yes	_	_	_	_	_	_	_	_	_	_	_	_
c104467_g1	33	11	6.08	2.07	0.000331821	0.00698441	2.38387	up	yes	_	_	_	_	_	_	_	_	_	_	_	_
c104947_g1	1015.4	5253.85	191.38	1010.34	0.00110279	0.0182064	-1.53931	down	yes	_	_	_	_	_	_	_	_	_	_	_	_
c10523_g1	0	14	0	0.72	0.00292486	0.0395941	-5.48298	down	yes	_	_	_	_	gi|556101400|gb|ESO90052.1|	400	4e-36	hypothetical protein LOTGIDRAFT_164355 [Lottia gigantea]	_	_	_	_
c105558_g1	9	1	1.67	0.19	0.00292486	0.0395941	3.63018	up	yes	_	_	_	_	_	_	_	_	_	_	_	_
c10592_g2	1	41	0.13	5.46	3.18551e-05	0.00094561	-4.29776	down	yes	_	_	_	_	_	_	_	_	_	_	_	_
c107108_g1	19	0	3.57	0	1.02195e-05	0.00035588	6.73698	up	yes	_	_	_	_	_	_	_	_	_	_	_	_
c107175_g1	14.98	4	2.52	0.68	0.00223741	0.0324644	2.64545	up	yes	_	_	_	_	_	_	_	_	_	_	_	_
c107180_g1	15	0	1.96	0	7.46224e-05	0.00196768	6.39954	up	yes	_	_	_	_	_	_	_	_	_	_	_	_
c107297_g1	22	0.99	3.21	0.15	2.37815e-06	9.57498e-05	4.90289	up	yes	_	_	_	_	_	_	_	_	_	_	_	_
c107427_g1	1	47	0.15	7.2	1.00013e-05	0.000351973	-4.49337	down	yes	_	_	_	_	_	_	_	_	_	_	_	_
c107509_g1	31	0	5.78	0	9.36156e-08	5.01164e-06	7.438	up	yes	_	_	_	_	_	_	_	_	_	_	_	_
c10810_g1	0	15	0	0.85	0.00177786	0.0268988	-5.58036	down	yes	_	_	_	_	_	_	_	_	_	_	_	_
c108415_g1	245.11	76	27.71	8.76	1.24029e-06	5.34201e-05	2.51617	up	yes	_	_	_	_	_	_	_	_	_	_	_	_
c108437_g1	0	21	0	1.96	0.000272943	0.00588985	-6.05715	down	yes	_	_	_	_	_	_	_	_	_	_	_	_
c108546_g1	31	1	2.11	0.07	6.96116e-08	3.83883e-06	5.39426	up	yes	_	_	_	_	_	_	_	_	_	_	_	_
c108725_g1	31	9	5.07	1.5	0.000293832	0.00625671	2.57464	up	yes	_	_	_	_	_	_	_	_	_	_	_	_
c108735_g1	65	17	5.66	1.51	8.30016e-06	0.000297027	2.74443	up	yes	_	_	_	_	_	_	_	_	_	_	_	_
c108886_g1	29.18	5.03	4.15	0.73	3.00661e-05	0.000907726	3.28788	up	yes	_	_	_	_	_	_	_	_	_	_	_	_
c109178_g1	20	2	1.32	0.13	6.10714e-05	0.001648	3.95306	up	yes	_	_	_	_	gi|307185525|gb|EFN71501.1|	796	0	Ankyrin-1 [Camponotus floridanus]	gi|10719883|sp|P57078.1|RIPK4_HUMAN	253	4e-21	RecName: Full=Receptor-interacting serine/threonine-protein kinase 4; AltName: Full=Ankyrin repeat domain-containing protein 3; AltName: Full=PKC-delta-interacting
c109454_g1	13	0	2.05	0	0.000272943	0.00588985	6.19572	up	yes	_	_	_	_	_	_	_	_	_	_	_	_
c109525_g1	38	9	5.57	1.35	4.10868e-05	0.00117944	2.86684	up	yes	_	_	_	_	_	_	_	_	_	_	_	_
c109544_g1	22	7	3.29	1.07	0.0025168	0.0353965	2.43176	up	yes	_	_	_	_	_	_	_	_	_	_	_	_
c109848_g1	21	7	3.06	1.04	0.00329064	0.0431682	2.3652	up	yes	_	_	_	_	_	_	_	_	_	_	_	_
c109925_g1	9	1	1.53	0.17	0.00292486	0.0395941	3.63018	up	yes	_	_	_	_	_	_	_	_	_	_	_	_
c109993_g1	47	2	7.16	0.31	4.17925e-09	2.89365e-07	5.17832	up	yes	_	_	_	_	_	_	_	_	_	_	_	_
c110205_g1	301.05	2618.21	35.53	315.27	2.6955e-06	0.000107307	-2.28748	down	yes	_	_	_	_	_	_	_	_	_	_	_	_
c11042_g1	10	1	1.77	0.18	0.00177786	0.0268988	3.77935	up	yes	_	_	_	_	_	_	_	_	_	_	_	_
c110508_g1	0	73.95	0	2.84	8.13155e-09	5.33128e-07	-7.85868	down	yes	_	_	_	_	gi|646713567|gb|KDR17871.1|	1391	0	hypothetical protein L798_08062 [Zootermopsis nevadensis]	_	_	_	_
c11079_g1	2	37	0.15	2.79	0.000802182	0.0141813	-3.26522	down	yes	_	_	_	_	_	_	_	_	_	_	_	_
c110871_g1	9	72	0.42	3.44	0.00126773	0.020639	-2.1454	down	yes	_	_	_	_	gi|321468382|gb|EFX79367.1|	571	0	hypothetical protein DAPPUDRAFT_319686 [Daphnia pulex]	gi|62298570|sp|Q8NBN7.2|RDH13_HUMAN	467	1e-45	RecName: Full=Retinol dehydrogenase 13 [Homo sapiens]
c111049_g1	33	9	5.35	1.49	0.000187086	0.00436546	2.66434	up	yes	_	_	_	_	_	_	_	_	_	_	_	_
c111071_g1	42	285	5.82	40.31	0.000270527	0.00588985	-1.92549	down	yes	_	_	_	_	_	_	_	_	_	_	_	_
c111197_g1	38	9	5.99	1.45	4.10868e-05	0.00117944	2.86684	up	yes	_	_	_	_	_	_	_	_	_	_	_	_
c11122_g1	0	550.01	0	36.07	7.12953e-23	3.20865e-20	-10.7471	down	yes	_	_	_	_	_	_	_	_	_	_	_	_
c111256_g1	16	0	2.97	0	4.93267e-05	0.00136222	6.49158	up	yes	_	_	_	_	_	_	_	_	_	_	_	_
c112114_g1	11	1	1.3	0.12	0.000681211	0.012368	3.91454	up	yes	_	_	_	_	_	_	_	_	_	_	_	_
c112267_g1	1	25	0.13	3.41	0.00223741	0.0324644	-3.5912	down	yes	_	_	_	_	_	_	_	_	_	_	_	_
c113214_g1	239.36	72	46.14	14.16	9.10076e-07	4.01416e-05	2.55809	up	yes	_	_	_	_	_	_	_	_	_	_	_	_
c113261_g1	24.03	5.01	2.01	0.43	0.00015802	0.00381101	3.01672	up	yes	_	_	_	_	_	_	_	_	_	_	_	_
c113305_g1	11.96	77.11	0.79	5.17	0.00371406	0.0478271	-1.83389	down	yes	_	_	_	_	_	_	_	_	_	_	_	_
c113387_g1	267	64	11.11	2.72	4.59446e-08	2.61795e-06	2.88693	up	yes	_	_	_	_	gi|573905565|ref|XP_006640503.1|	803	0	PREDICTED: serine dehydratase-like [Lepisosteus oculatus]	gi|229462819|sp|P20132.2|SDHL_HUMAN	749	0	RecName: Full=L-serine dehydratase/L-threonine deaminase; Short=SDH; AltName: Full=L-serine deaminase; AltName: Full=L-threonine dehydratase; Short=TDH [Homo sapie
c113575_g1	63	12	7.25	1.41	6.75008e-07	3.04562e-05	3.1909	up	yes	_	_	_	_	_	_	_	_	_	_	_	_
c113615_g1	0	23	0	3.83	0.000113897	0.00285852	-6.1865	down	yes	_	_	_	_	gi|443690379|gb|ELT92518.1|	156	2e-08	hypothetical protein CAPTEDRAFT_212589 [Capitella teleta]	_	_	_	_
c113806_g1	30.2	745.98	3.94	99.28	8.18826e-12	8.91077e-10	-3.79568	down	yes	_	_	_	_	_	_	_	_	_	_	_	_
c113950_g1	20	1	1.65	0.08	7.02592e-06	0.000255386	4.76656	up	yes	_	_	_	_	_	_	_	_	_	_	_	_
c1145_g1	1676.83	236.82	275.23	39.66	1.61549e-12	1.97569e-10	3.65359	up	yes	_	_	_	_	gi|668463170|gb|KFB50588.1|	258	2e-20	hypothetical protein ZHAS_00018905 [Anopheles sinensis]	gi|586946306|sp|H9TB19.2|AOXB_CAVPO	156	2e-10	RecName: Full=Aldehyde oxidase 2; AltName: Full=Aldehyde oxidase homolog 3; AltName: Full=Azaheterocycle hydroxylase 2 [Cavia porcellus]
c114892_g1	84	48	14.01	8.17	0.00242691	0.0346604	1.63331	up	yes	_	_	_	_	gi|505784213|ref|XP_004604353.1|	406	2e-37	PREDICTED: sodium/myo-inositol cotransporter 2 [Sorex araneus]	gi|74751588|sp|Q8WWX8.1|SC5AB_HUMAN	401	6e-39	RecName: Full=Sodium/myo-inositol cotransporter 2; Short=Na(+)/myo-inositol cotransporter 2; AltName: Full=Sodium-dependent glucose cotransporter; AltName: Full=So
c115042_g1	99.8	14.89	12.41	1.89	6.88623e-09	4.6e-07	3.54155	up	yes	_	_	_	_	gi|585658357|ref|XP_006815997.1|	429	3e-40	PREDICTED: FAD-dependent oxidoreductase domain-containing protein 1-like [Saccoglossus kowalevskii]	gi|75057896|sp|Q5EA45.1|FXRD1_BOVIN	361	3e-34	RecName: Full=FAD-dependent oxidoreductase domain-containing protein 1 [Bos taurus]
c115407_g1	3.68	40.24	0.34	3.74	0.00248625	0.0351812	-2.43753	down	yes	_	_	_	_	_	_	_	_	_	_	_	_
c115704_g1	25.98	4.22	2.34	0.39	2.37033e-05	0.000735258	3.43175	up	yes	_	_	_	_	_	_	_	_	_	_	_	_
c11571_g1	2.68	56.52	0.23	5.01	4.82892e-05	0.00134758	-3.33957	down	yes	_	_	_	_	_	_	_	_	_	_	_	_
c115849_g1	126	20	20.95	3.39	4.47105e-09	3.07564e-07	3.46696	up	yes	_	_	_	_	_	_	_	_	_	_	_	_
c115854_g1	3291.98	21.26	540.33	3.56	5.14304e-35	8.81052e-32	8.10314	up	yes	_	_	_	_	_	_	_	_	_	_	_	_
c115885_g1	54	2	4	0.15	5.26348e-10	4.20967e-08	5.3779	up	yes	_	_	_	_	_	_	_	_	_	_	_	_
c116175_g1	16	0	2.88	0	4.93267e-05	0.00136222	6.49158	up	yes	_	_	_	_	_	_	_	_	_	_	_	_
c11686_g1	213	15	24.68	1.77	4.20068e-14	6.52777e-12	4.63103	up	yes	_	_	_	_	gi|524887280|ref|XP_005100228.1|	411	4e-38	PREDICTED: 2-acylglycerol O-acyltransferase 2-like [Aplysia californica]	gi|74851888|sp|Q54GC1.1|DGAT2_DICDI	371	3e-35	RecName: Full=Diacylglycerol O-acyltransferase 2; AltName: Full=Diglyceride acyltransferase 2 [Dictyostelium discoideum]
c117037_g1	12	0.99	2.19	0.18	0.000428911	0.00854379	4.03814	up	yes	_	_	_	_	gi|524880688|ref|XP_005097005.1|	214	3e-15	PREDICTED: uncharacterized protein LOC101851945 [Aplysia californica]	_	_	_	_
c117121_g1	15	4	1.66	0.45	0.00223741	0.0324644	2.64545	up	yes	_	_	_	_	_	_	_	_	_	_	_	_
c117374_g1	24	168.23	3.35	23.99	0.000408363	0.00833455	-1.96687	down	yes	_	_	_	_	gi|524881320|ref|XP_005097313.1|	498	0	PREDICTED: multidrug resistance-associated protein 1-like [Aplysia californica]	gi|338817955|sp|Q8VI47.2|MRP2_MOUSE	465	0	RecName: Full=Canalicular multispecific organic anion transporter 1; AltName: Full=ATP-binding cassette sub-family C member 2 [Mus musculus]
c117386_g1	209	78	32.22	12.27	1.19121e-05	0.000406559	2.24975	up	yes	_	_	_	_	_	_	_	_	_	_	_	_
c11839_g1	6.06	137	0.86	19.86	7.29631e-08	4.01116e-06	-3.64138	down	yes	_	_	_	_	_	_	_	_	_	_	_	_
c118507_g1	9	0	1.51	0	0.00292486	0.0395941	5.67392	up	yes	_	_	_	_	_	_	_	_	_	_	_	_
c118818_g1	284	141	24.56	12.44	0.000220663	0.00503508	1.8403	up	yes	_	_	_	_	_	_	_	_	_	_	_	_
c119166_g1	22	3	1.77	0.25	0.000108391	0.00274891	3.57237	up	yes	_	_	_	_	_	_	_	_	_	_	_	_
c119350_g1	15	2	1.95	0.27	0.000555241	0.0105309	3.5423	up	yes	_	_	_	_	gi|645006298|ref|XP_008204414.1|	219	8e-16	PREDICTED: uncharacterized protein LOC100122337 [Nasonia vitripennis]	_	_	_	_
c119422_g1	12	1	1.2	0.1	0.000428911	0.00854379	4.03814	up	yes	_	_	_	_	_	_	_	_	_	_	_	_
c119531_g1	0	16	0	3.04	0.00109407	0.0180889	-5.67158	down	yes	_	_	_	_	_	_	_	_	_	_	_	_
c119538_g1	1	29.98	0.09	2.75	0.000554765	0.0105309	-3.85119	down	yes	_	_	_	_	_	_	_	_	_	_	_	_
c119588_g1	15	4	1.66	0.45	0.00223741	0.0324644	2.64545	up	yes	_	_	_	_	_	_	_	_	_	_	_	_
c119659_g1	2895.5	8.99	461.84	1.46	2.68821e-38	5.94834e-35	9.11204	up	yes	_	_	_	_	gi|7414464|emb|CAB85963.1|	421	3e-39	alpha glucosidase [Litopenaeus vannamei]	gi|317373594|sp|P14410.6|SUIS_HUMAN	224	2e-18	RecName: Full=Sucrase-isomaltase, intestinal; Contains: RecName: Full=Sucrase; Contains: RecName: Full=Isomaltase [Homo sapiens]
c119694_g1	65	1.01	9.76	0.15	2.73425e-12	3.19132e-10	6.45807	up	yes	_	_	_	_	_	_	_	_	_	_	_	_
c120671_g1	3	36	0.42	5.09	0.0025168	0.0353965	-2.6813	down	yes	_	_	_	_	_	_	_	_	_	_	_	_
c120690_g1	14	3	2.46	0.54	0.00321129	0.0423805	2.92696	up	yes	_	_	_	_	_	_	_	_	_	_	_	_
c120758_g1	1	49.74	0.19	9.57	4.36526e-06	0.000165942	-4.58205	down	yes	_	_	_	_	_	_	_	_	_	_	_	_
c120879_g1	13	0	2.49	0	0.000272943	0.00588985	6.19572	up	yes	_	_	_	_	_	_	_	_	_	_	_	_
c121671_g1	74	4	10.67	0.59	4.378e-11	4.17411e-09	4.93432	up	yes	_	_	_	_	_	_	_	_	_	_	_	_
c122114_g1	11	1	2.09	0.19	0.000681211	0.012368	3.91454	up	yes	_	_	_	_	_	_	_	_	_	_	_	_
c122500_g1	52	6	5.49	0.65	3.40698e-08	1.99258e-06	3.87791	up	yes	_	_	_	_	_	_	_	_	_	_	_	_
c122619_g1	10	72	1.73	12.71	0.00200444	0.0296595	-1.99623	down	yes	_	_	_	_	_	_	_	_	_	_	_	_
c122720_g1	21.01	5	2.63	0.64	0.00051295	0.00994549	2.8256	up	yes	_	_	_	_	_	_	_	_	_	_	_	_
c122872_g1	13	0	2.22	0	0.000272943	0.00588985	6.19572	up	yes	_	_	_	_	_	_	_	_	_	_	_	_
c12607_g1	10	0	0.83	0	0.00177786	0.0268988	5.8231	up	yes	_	_	_	_	gi|641650304|ref|XP_008189050.1|	246	1e-18	PREDICTED: uncharacterized protein LOC103311248 [Acyrthosiphon pisum]	_	_	_	_
c12706_g1	0.32	23.73	0.04	3.04	0.000555241	0.0105309	-6.24708	down	yes	_	_	_	_	gi|308487632|ref|XP_003106011.1|	130	2e-05	hypothetical protein CRE_20220 [Caenorhabditis remanei]	_	_	_	_
c12891_g1	55	18	9.85	3.29	9.40699e-05	0.0024157	2.42317	up	yes	_	_	_	_	_	_	_	_	_	_	_	_
c14615_g1	13	0	1.13	0	0.000272943	0.00588985	6.19572	up	yes	_	_	_	_	_	_	_	_	_	_	_	_
c14697_g1	13	2	2.35	0.37	0.00183262	0.0275709	3.33848	up	yes	_	_	_	_	_	_	_	_	_	_	_	_
c15068_g1	10.73	1.45	1.06	0.15	0.000681211	0.012368	3.91454	up	yes	_	_	_	_	_	_	_	_	_	_	_	_
c15370_g1	0	331	0	44.39	7.25757e-19	2.09468e-16	-10.0151	down	yes	_	_	_	_	gi|558481708|gb|AHA55272.1|	269	1e-21	hypothetical protein, partial [Emiliania huxleyi virus 156]	gi|1175115|sp|P41479.1|Y091_NPVAC	210	9e-17	RecName: Full=Uncharacterized 24.1 kDa protein in LEF4-P33 intergenic region [Autographa californica nucleopolyhedrovirus]
c15566_g1	12.08	2	1.79	0.3	0.00276842	0.0384869	3.22464	up	yes	_	_	_	_	_	_	_	_	_	_	_	_
c16141_g1	26.93	8	2.27	0.69	0.000412938	0.00841176	2.54031	up	yes	_	_	_	_	_	_	_	_	_	_	_	_
c16214_g1	0	19	0	3.19	0.000428911	0.00854379	-5.91503	down	yes	_	_	_	_	_	_	_	_	_	_	_	_
c16290_g1	0	23	0	4.03	0.000113897	0.00285852	-6.1865	down	yes	_	_	_	_	gi|449443496|ref|XP_004139513.1|	141	9e-07	PREDICTED: uncharacterized protein LOC101212464 [Cucumis sativus]	_	_	_	_
c16304_g1	5	312	0.19	11.96	1.07147e-13	1.5806e-11	-5.08152	down	yes	_	_	_	_	_	_	_	_	_	_	_	_
c17669_g1	1949.28	295	224.33	34.64	4.6439e-12	5.2584e-10	3.55498	up	yes	_	_	_	_	gi|405967948|gb|EKC33062.1|	349	7e-31	Xanthine dehydrogenase [Crassostrea gigas]	_	_	_	_
c18275_g1	11.02	1	1.36	0.13	0.000681211	0.012368	3.91454	up	yes	_	_	_	_	_	_	_	_	_	_	_	_
c18520_g2	0	20	0	3.03	0.000272943	0.00588985	-5.98784	down	yes	_	_	_	_	_	_	_	_	_	_	_	_
c18969_g1	32	10	5.46	1.74	0.000510269	0.0099116	2.47315	up	yes	_	_	_	_	_	_	_	_	_	_	_	_
c19243_g1	0	40	0	4.75	8.28724e-06	0.000297027	-6.97643	down	yes	_	_	_	_	gi|241830636|ref|XP_002414823.1|	178	4e-11	cement protein RIM36, putative [Ixodes scapularis]	gi|310943141|sp|P86797.1|CTEN3_CUPSA	141	1e-08	RecName: Full=Ctenidin-3; Flags: Precursor
c19656_g1	0	18	0	2.58	0.000681211	0.012368	-5.83836	down	yes	_	_	_	_	_	_	_	_	_	_	_	_
c19748_g1	379.5	24	50.15	3.24	4.5419e-16	9.24146e-14	4.79892	up	yes	_	_	_	_	_	_	_	_	_	_	_	_
c19770_g1	44	0	6.03	0	1.02022e-09	7.75107e-08	7.94077	up	yes	_	_	_	_	_	_	_	_	_	_	_	_
c19814_g1	142	15	17.28	1.86	3.28912e-11	3.19912e-09	4.04667	up	yes	_	_	_	_	_	_	_	_	_	_	_	_
c19833_g1	393.99	82	25.92	5.5	3.15338e-09	2.23881e-07	3.092	up	yes	_	_	_	_	gi|321479162|gb|EFX90118.1|	393	2e-35	hypothetical protein DAPPUDRAFT_300149 [Daphnia pulex]	gi|122102849|sp|Q7KML2.1|ACOX1_DROME	282	2e-24	RecName: Full=Probable peroxisomal acyl-coenzyme A oxidase 1 [Drosophila melanogaster]
c1986_g1	9	1	1.64	0.19	0.00292486	0.0395941	3.63018	up	yes	_	_	_	_	_	_	_	_	_	_	_	_
c19883_g1	9	1	1.26	0.14	0.00292486	0.0395941	3.63018	up	yes	_	_	_	_	_	_	_	_	_	_	_	_
c20506_g1	73	43	9.06	5.44	0.00354343	0.0459754	1.58887	up	yes	_	_	_	_	gi|157106345|ref|XP_001649281.1|	150	8e-08	valacyclovir hydrolase [Aedes AAEL004507-PA [Aedes aegypti]	_	_	_	_
c20657_g1	4	61	0.2	3.05	6.27298e-05	0.00168846	-3.04239	down	yes	_	_	_	_	_	_	_	_	_	_	_	_
c20793_g1	2.41	26.89	0.23	2.57	0.00336139	0.0438761	-2.81523	down	yes	_	_	_	_	_	_	_	_	_	_	_	_
c2080_g1	36	8	3.88	0.88	3.07576e-05	0.000921406	2.95296	up	yes	_	_	_	_	_	_	_	_	_	_	_	_
c20855_g1	42.94	20	3.85	1.83	0.00171615	0.0267345	1.91991	up	yes	_	_	_	_	_	_	_	_	_	_	_	_
c20973_g1	31	7	3.48	0.8	4.46298e-05	0.00125669	2.92312	up	yes	_	_	_	_	_	_	_	_	_	_	_	_
c21024_g1	15	401.63	1.2	32.66	5.1711e-11	4.86908e-09	-3.89566	down	yes	_	_	_	_	gi|326579691|gb|ADZ96217.1|	664	0	JHE-like carboxylesterase 1 [Pandalopsis japonica]	gi|363548513|sp|Q07085.3|EST2_CAEEL	352	9e-33	RecName: Full=Esterase CM06B1 [Caenorhabditis elegans]
c21083_g1	9	0	0.82	0	0.00292486	0.0395941	5.67392	up	yes	_	_	_	_	_	_	_	_	_	_	_	_
c2169_g2	80.11	3	6.75	0.26	1.63224e-12	1.98303e-10	5.42636	up	yes	_	_	_	_	_	_	_	_	_	_	_	_
c21805_g1	11	1	1.89	0.18	0.000681211	0.012368	3.91454	up	yes	_	_	_	_	_	_	_	_	_	_	_	_
c21972_g1	3	35	0.3	3.55	0.00329064	0.0431682	-2.64102	down	yes	_	_	_	_	_	_	_	_	_	_	_	_
c22948_g1	11	1	1.49	0.14	0.000681211	0.012368	3.91454	up	yes	_	_	_	_	_	_	_	_	_	_	_	_
c23228_g1	17	4	3.15	0.76	0.000780248	0.0138907	2.82401	up	yes	_	_	_	_	_	_	_	_	_	_	_	_
c23234_g1	0	39	0	4.79	1.14102e-05	0.000390182	-6.9402	down	yes	_	_	_	_	_	_	_	_	_	_	_	_
c2345_g1	413	2860.93	24.31	171.78	4.63411e-05	0.00129731	-1.95938	down	yes	_	_	_	_	gi|395484805|gb|AFN66647.1|	394	1e-35	chitin binding-like protein [Fenneropenaeus chinensis]	_	_	_	_
c23632_g1	40	18.07	5.24	2.42	0.00205977	0.030402	1.9655	up	yes	_	_	_	_	gi|521957073|ref|WP_020468678.1|	211	7e-15	hypothetical protein [Zavarzinella formosa]	gi|310947136|sp|A7XQ02.2|MLX56_MORAL	193	8e-15	RecName: Full=Mulatexin; Short=MLX56; AltName: Full=Latex protein; Flags: Precursor
c23682_g1	1064.02	333	76.53	24.44	3.60399e-07	1.72582e-05	2.50722	up	yes	_	_	_	_	gi|564237501|ref|XP_006275637.1|	567	0	PREDICTED: alkylglycerol monooxygenase [Alligator mississippiensis]	gi|82179444|sp|Q5M8F9.1|ALKMO_XENTR	536	0	RecName: Full=Alkylglycerol monooxygenase; AltName: Full=Transmembrane protein 195
c23790_g1	0	20	0	3.59	0.000272943	0.00588985	-5.98784	down	yes	_	_	_	_	_	_	_	_	_	_	_	_
c24163_g1	1	42.56	0.18	7.67	2.37033e-05	0.000735258	-4.36595	down	yes	_	_	_	_	_	_	_	_	_	_	_	_
c24337_g1	13	2	1.99	0.31	0.00183262	0.0275709	3.33848	up	yes	_	_	_	_	_	_	_	_	_	_	_	_
c24384_g1	38	1155.05	2.7	83.7	1.3827e-13	2.00081e-11	-4.08688	down	yes	_	_	_	_	gi|270017001|gb|EFA13447.1|	242	4e-18	hypothetical protein TcasGA2_TC004216 [Tribolium castaneum]	_	_	_	_
c2459_g1	86	39	15.74	7.28	0.000338372	0.00711103	1.96454	up	yes	_	_	_	_	_	_	_	_	_	_	_	_
c24648_g1	0	19	0	1.93	0.000428911	0.00854379	-5.91503	down	yes	_	_	_	_	_	_	_	_	_	_	_	_
c2486_g1	1	24	0.12	2.9	0.00223741	0.0324644	-3.53307	down	yes	_	_	_	_	gi|556096801|gb|ESO85453.1|	403	4e-37	hypothetical protein LOTGIDRAFT_96617, partial [Lottia gigantea]	gi|74897435|sp|Q55E31.1|RB32B_DICDI	362	3e-34	RecName: Full=Ras-related protein Rab-32B [Dictyostelium discoideum]
c25773_g1	49	11	4.99	1.14	6.55713e-06	0.000240818	2.95163	up	yes	_	_	_	_	_	_	_	_	_	_	_	_
c25954_g1	0	16.18	0	1.49	0.00109407	0.0180889	-5.67158	down	yes	_	_	_	_	_	_	_	_	_	_	_	_
c26287_g1	138	12	20.41	1.81	8.14031e-12	8.89505e-10	4.31991	up	yes	_	_	_	_	gi|459172503|ref|XP_002128232.2|	299	4e-25	PREDICTED: D-beta-hydroxybutyrate dehydrogenase, mitochondrial-like [Ciona intestinalis]	gi|25108876|sp|Q02338.3|BDH_HUMAN	276	2e-24	RecName: Full=D-beta-hydroxybutyrate dehydrogenase, mitochondrial; Short=BDH; AltName: Full=3-hydroxybutyrate dehydrogenase; Flags: Precursor [Homo sapiens]
c26311_g1	12	0	2.15	0	0.000428911	0.00854379	6.08188	up	yes	_	_	_	_	_	_	_	_	_	_	_	_
c26728_g1	12	0.89	1.44	0.11	0.000428911	0.00854379	4.03814	up	yes	_	_	_	_	_	_	_	_	_	_	_	_
c26950_g1	33.64	12.44	4.86	1.83	0.000548622	0.0105309	2.30458	up	yes	_	_	_	_	gi|642110471|emb|CDQ71299.1|	142	7e-07	unnamed protein product [Oncorhynchus mykiss]	gi|119367815|sp|Q9H694.2|BICC1_HUMAN	134	6e-08	RecName: Full=Protein bicaudal C homolog 1; Short=Bic-C [Homo sapiens]
c27036_g1	19	2	1.26	0.13	8.68659e-05	0.00224591	3.87974	up	yes	_	_	_	_	_	_	_	_	_	_	_	_
c27057_g1	15	2	1.97	0.27	0.000555241	0.0105309	3.5423	up	yes	_	_	_	_	_	_	_	_	_	_	_	_
c27098_g1	80	16	5.68	1.16	3.4957e-07	1.68002e-05	3.12904	up	yes	_	_	_	_	_	_	_	_	_	_	_	_
c27289_g1	0	24.97	0	1.47	0.000555241	0.0105309	-6.30521	down	yes	_	_	_	_	_	_	_	_	_	_	_	_
c27397_g1	0	30	0	2.81	0.000124298	0.00306451	-6.5652	down	yes	_	_	_	_	_	_	_	_	_	_	_	_
c27415_g1	0	19	0	2.55	0.000428911	0.00854379	-5.91503	down	yes	_	_	_	_	gi|432923332|ref|XP_004080423.1|	275	2e-22	PREDICTED: mediator of RNA polymerase II transcription subunit 24-like isoform 1 [Oryzias latipes]	gi|158706144|sp|Q2PW47.2|MED24_DANRE	269	1e-23	RecName: Full=Mediator of RNA polymerase II transcription subunit 24; AltName: Full=Mediator complex subunit 24; AltName: Full=Protein lessen; AltName: Full=Thyro
c27462_g1	3	42	0.31	4.36	0.000882625	0.015353	-2.90187	down	yes	_	_	_	_	_	_	_	_	_	_	_	_
c27529_g1	94	56	8.89	5.4	0.0030552	0.0410966	1.57423	up	yes	_	_	_	_	_	_	_	_	_	_	_	_
c27693_g1	0	14	0	2.28	0.00292486	0.0395941	-5.48298	down	yes	_	_	_	_	_	_	_	_	_	_	_	_
c27713_g1	0	1015	0	121.37	7.36527e-27	5.2152e-24	-11.6307	down	yes	_	_	_	_	_	_	_	_	_	_	_	_
c2878_g1	37	248	3.77	25.79	0.000355263	0.00740158	-1.90715	down	yes	_	_	_	_	_	_	_	_	_	_	_	_
c29267_g1	11	0	1.09	0	0.000681211	0.012368	5.95828	up	yes	_	_	_	_	_	_	_	_	_	_	_	_
c29293_g1	11	1	1.86	0.17	0.000681211	0.012368	3.91454	up	yes	_	_	_	_	_	_	_	_	_	_	_	_
c30345_g1	171.04	5	25.08	0.75	2.88979e-16	5.99473e-14	5.84035	up	yes	_	_	_	_	_	_	_	_	_	_	_	_
c30699_g1	27	12	2.4	1.09	0.00365839	0.0472592	1.97397	up	yes	_	_	_	_	_	_	_	_	_	_	_	_
c30839_g1	19.09	4.23	1.53	0.35	0.000396399	0.00811846	2.98288	up	yes	_	_	_	_	_	_	_	_	_	_	_	_
c31163_g1	23	9	2.02	0.81	0.00318492	0.0423805	2.1469	up	yes	_	_	_	_	_	_	_	_	_	_	_	_
c31932_g1	15	104.23	2.76	19.54	0.00119541	0.0195756	-1.94833	down	yes	_	_	_	_	gi|196001369|ref|XP_002110552.1|	295	1e-24	hypothetical protein TRIADDRAFT_50060 [Trichoplax adhaerens]	gi|82231164|sp|Q5F364.1|MRP1_CHICK	280	7e-25	RecName: Full=Multidrug resistance-associated protein 1; AltName: Full=ATP-binding cassette sub-family C member 1; AltName: Full=Leukotriene C(4) transporter; Short
c32959_g1	199.92	26	22.8	3.03	4.85252e-11	4.58537e-09	3.75952	up	yes	_	_	_	_	_	_	_	_	_	_	_	_
c33374_g1	62	20	6.08	2	4.58309e-05	0.00128506	2.44599	up	yes	_	_	_	_	_	_	_	_	_	_	_	_
c33490_g1	19	0	2.68	0	1.02195e-05	0.00035588	6.73698	up	yes	_	_	_	_	_	_	_	_	_	_	_	_
c34155_g1	10.12	69.29	0.67	4.66	0.0027406	0.0382302	-1.9351	down	yes	_	_	_	_	_	_	_	_	_	_	_	_
c34305_g1	14	2.99	2.29	0.5	0.00321129	0.0423805	2.92696	up	yes	_	_	_	_	_	_	_	_	_	_	_	_
c34371_g1	40	9	2.62	0.6	2.20949e-05	0.000693726	2.9405	up	yes	_	_	_	_	_	_	_	_	_	_	_	_
c34798_g1	5	45.16	0.35	3.25	0.00365839	0.0472592	-2.29672	down	yes	_	_	_	_	_	_	_	_	_	_	_	_
c34826_g1	58.09	6.23	9.85	1.08	7.69646e-09	5.07737e-07	4.03494	up	yes	_	_	_	_	_	_	_	_	_	_	_	_
c34971_g1	0	62	0	3.96	6.91079e-08	3.82695e-06	-7.60462	down	yes	_	_	_	_	_	_	_	_	_	_	_	_
c35750_g1	26	3	2.89	0.34	2.37033e-05	0.000735258	3.81158	up	yes	_	_	_	_	_	_	_	_	_	_	_	_
c369_g1	0	18	0	2.22	0.000681211	0.012368	-5.83836	down	yes	_	_	_	_	gi|390331675|ref|XP_003723332.1|	325	4e-28	PREDICTED: uncharacterized protein LOC100889692 [Strongylocentrotus purpuratus]	_	_	_	_
c38072_g1	0	15.21	0	2.24	0.00177786	0.0268988	-5.58036	down	yes	_	_	_	_	_	_	_	_	_	_	_	_
c38913_g1	20.81	6.43	1.4	0.44	0.0014102	0.0226118	2.57711	up	yes	_	_	_	_	_	_	_	_	_	_	_	_
c39563_g1	5	76.02	0.35	5.49	3.67922e-05	0.00107062	-3.04863	down	yes	gi|557745711|gb|KC631616.1|	754	0	Macrobrachium nipponense ecdysone receptor (EcR-S2) mRNA, complete cds, alternatively spliced	gi|557745712|gb|AHA33386.1|	162	8e-09	ecdysone receptor [Macrobrachium nipponense]	_	_	_	_
c39718_g1	193	17	30.03	2.7	5.31034e-13	6.91203e-11	4.31188	up	yes	_	_	_	_	_	_	_	_	_	_	_	_
c40398_g1	0	823.96	0	65.67	3.85739e-25	2.27612e-22	-11.3301	down	yes	_	_	_	_	gi|229553914|sp|P0C9V8.1|CD2H_ASFP4	231	7e-17	RecName: Full=CD2 homolog; Short=CD2H; AltName: Full=T-lymphocyte CD2 receptor-like protein; Flags: Precursor	gi|229553914|sp|P0C9V8.1|CD2H_ASFP4	231	1e-18	RecName: Full=CD2 homolog; Short=CD2H; AltName: Full=T-lymphocyte CD2 receptor-like protein; Flags: Precursor
c40516_g1	204.58	125	21.86	13.63	0.00201447	0.0297996	1.54373	up	yes	_	_	_	_	_	_	_	_	_	_	_	_
c41138_g1	16	105.72	1.9	12.82	0.00204616	0.0302346	-1.88369	down	yes	_	_	_	_	_	_	_	_	_	_	_	_
c41668_g1	37	4	6.3	0.69	5.55233e-07	2.55957e-05	3.93782	up	yes	_	_	_	_	gi|260813727|ref|XP_002601568.1|	236	8e-18	hypothetical protein BRAFLDRAFT_255972 [Branchiostoma floridae]	gi|1711563|sp|P50427.1|STS_MOUSE	183	1e-13	RecName: Full=Steryl-sulfatase; AltName: Full=Arylsulfatase C; Short=ASC; AltName: Full=Steroid sulfatase; AltName: Full=Steryl-sulfate sulfohydrolase; Flags: Precurs
c42342_g1	84	612	11.13	82.72	5.42811e-05	0.00148208	-2.03028	down	yes	_	_	_	_	_	_	_	_	_	_	_	_
c42351_g1	35	8	5.86	1.37	3.84957e-05	0.00111409	2.91252	up	yes	_	_	_	_	_	_	_	_	_	_	_	_
c42373_g1	133.44	19	14.75	2.14	1.0151e-09	7.74536e-08	3.61766	up	yes	_	_	_	_	_	_	_	_	_	_	_	_
c42387_g1	157	92	13.53	8.09	0.00164916	0.0257969	1.60016	up	yes	_	_	_	_	_	_	_	_	_	_	_	_
c42474_g1	2	34	0.15	2.59	0.000695001	0.0125412	-3.14432	down	yes	_	_	_	_	_	_	_	_	_	_	_	_
c42530_g1	1.55	40.64	0.12	3.25	0.000352128	0.00734489	-3.41211	down	yes	_	_	_	_	_	_	_	_	_	_	_	_
c42582_g1	0	16	0	2.9	0.00109407	0.0180889	-5.67158	down	yes	_	_	_	_	_	_	_	_	_	_	_	_
c42869_g1	27	11	2.2	0.92	0.00365839	0.0472592	2.0961	up	yes	_	_	_	_	_	_	_	_	_	_	_	_
c43171_g1	12	1	1.25	0.11	0.000428911	0.00854379	4.03814	up	yes	_	_	_	_	_	_	_	_	_	_	_	_
c43244_g2	0	287.08	0	36.88	8.79227e-18	2.18188e-15	-9.80951	down	yes	_	_	_	_	_	_	_	_	_	_	_	_
c438_g2	0	51	0	9.29	7.56916e-07	3.39213e-05	-7.32445	down	yes	_	_	_	_	_	_	_	_	_	_	_	_
c44852_g1	5	47	0.2	1.9	0.00294525	0.039789	-2.35902	down	yes	_	_	_	_	gi|321466607|gb|EFX77601.1|	170	3e-09	hypothetical protein DAPPUDRAFT_305376 [Daphnia pulex]	_	_	_	_
c45016_g1	16.67	2.21	3.18	0.43	0.000259302	0.00578835	3.72086	up	yes	gi|51988475|gb|AY572863.1|	266	1.4229e-135	Reticulitermes flavipes actin mRNA, partial cds	gi|318087092|gb|ADV40137.1|	435	7e-41	actin 5C [Latrodectus hesperus]	gi|1703156|sp|P49871.1|ACT_MANSE	434	9e-43	RecName: Full=Actin, muscle; Flags: Precursor
c45714_g1	21.35	6.82	2.88	0.94	0.00329064	0.0431682	2.3652	up	yes	_	_	_	_	_	_	_	_	_	_	_	_
c45945_g1	148.21	76.97	20.94	11.1	0.000608767	0.0114278	1.77089	up	yes	_	_	_	_	_	_	_	_	_	_	_	_
c45947_g1	1	26	0.12	3.28	0.00156686	0.0246256	-3.64708	down	yes	_	_	_	_	_	_	_	_	_	_	_	_
c46035_g1	73	1457.56	11.39	232.1	3.10642e-11	3.02696e-09	-3.48426	down	yes	_	_	_	_	gi|405976529|gb|EKC41033.1|	374	8e-34	Solute carrier family 23 member 1 [Crassostrea gigas]	gi|259016137|sp|Q9WTW8.2|S23A2_RAT	341	6e-32	RecName: Full=Solute carrier family 23 member 2; AltName: Full=Na(+)/L-ascorbic acid transporter 2; AltName: Full=Sodium-dependent vitamin C transporter 2
c46411_g2	9.79	72.39	1.08	8.17	0.00200444	0.0296595	-1.99623	down	yes	_	_	_	_	_	_	_	_	_	_	_	_
c46628_g1	96.96	8.39	11.83	1.04	6.48894e-11	6.03505e-09	4.37843	up	yes	_	_	_	_	_	_	_	_	_	_	_	_
c46643_g1	76	24	4.74	1.53	2.2311e-05	0.000697791	2.47972	up	yes	_	_	_	_	_	_	_	_	_	_	_	_
c47017_g1	0	27	0	3.33	0.000259302	0.00578835	-6.41489	down	yes	_	_	_	_	_	_	_	_	_	_	_	_
c47188_g1	91	32	4.12	1.48	3.56446e-05	0.00103894	2.32874	up	yes	_	_	_	_	_	_	_	_	_	_	_	_
c47353_g1	17.03	5	3.02	0.9	0.00243379	0.0346604	2.52363	up	yes	gi|297747482|gb|AC231275.2|	323	3.14834e-167	Homo sapiens FOSMID clone ABC12-46987300E12 from chromosome unknown, complete sequence	gi|564324583|ref|XP_006227711.1|	292	3e-24	PREDICTED: proline-rich protein HaeIII subfamily 1-like [Rattus norvegicus]	_	_	_	_
c474_g1	0	39	0	3	1.14102e-05	0.000390182	-6.9402	down	yes	_	_	_	_	gi|659128604|ref|XP_008464282.1|	199	4e-13	PREDICTED: leucine-rich repeat extensin-like protein 3 [Cucumis melo]	gi|78099971|sp|Q8MUC5.1|CU36_MANSE	124	3e-06	RecName: Full=Pupal cuticle protein 36; AltName: Full=MS-PCP36; Short=MsCP36; Flags: Precursor
c47532_g1	25	7	2.41	0.69	0.000882625	0.015353	2.61478	up	yes	_	_	_	_	_	_	_	_	_	_	_	_
c48029_g1	20.87	4.94	2.51	0.61	0.00051295	0.00994549	2.8256	up	yes	_	_	_	_	_	_	_	_	_	_	_	_
c48143_g1	14	3	1.97	0.43	0.00321129	0.0423805	2.92696	up	yes	_	_	_	_	_	_	_	_	_	_	_	_
c48624_g1	0	23	0	2.82	0.000113897	0.00285852	-6.1865	down	yes	_	_	_	_	_	_	_	_	_	_	_	_
c48634_g1	0	14	0	1.81	0.00292486	0.0395941	-5.48298	down	yes	_	_	_	_	_	_	_	_	_	_	_	_
c48830_g1	30.88	13	4.43	1.9	0.00230963	0.0333755	2.05946	up	yes	_	_	_	_	_	_	_	_	_	_	_	_
c48851_g1	17.45	231.09	1.88	25.35	4.41667e-07	2.06859e-05	-2.91864	down	yes	_	_	_	_	_	_	_	_	_	_	_	_
c49507_g1	43	9	3.3	0.7	1.20816e-05	0.000411551	3.04439	up	yes	_	_	_	_	_	_	_	_	_	_	_	_
c49759_g1	0	408	0	44.48	1.71073e-20	5.71384e-18	-10.3166	down	yes	_	_	_	_	gi|33468738|dbj|BAC81566.1|	319	2e-27	calcification-associated peptide-1 [Procambarus clarkii]	_	_	_	_
c49822_g1	3	81	0.48	13.26	1.12328e-06	4.88958e-05	-3.84414	down	yes	_	_	_	_	gi|242011004|ref|XP_002426247.1|	490	0	Ras GTPase-activating protein, putative [Pediculus humanus corporis]	gi|121743|sp|P20936.1|RASA1_HUMAN	341	6e-32	RecName: Full=Ras GTPase-activating protein 1; Short=GAP; Short=GTPase-activating protein; Short=RasGAP; AltName: Full=Ras p21 protein activator; AltName: Full=p120G
c49822_g2	24.93	355.71	1.12	16.27	7.01416e-08	3.86404e-06	-2.99037	down	yes	_	_	_	_	gi|646722537|gb|KDR23495.1|	1382	0	Ras GTPase-activating protein 1 [Zootermopsis nevadensis]	gi|121743|sp|P20936.1|RASA1_HUMAN	719	0	RecName: Full=Ras GTPase-activating protein 1; Short=GAP; Short=GTPase-activating protein; Short=RasGAP; AltName: Full=Ras p21 protein activator; AltName: Full=p120G
c49826_g1	14	4	1.56	0.46	0.00321129	0.0423805	2.54713	up	yes	_	_	_	_	_	_	_	_	_	_	_	_
c49879_g2	0	18	0	1.21	0.000681211	0.012368	-5.83836	down	yes	_	_	_	_	_	_	_	_	_	_	_	_
c49882_g1	23	1	2.8	0.12	1.67869e-06	7.01958e-05	4.96651	up	yes	_	_	_	_	_	_	_	_	_	_	_	_
c49902_g1	88.79	23.08	10.78	2.86	1.78875e-06	7.44056e-05	2.7676	up	yes	_	_	_	_	_	_	_	_	_	_	_	_
c50015_g1	39	8	2.73	0.57	1.28122e-05	0.000434207	3.06788	up	yes	_	_	_	_	_	_	_	_	_	_	_	_
c5008_g1	17	5	1.93	0.58	0.00243379	0.0346604	2.52363	up	yes	_	_	_	_	_	_	_	_	_	_	_	_
c50533_g1	72.46	28	10.65	4.2	0.000147447	0.00358696	2.18223	up	yes	_	_	_	_	_	_	_	_	_	_	_	_
c50610_g2	242	147	23.72	14.7	0.00171118	0.0266883	1.54959	up	yes	_	_	_	_	_	_	_	_	_	_	_	_
c50841_g1	53	18	3.89	1.35	0.000146117	0.00355787	2.36991	up	yes	_	_	_	_	_	_	_	_	_	_	_	_
c50998_g1	40	10	5.51	1.41	5.22552e-05	0.00143192	2.79346	up	yes	_	_	_	_	_	_	_	_	_	_	_	_
c51013_g1	11	1	1	0.09	0.000681211	0.012368	3.91454	up	yes	_	_	_	_	_	_	_	_	_	_	_	_
c51091_g1	37	15	2.01	0.83	0.000879111	0.0153371	2.11155	up	yes	_	_	_	_	_	_	_	_	_	_	_	_
c51214_g1	7.02	66.11	0.37	3.51	0.00060939	0.0114354	-2.37497	down	yes	_	_	_	_	_	_	_	_	_	_	_	_
c51349_g1	8.75	64.79	0.6	4.51	0.00285859	0.039585	-1.99853	down	yes	_	_	_	_	_	_	_	_	_	_	_	_
c51392_g1	330.66	178.93	8.41	4.64	0.000463989	0.00914955	1.71754	up	yes	_	_	_	_	_	_	_	_	_	_	_	_
c51457_g1	0	13.75	0	2.33	0.00292486	0.0395941	-5.48298	down	yes	_	_	_	_	_	_	_	_	_	_	_	_
c51474_g1	31	1	1.77	0.06	6.96116e-08	3.83883e-06	5.39426	up	yes	_	_	_	_	_	_	_	_	_	_	_	_
c51500_g1	427.01	146.01	64.66	22.56	2.0435e-06	8.33504e-05	2.37818	up	yes	_	_	_	_	_	_	_	_	_	_	_	_
c51500_g2	923	286	60.33	19.07	3.39206e-07	1.63614e-05	2.52144	up	yes	_	_	_	_	gi|498961829|ref|XP_004524885.1|	506	0	PREDICTED: pancreatic lipase-related protein 2-like [Ceratitis capitata]	gi|215275180|sp|A5PK46.1|LIPR2_BOVIN	412	1e-39	RecName: Full=Pancreatic lipase-related protein 2; Short=PL-RP2; AltName: Full=Galactolipase; Flags: Precursor [Bos taurus]
c51538_g1	0	18	0	2.6	0.000681211	0.012368	-5.83836	down	yes	_	_	_	_	_	_	_	_	_	_	_	_
c51573_g1	0	177	0	27.35	2.64938e-14	4.31589e-12	-9.11321	down	yes	_	_	_	_	_	_	_	_	_	_	_	_
c5175_g1	0	17	0	3.31	0.00109407	0.0180889	-5.75738	down	yes	_	_	_	_	_	_	_	_	_	_	_	_
c51797_g1	2	33.29	0.23	3.86	0.000945269	0.0161777	-3.10166	down	yes	_	_	_	_	gi|66828323|ref|XP_647516.1|	158	9e-09	hypothetical protein DDB_G0268052 [Dictyostelium discoideum AX4]	_	_	_	_
c51854_g1	10	0	1.36	0	0.00177786	0.0268988	5.8231	up	yes	_	_	_	_	_	_	_	_	_	_	_	_
c51913_g1	4	42.01	0.25	2.69	0.00194477	0.0289378	-2.50737	down	yes	_	_	_	_	_	_	_	_	_	_	_	_
c52006_g1	17	0	2.25	0	3.28845e-05	0.000969124	6.5781	up	yes	_	_	_	_	_	_	_	_	_	_	_	_
c52054_g1	20.93	1.67	3.33	0.27	4.31873e-05	0.00122582	4.02284	up	yes	_	_	_	_	_	_	_	_	_	_	_	_
c52141_g1	14.44	3.22	2.54	0.58	0.00321129	0.0423805	2.92696	up	yes	_	_	_	_	_	_	_	_	_	_	_	_
c52563_g1	20	3	3.8	0.58	0.000284623	0.00608748	3.43604	up	yes	_	_	_	_	_	_	_	_	_	_	_	_
c52832_g1	30	6	2.2	0.45	7.35288e-05	0.00195632	3.08801	up	yes	_	_	_	_	_	_	_	_	_	_	_	_
c53039_g1	0	13.98	0	1.95	0.00292486	0.0395941	-5.48298	down	yes	_	_	_	_	_	_	_	_	_	_	_	_
c53159_g1	0	31.9	0	5.54	6.10714e-05	0.001648	-6.65736	down	yes	_	_	_	_	_	_	_	_	_	_	_	_
c53188_g2	0	67.69	0	7.86	2.59576e-08	1.55588e-06	-7.73724	down	yes	_	_	_	_	gi|662193969|ref|XP_008469915.1|	332	6e-29	PREDICTED: uncharacterized protein LOC103507240 [Diaphorina citri]	_	_	_	_
c53298_g1	2	29	0.08	1.26	0.00243379	0.0346604	-2.91716	down	yes	_	_	_	_	gi|663276288|ref|XP_008496673.1|	787	0	PREDICTED: palmitoyl-protein thioesterase 1 [Calypte anna]	gi|62510806|sp|Q8HXW6.1|PPT1_MACFA	414	2e-39	RecName: Full=Palmitoyl-protein thioesterase 1; Short=PPT-1; AltName: Full=Palmitoyl-protein hydrolase 1; Flags: Precursor [Macaca fascicularis]
c53305_g1	0	15	0	2.05	0.00177786	0.0268988	-5.58036	down	yes	_	_	_	_	_	_	_	_	_	_	_	_
c53372_g1	37.08	16	2.98	1.31	0.0015233	0.0241699	2.02032	up	yes	_	_	_	_	_	_	_	_	_	_	_	_
c53375_g1	9	1	0.35	0.04	0.00292486	0.0395941	3.63018	up	yes	gi|584045361|ref|XM_006767447.1|	71	1.72519e-26	PREDICTED: Myotis davidii intraflagellar transport 172 homolog (Chlamydomonas) (IFT172), mRNA	gi|291239676|ref|XP_002739751.1|	1548	0	PREDICTED: intraflagellar transport protein 172 homolog [Saccoglossus kowalevskii]	gi|82232659|sp|Q5RHH4.1|IF172_DANRE	1519	0	RecName: Full=Intraflagellar transport protein 172 homolog [Danio rerio]
c53398_g2	66	3	8.23	0.38	3.34814e-11	3.24464e-09	5.14952	up	yes	_	_	_	_	gi|321460199|gb|EFX71244.1|	278	1e-22	hypothetical protein DAPPUDRAFT_327385 [Daphnia pulex]	gi|75216084|sp|Q9ZPQ5.1|SOT13_ARATH	181	2e-13	RecName: Full=Cytosolic sulfotransferase 13; Short=AtSOT13 [Arabidopsis thaliana]
c53608_g1	20.3	2.6	3.54	0.46	0.000284623	0.00608748	3.43604	up	yes	_	_	_	_	_	_	_	_	_	_	_	_
c54127_g1	192.01	1622.57	22	189.66	4.77712e-06	0.000179543	-2.24596	down	yes	_	_	_	_	_	_	_	_	_	_	_	_
c54129_g1	45	13	3.06	0.9	7.6198e-05	0.00200524	2.59453	up	yes	_	_	_	_	_	_	_	_	_	_	_	_
c54161_g1	240	64	12.74	3.47	2.11053e-07	1.05837e-05	2.73323	up	yes	_	_	_	_	_	_	_	_	_	_	_	_
c54225_g1	26	7	1.55	0.43	0.000683473	0.012371	2.67096	up	yes	_	_	_	_	_	_	_	_	_	_	_	_
c54466_g1	0	23.21	0	4.2	0.000113897	0.00285852	-6.1865	down	yes	_	_	_	_	_	_	_	_	_	_	_	_
c5455_g1	4	58	0.5	7.45	0.000120108	0.00299178	-2.97002	down	yes	_	_	_	_	_	_	_	_	_	_	_	_
c55168_g1	2925.54	179.7	561.83	35.21	6.74575e-19	1.95759e-16	4.85285	up	yes	_	_	_	_	gi|499049296|ref|XP_004575186.1|	169	5e-10	PREDICTED: mucin-2-like [Maylandia zebra]	gi|585527|sp|Q05049.1|MUC1_XENLA	146	2e-09	RecName: Full=Integumentary mucin C.1; AltName: Full=FIM-C.1
c55365_g1	2	77	0.25	9.68	6.37737e-07	2.89467e-05	-4.31611	down	yes	_	_	_	_	_	_	_	_	_	_	_	_
c55365_g2	11	79	1.78	13.06	0.00219643	0.0322131	-1.99433	down	yes	_	_	_	_	_	_	_	_	_	_	_	_
c55428_g1	4	55	0.43	6.06	0.000187086	0.00436546	-2.89383	down	yes	_	_	_	_	_	_	_	_	_	_	_	_
c554_g1	21	5	1.91	0.46	0.00051295	0.00994549	2.8256	up	yes	_	_	_	_	_	_	_	_	_	_	_	_
c55978_g1	167.51	14.8	20.94	1.89	2.27671e-12	2.6928e-10	4.28896	up	yes	_	_	_	_	_	_	_	_	_	_	_	_
c55984_g1	35	9	3.48	0.91	9.65315e-05	0.00247055	2.74878	up	yes	_	_	_	_	_	_	_	_	_	_	_	_
c56242_g1	15	2	1.39	0.19	0.000555241	0.0105309	3.5423	up	yes	_	_	_	_	_	_	_	_	_	_	_	_
c56347_g1	17	1	2.82	0.17	3.28845e-05	0.000969124	4.53436	up	yes	_	_	_	_	_	_	_	_	_	_	_	_
c56455_g1	33.44	3	4.89	0.45	3.30164e-07	1.59542e-05	4.15343	up	yes	gi|257074556|dbj|AB501107.1|	363	0	Nasutitermes takasagoensis Ntbeta-actin mRNA for beta-actin, partial cds	gi|217330650|ref|NP_001136108.1|	644	0	actin related protein 1 [Acyrthosiphon pisum]	gi|1168323|sp|P45886.1|ACT3_BACDO	644	0	RecName: Full=Actin-3, muscle-specific; Flags: Precursor
c56511_g1	19	1	1.44	0.08	1.02195e-05	0.00035588	4.69323	up	yes	_	_	_	_	_	_	_	_	_	_	_	_
c56890_g1	181	45	14.52	3.68	1.34079e-07	6.96713e-06	2.83166	up	yes	_	_	_	_	_	_	_	_	_	_	_	_
c56890_g2	164	38	16.01	3.78	8.49098e-08	4.60595e-06	2.93156	up	yes	_	_	_	_	_	_	_	_	_	_	_	_
c56964_g1	3	37	0.12	1.45	0.0019296	0.0287927	-2.72048	down	yes	_	_	_	_	_	_	_	_	_	_	_	_
c57186_g1	1	22.94	0.18	4.11	0.00321129	0.0423805	-3.47249	down	yes	_	_	_	_	_	_	_	_	_	_	_	_
c57320_g1	9.64	117.77	1.07	13.37	2.41267e-05	0.000745659	-2.70645	down	yes	_	_	_	_	_	_	_	_	_	_	_	_
c57392_g2	18	3	1.4	0.24	0.000554765	0.0105309	3.28546	up	yes	_	_	_	_	gi|340382783|ref|XP_003389897.1|	186	1e-11	PREDICTED: tenascin-like [Amphimedon queenslandica]	gi|152032457|sp|A2AV25.1|FBCD1_MOUSE	167	3e-11	RecName: Full=Fibrinogen C domain-containing protein 1 [Mus musculus]
c57587_g1	0	16.57	0	0.85	0.00109407	0.0180889	-5.75738	down	yes	_	_	_	_	_	_	_	_	_	_	_	_
c57592_g1	3	48.07	0.32	5.31	0.000251992	0.00568008	-3.09315	down	yes	_	_	_	_	_	_	_	_	_	_	_	_
c57601_g1	46.21	8.63	5.53	1.05	5.53794e-06	0.000205663	3.14129	up	yes	_	_	_	_	_	_	_	_	_	_	_	_
c57671_g1	1	60.99	0.13	8.38	5.55233e-07	2.55957e-05	-4.86727	down	yes	_	_	_	_	_	_	_	_	_	_	_	_
c57785_g1	29	12	3.21	1.36	0.00237455	0.0341743	2.07641	up	yes	_	_	_	_	_	_	_	_	_	_	_	_
c58154_g1	0	21	0	2.48	0.000272943	0.00588985	-6.05715	down	yes	_	_	_	_	_	_	_	_	_	_	_	_
c58247_g2	32	1	5.45	0.17	3.89913e-08	2.25318e-06	5.4398	up	yes	_	_	_	_	_	_	_	_	_	_	_	_
c58961_g1	0	58.04	0	6.49	1.48789e-07	7.664e-06	-7.50892	down	yes	_	_	_	_	gi|76262500|gb|ABA41400.1|	249	3e-19	pherophorin-C2 protein precursor [Chlamydomonas reinhardtii]	gi|20138131|sp|Q9FPQ6.1|GP1_CHLRE	213	6e-17	RecName: Full=Vegetative cell wall protein gp1; AltName: Full=Hydroxyproline-rich glycoprotein 1; Flags: Precursor [Chlamydomonas reinhardtii]
c59059_g1	13	2	1.53	0.24	0.00183262	0.0275709	3.33848	up	yes	_	_	_	_	_	_	_	_	_	_	_	_
c59106_g1	166	61	14.24	5.34	1.70898e-05	0.000558163	2.27077	up	yes	_	_	_	_	_	_	_	_	_	_	_	_
c59327_g1	21.15	6	3.23	0.94	0.0014102	0.0226118	2.57711	up	yes	_	_	_	_	_	_	_	_	_	_	_	_
c59541_g1	46	0	2.18	0	5.06167e-10	4.06664e-08	8.00465	up	yes	_	_	_	_	_	_	_	_	_	_	_	_
c59689_g1	3	47	0.33	5.26	0.000322178	0.00680572	-3.06298	down	yes	_	_	_	_	_	_	_	_	_	_	_	_
c59735_g2	0	17	0	3.2	0.00109407	0.0180889	-5.75738	down	yes	_	_	_	_	_	_	_	_	_	_	_	_
c59817_g1	29	5	3.21	0.57	3.00661e-05	0.000907726	3.28788	up	yes	_	_	_	_	_	_	_	_	_	_	_	_
c59961_g1	2	32	0.12	1.99	0.000945269	0.0161777	-3.0577	down	yes	_	_	_	_	_	_	_	_	_	_	_	_
c60201_g1	31	10	4.39	1.45	0.000634492	0.0118395	2.42761	up	yes	_	_	_	_	_	_	_	_	_	_	_	_
c60368_g1	1	42	0.14	5.84	3.18551e-05	0.00094561	-4.33226	down	yes	_	_	_	_	_	_	_	_	_	_	_	_
c60632_g1	21	2	2.62	0.25	4.31873e-05	0.00122582	4.02284	up	yes	_	_	_	_	_	_	_	_	_	_	_	_
c60787_g1	13.67	95.91	1.76	12.6	0.00173729	0.0268988	-1.93154	down	yes	_	_	_	_	_	_	_	_	_	_	_	_
c60792_g2	25.01	6	3.22	0.79	0.000352128	0.00734489	2.82669	up	yes	_	_	_	_	_	_	_	_	_	_	_	_
c60821_g1	1	23	0.14	3.26	0.00321129	0.0423805	-3.47249	down	yes	_	_	_	_	_	_	_	_	_	_	_	_
c60890_g1	111	1242.08	15.82	180.59	1.46646e-07	7.59784e-06	-2.64961	down	yes	_	_	_	_	gi|313231460|emb|CBY08574.1|	143	5e-07	unnamed protein product [Oikopleura dioica]	_	_	_	_
c60933_g1	1	1020.93	0.11	114.43	4.74802e-26	3.07498e-23	-8.9252	down	yes	_	_	_	_	_	_	_	_	_	_	_	_
c61065_g1	183	117	15.54	10.13	0.00324906	0.0427726	1.47527	up	yes	_	_	_	_	_	_	_	_	_	_	_	_
c61088_g1	28	12	1.56	0.68	0.00294525	0.039789	2.0261	up	yes	_	_	_	_	_	_	_	_	_	_	_	_
c61146_g1	12	95	1.29	10.42	0.000632349	0.0118245	-2.13583	down	yes	_	_	_	_	_	_	_	_	_	_	_	_
c61296_g4	56	23.33	7.25	3.08	0.000359824	0.00748777	2.10093	up	yes	_	_	_	_	_	_	_	_	_	_	_	_
c61404_g1	0	27	0	3.59	0.000259302	0.00578835	-6.41489	down	yes	_	_	_	_	_	_	_	_	_	_	_	_
c61468_g1	56	10	7.6	1.38	4.42106e-07	2.06859e-05	3.27704	up	yes	_	_	_	_	_	_	_	_	_	_	_	_
c61650_g1	44	22	7.13	3.64	0.00338651	0.0441119	1.8175	up	yes	_	_	_	_	_	_	_	_	_	_	_	_
c61686_g1	2	28	0.25	3.64	0.00243379	0.0346604	-2.86709	down	yes	_	_	_	_	_	_	_	_	_	_	_	_
c61944_g1	28	11	4.19	1.68	0.00294525	0.039789	2.14823	up	yes	_	_	_	_	_	_	_	_	_	_	_	_
c62089_g1	8	61	1.19	9.23	0.00298876	0.0402947	-2.07376	down	yes	_	_	_	_	_	_	_	_	_	_	_	_
c62099_g1	0	64	0	3.46	5.38596e-08	3.01716e-06	-7.6502	down	yes	_	_	_	_	gi|158288205|ref|XP_310082.4|	576	0	AGAP009405-PA [Anopheles gambiae str. PEST]	_	_	_	_
c62186_g2	0	16.16	0	1.04	0.00109407	0.0180889	-5.67158	down	yes	_	_	_	_	_	_	_	_	_	_	_	_
c62395_g1	13.21	2	1.34	0.21	0.00183262	0.0275709	3.33848	up	yes	_	_	_	_	gi|390366544|ref|XP_792629.3|	427	6e-40	PREDICTED: uncharacterized protein LOC587827 [Strongylocentrotus purpuratus]	gi|130405|sp|P04323.1|POL3_DROME	329	3e-30	RecName: Full=Retrovirus-related Pol polyprotein from transposon 17.6; Includes: RecName: Full=Protease; Includes: RecName: Full=Reverse transcriptase; Includes: RecN
c62464_g1	233.73	21	20.53	1.88	2.45814e-13	3.3907e-11	4.28979	up	yes	_	_	_	_	gi|327554524|gb|AEB00643.1|	434	1e-40	glucose transporter 1 [Litopenaeus vannamei]	_	_	_	_
c62472_g1	421.28	94.78	76.29	17.51	9.03771e-09	5.87462e-07	2.97605	up	yes	gi|625274817|ref|XM_007630810.1|	47	8.25196e-14	PREDICTED: Cricetulus griseus alcohol dehydrogenase 7 (class IV), mu or sigma polypeptide (Adh7), transcript variant X2, mRNA	gi|167522892|ref|XP_001745783.1|	261	1e-20	hypothetical protein [Monosiga brevicollis MX1]	gi|148886774|sp|A2XAZ3.1|ADHX_ORYSI	254	7e-22	RecName: Full=Alcohol dehydrogenase class-3; AltName: Full=Alcohol dehydrogenase class-III; AltName: Full=Glutathione-dependent formaldehyde dehydrogenase; Short=F
c62567_g1	34.19	16	2.01	0.96	0.00313252	0.0419031	1.89895	up	yes	_	_	_	_	_	_	_	_	_	_	_	_
c62583_g1	14.8	0	2.1	0	7.46224e-05	0.00196768	6.39954	up	yes	_	_	_	_	_	_	_	_	_	_	_	_
c62632_g1	136	46	8.99	3.1	8.38714e-06	0.000299333	2.38826	up	yes	_	_	_	_	_	_	_	_	_	_	_	_
c62834_g1	77	2	7.17	0.19	1.94425e-13	2.73151e-11	5.88837	up	yes	_	_	_	_	_	_	_	_	_	_	_	_
c62834_g2	34	0	4.64	0	2.93638e-08	1.74491e-06	7.57053	up	yes	_	_	_	_	_	_	_	_	_	_	_	_
c62983_g1	19	3	2.79	0.45	0.000396399	0.00811846	3.36271	up	yes	_	_	_	_	_	_	_	_	_	_	_	_
c62997_g1	349	150.7	66.27	29.2	4.01449e-05	0.00115489	2.03883	up	yes	_	_	_	_	_	_	_	_	_	_	_	_
c63114_g2	2.01	37	0.19	3.65	0.000802182	0.0141813	-3.26522	down	yes	_	_	_	_	_	_	_	_	_	_	_	_
c63291_g1	32	4	2.91	0.37	2.55658e-06	0.000101929	3.72945	up	yes	_	_	_	_	_	_	_	_	_	_	_	_
c63326_g1	14	1	1.23	0.09	0.000175464	0.00413039	4.25748	up	yes	_	_	_	_	_	_	_	_	_	_	_	_
c63350_g1	135.49	64	8.61	4.15	0.000280477	0.00603038	1.904	up	yes	_	_	_	_	gi|402466399|gb|EJW01898.1|	163	8e-09	hypothetical protein EDEG_00328 [Edhazardia aedis USNM 41457]	gi|62291053|sp|O00401.2|WASL_HUMAN	152	2e-09	RecName: Full=Neural Wiskott-Aldrich syndrome protein; Short=N-WASP [Homo sapiens]
c63359_g1	66	11	8.84	1.5	1.48105e-07	7.664e-06	3.37996	up	yes	_	_	_	_	_	_	_	_	_	_	_	_
c63428_g2	719.34	57	46.13	3.73	5.85478e-16	1.18222e-13	4.4817	up	yes	_	_	_	_	_	_	_	_	_	_	_	_
c63545_g1	125	33	11.19	3.01	6.2966e-07	2.86536e-05	2.742	up	yes	_	_	_	_	_	_	_	_	_	_	_	_
c63565_g1	368.67	113	22.11	6.91	5.54049e-07	2.55855e-05	2.53638	up	yes	_	_	_	_	_	_	_	_	_	_	_	_
c63710_g2	15.94	0.9	2.39	0.14	4.93267e-05	0.00136222	4.44784	up	yes	_	_	_	_	_	_	_	_	_	_	_	_
c63765_g1	33	182	4.06	22.87	0.00258701	0.0362975	-1.62563	down	yes	_	_	_	_	_	_	_	_	_	_	_	_
c64061_g1	1.43	26	0.1	1.76	0.00156686	0.0246256	-3.64708	down	yes	_	_	_	_	gi|260803171|ref|XP_002596464.1|	244	3e-18	hypothetical protein BRAFLDRAFT_243688 [Branchiostoma floridae]	gi|341941963|sp|Q8VIG1.2|REST_MOUSE	216	7e-17	RecName: Full=RE1-silencing transcription factor; AltName: Full=Neural-restrictive silencer factor [Mus musculus]
c64084_g1	0	17.93	0	1.54	0.000681211	0.012368	-5.83836	down	yes	_	_	_	_	_	_	_	_	_	_	_	_
c64105_g1	41.52	4.58	3.77	0.42	4.93898e-07	2.29676e-05	3.81947	up	yes	_	_	_	_	gi|665792148|ref|XP_008543663.1|	138	3e-06	PREDICTED: uncharacterized protein LOC103568535 [Microplitis demolitor]	_	_	_	_
c64132_g1	6	52	0.47	4.16	0.00230963	0.0333755	-2.24927	down	yes	_	_	_	_	_	_	_	_	_	_	_	_
c64374_g1	361.23	121.1	52.51	17.96	1.79035e-06	7.44056e-05	2.40636	up	yes	_	_	_	_	_	_	_	_	_	_	_	_
c64449_g2	341.37	44	61.82	8.13	7.7868e-12	8.56161e-10	3.77696	up	yes	_	_	_	_	gi|357602838|gb|EHJ63528.1|	201	9e-14	putative acyl-CoA oxidase [Danaus plexippus]	_	_	_	_
c64488_g3	188.45	14.84	13.85	1.11	3.42232e-13	4.64822e-11	4.45107	up	yes	gi|704476504|ref|XM_010074085.1|	60	1.19615e-20	PREDICTED: Pterocles gutturalis ATP-binding cassette, sub-family C (CFTR/MRP), member 2 (ABCC2), mRNA	gi|345489376|ref|XP_001604021.2|	846	0	PREDICTED: multidrug resistance-associated protein 1 isoform X4 [Nasonia vitripennis]	gi|75072999|sp|Q8HXQ5.1|MRP1_BOVIN	747	0	RecName: Full=Multidrug resistance-associated protein 1; AltName: Full=ATP-binding cassette sub-family C member 1; AltName: Full=Leukotriene C(4) transporter; Short
c64544_g1	189	124	17.2	11.51	0.00389671	0.0498407	1.43816	up	yes	_	_	_	_	_	_	_	_	_	_	_	_
c64551_g1	39	17	5.48	2.44	0.00150695	0.0239744	2.01012	up	yes	_	_	_	_	_	_	_	_	_	_	_	_
c64639_g1	16	4	1.39	0.35	0.00156686	0.0246256	2.73749	up	yes	_	_	_	_	_	_	_	_	_	_	_	_
c64665_g1	27.69	10.91	3.29	1.32	0.00294525	0.039789	2.14823	up	yes	_	_	_	_	_	_	_	_	_	_	_	_
c64785_g1	0	17	0	2.89	0.00109407	0.0180889	-5.75738	down	yes	_	_	_	_	_	_	_	_	_	_	_	_
c64804_g1	54.93	10	9.88	1.83	6.23181e-07	2.84563e-05	3.25113	up	yes	_	_	_	_	_	_	_	_	_	_	_	_
c64903_g1	29.02	2	3.76	0.26	1.34182e-06	5.73281e-05	4.48512	up	yes	_	_	_	_	_	_	_	_	_	_	_	_
c64968_g1	14	111	0.66	5.36	0.000464357	0.00915033	-2.14034	down	yes	_	_	_	_	_	_	_	_	_	_	_	_
c65129_g1	7	62	0.89	8.06	0.00105781	0.0178507	-2.28522	down	yes	_	_	_	_	_	_	_	_	_	_	_	_
c65161_g1	6.01	76.18	0.43	5.58	7.6198e-05	0.00200524	-2.79397	down	yes	_	_	_	_	_	_	_	_	_	_	_	_
c65196_g1	171.24	60.44	11.77	4.24	9.16489e-06	0.000325559	2.33726	up	yes	_	_	_	_	_	_	_	_	_	_	_	_
c65293_g1	47	3	6.38	0.42	4.17925e-09	2.89365e-07	4.66129	up	yes	_	_	_	_	_	_	_	_	_	_	_	_
c65375_g1	22.99	6.5	3.21	0.93	0.000802182	0.0141813	2.70729	up	yes	_	_	_	_	_	_	_	_	_	_	_	_
c65447_g1	0	23.3	0	3.38	0.000113897	0.00285852	-6.1865	down	yes	_	_	_	_	_	_	_	_	_	_	_	_
c65447_g2	0	17.92	0	1.34	0.000681211	0.012368	-5.83836	down	yes	_	_	_	_	gi|646716065|gb|KDR19461.1|	328	4e-28	G-protein coupled receptor Mth2 [Zootermopsis nevadensis]	_	_	_	_
c65521_g1	17	4	1.02	0.25	0.000780248	0.0138907	2.82401	up	yes	_	_	_	_	_	_	_	_	_	_	_	_
c65591_g1	0	14	0	2.7	0.00292486	0.0395941	-5.48298	down	yes	_	_	_	_	_	_	_	_	_	_	_	_
c65595_g1	15.65	0.02	2.84	0	4.93267e-05	0.00136222	6.49158	up	yes	gi|194354482|gb|EU825991.1|	146	7.60726e-69	Mantichorula semenowi beta-actin mRNA, complete cds	gi|157111829|ref|XP_001651745.1|	509	0	actin [Aedes aegypti]	gi|1703110|sp|P53456.1|ACT2_DIPDE	507	0	RecName: Full=Actin-2
c65696_g1	75	18	5.1	1.25	1.4897e-06	6.31883e-05	2.86937	up	yes	_	_	_	_	gi|602648325|ref|XP_007430580.1|	210	2e-14	PREDICTED: ectonucleotide pyrophosphatase/phosphodiesterase family member 1 isoform X2 [Python bivittatus]	_	_	_	_
c65797_g1	11	0	1.74	0	0.000681211	0.012368	5.95828	up	yes	_	_	_	_	_	_	_	_	_	_	_	_
c65797_g2	16	0	1.98	0	4.93267e-05	0.00136222	6.49158	up	yes	_	_	_	_	_	_	_	_	_	_	_	_
c66031_g1	204	17	23.06	1.96	2.18049e-13	3.03929e-11	4.39178	up	yes	_	_	_	_	_	_	_	_	_	_	_	_
c66031_g2	531	56	22.74	2.45	1.23662e-13	1.80914e-11	4.06994	up	yes	_	_	_	_	_	_	_	_	_	_	_	_
c66152_g1	59	1	7.3	0.13	1.18435e-11	1.25042e-09	6.31875	up	yes	_	_	_	_	_	_	_	_	_	_	_	_
c66181_g1	1	31.27	0.03	0.97	0.000396399	0.00811846	-3.898	down	yes	_	_	_	_	_	_	_	_	_	_	_	_
c66207_g1	603	92	80.94	12.6	1.62409e-11	1.68785e-09	3.54033	up	yes	_	_	_	_	_	_	_	_	_	_	_	_
c66251_g1	13	2	1.85	0.29	0.00183262	0.0275709	3.33848	up	yes	_	_	_	_	_	_	_	_	_	_	_	_
c66251_g2	28	2	1.44	0.1	1.79758e-06	7.44056e-05	4.43481	up	yes	_	_	_	_	_	_	_	_	_	_	_	_
c66318_g1	0	17	0	2.25	0.00109407	0.0180889	-5.75738	down	yes	_	_	_	_	gi|502134864|ref|WP_012717676.1|	195	5e-13	ankyrin [Sulfolobus islandicus]	gi|82197850|sp|Q5ZLC6.1|ANR10_CHICK	148	1e-09	RecName: Full=Ankyrin repeat domain-containing protein 10
c66348_g1	28.01	6	4.55	1	0.000122507	0.00304011	2.98908	up	yes	_	_	_	_	_	_	_	_	_	_	_	_
c66348_g2	123	11	19.2	1.75	1.78685e-11	1.82135e-09	4.27626	up	yes	_	_	_	_	_	_	_	_	_	_	_	_
c66461_g1	94.39	36.99	9.3	3.72	9.21354e-05	0.00236885	2.16792	up	yes	_	_	_	_	_	_	_	_	_	_	_	_
c66551_g2	12.98	396.57	1.59	49.6	1.13589e-11	1.20887e-09	-4.08144	down	yes	_	_	_	_	_	_	_	_	_	_	_	_
c66630_g1	1	27	0.09	2.48	0.00110289	0.0182064	-3.70088	down	yes	_	_	_	_	_	_	_	_	_	_	_	_
c66645_g1	41.04	10	2.76	0.69	4.29223e-05	0.00122582	2.82893	up	yes	_	_	_	_	_	_	_	_	_	_	_	_
c66925_g2	42	18	4.86	2.12	0.00126773	0.020639	2.03558	up	yes	_	_	_	_	_	_	_	_	_	_	_	_
c66932_g1	10	0	0.91	0	0.00177786	0.0268988	5.8231	up	yes	_	_	_	_	_	_	_	_	_	_	_	_
c67057_g1	2	36	0.22	4.12	0.00106197	0.0178868	-3.22604	down	yes	_	_	_	_	gi|646694328|gb|KDR07941.1|	337	2e-29	Retinol dehydrogenase 14 [Zootermopsis nevadensis]	gi|82582335|sp|Q5F389.2|WWOX_CHICK	230	6e-19	RecName: Full=WW domain-containing oxidoreductase
c67245_g2	334.81	17	60.85	3.15	3.63255e-17	8.49824e-15	5.10687	up	yes	_	_	_	_	_	_	_	_	_	_	_	_
c67371_g1	38	0	2.26	0	7.53517e-09	4.97715e-07	7.7302	up	yes	_	_	_	_	_	_	_	_	_	_	_	_
c67562_g1	17	110	1.51	9.94	0.00199586	0.0295658	-1.85045	down	yes	_	_	_	_	gi|641652379|ref|XP_008178363.1|	263	9e-21	PREDICTED: organic cation transporter protein [Acyrthosiphon pisum]	_	_	_	_
c67645_g1	0	15.21	0	0.65	0.00177786	0.0268988	-5.58036	down	yes	_	_	_	_	_	_	_	_	_	_	_	_
c6771_g1	23	5	4.06	0.9	0.000282602	0.00606869	2.95578	up	yes	_	_	_	_	gi|321479407|gb|EFX90363.1|	213	4e-15	hypothetical protein DAPPUDRAFT_300064 [Daphnia pulex]	gi|134034124|sp|A1A4K5.1|ENPP2_BOVIN	180	3e-13	RecName: Full=Ectonucleotide pyrophosphatase/phosphodiesterase family member 2; Short=E-NPP 2; AltName: Full=Autotaxin; AltName: Full=Extracellular lysophospholip
c67777_g1	24	9	3.78	1.45	0.00248625	0.0351812	2.20783	up	yes	_	_	_	_	_	_	_	_	_	_	_	_
c67777_g2	39	12	4.2	1.32	0.000166089	0.00398209	2.50155	up	yes	_	_	_	_	_	_	_	_	_	_	_	_
c67787_g2	1	36	0.17	6.31	0.000108391	0.00274891	-4.11168	down	yes	_	_	_	_	_	_	_	_	_	_	_	_
c67873_g1	10	1	1.37	0.14	0.00177786	0.0268988	3.77935	up	yes	_	_	_	_	_	_	_	_	_	_	_	_
c67908_g1	171	104	15.93	9.88	0.00212806	0.0312969	1.54696	up	yes	_	_	_	_	_	_	_	_	_	_	_	_
c68005_g1	15	101	1.3	8.93	0.00151226	0.0240305	-1.90623	down	yes	_	_	_	_	_	_	_	_	_	_	_	_
c68044_g2	31.16	276.63	5.15	46.63	1.88001e-05	0.000606193	-2.32041	down	yes	_	_	_	_	_	_	_	_	_	_	_	_
c68079_g1	41	4	1.88	0.19	1.33978e-07	6.96713e-06	4.08523	up	yes	_	_	_	_	_	_	_	_	_	_	_	_
c68081_g1	57.96	24	5.34	2.26	0.000374434	0.00777049	2.09083	up	yes	_	_	_	_	_	_	_	_	_	_	_	_
c68177_g1	84	13	12	1.9	3.41064e-08	1.99258e-06	3.49232	up	yes	_	_	_	_	_	_	_	_	_	_	_	_
c68211_g1	294.97	67	40.67	9.42	1.80478e-08	1.10675e-06	2.96495	up	yes	_	_	_	_	_	_	_	_	_	_	_	_
c68211_g2	316	79	49.93	12.74	5.51701e-08	3.08082e-06	2.82745	up	yes	gi|195121391|ref|XM_002005168.1|	39	2.64422e-09	Drosophila mojavensis GI19212 (Dmoj\GI19212), mRNA	gi|332374238|gb|AEE62260.1|	343	3e-30	unknown [Dendroctonus ponderosae]	gi|82197992|sp|Q63ZR6.1|UD3A1_XENLA	187	4e-14	RecName: Full=UDP-glucuronosyltransferase 3A1; Short=UDPGT 3A1; Flags: Precursor
c68265_g1	4	42	0.25	2.7	0.00194477	0.0289378	-2.50737	down	yes	_	_	_	_	_	_	_	_	_	_	_	_
c68280_g1	12	0	1.08	0	0.000428911	0.00854379	6.08188	up	yes	_	_	_	_	_	_	_	_	_	_	_	_
c68385_g2	64.04	17.03	10.61	2.88	1.09435e-05	0.000378118	2.72213	up	yes	_	_	_	_	_	_	_	_	_	_	_	_
c68699_g1	14	3	1.53	0.33	0.00321129	0.0423805	2.92696	up	yes	_	_	_	_	_	_	_	_	_	_	_	_
c68747_g1	14	4	0.85	0.25	0.00321129	0.0423805	2.54713	up	yes	_	_	_	_	_	_	_	_	_	_	_	_
c68810_g1	53	23	9.33	4.13	0.000620276	0.011611	2.02176	up	yes	_	_	_	_	_	_	_	_	_	_	_	_
c68911_g1	2	27.08	0.13	1.77	0.00336139	0.0438761	-2.81523	down	yes	_	_	_	_	_	_	_	_	_	_	_	_
c68929_g1	128.19	24.93	10.76	2.13	2.44979e-08	1.47671e-06	3.17227	up	yes	_	_	_	_	_	_	_	_	_	_	_	_
c69061_g1	59	311	1.43	7.7	0.0022299	0.0324644	-1.56276	down	yes	_	_	_	_	_	_	_	_	_	_	_	_
c69108_g1	39	12	5.36	1.68	0.000166089	0.00398209	2.50155	up	yes	_	_	_	_	_	_	_	_	_	_	_	_
c69135_g1	1	25.9	0.07	1.93	0.00156686	0.0246256	-3.64708	down	yes	_	_	_	_	_	_	_	_	_	_	_	_
c69195_g2	93.91	25.26	6.82	1.87	2.70916e-06	0.00010777	2.72759	up	yes	_	_	_	_	_	_	_	_	_	_	_	_
c69330_g1	1	50	0.18	9.34	4.36526e-06	0.000165942	-4.58205	down	yes	_	_	_	_	_	_	_	_	_	_	_	_
c69346_g2	16	2	1.24	0.16	0.000378171	0.00781142	3.63434	up	yes	_	_	_	_	_	_	_	_	_	_	_	_
c69374_g1	0	923.29	0	91.96	4.5121e-26	2.95827e-23	-11.4937	down	yes	_	_	_	_	gi|33468738|dbj|BAC81566.1|	314	9e-27	calcification-associated peptide-1 [Procambarus clarkii]	_	_	_	_
c69402_g1	33	13	2.33	0.94	0.00126844	0.0206415	2.14915	up	yes	_	_	_	_	_	_	_	_	_	_	_	_
c69539_g1	0	16	0	1.29	0.00109407	0.0180889	-5.67158	down	yes	_	_	_	_	_	_	_	_	_	_	_	_
c6958_g1	0	17	0	2.32	0.00109407	0.0180889	-5.75738	down	yes	_	_	_	_	_	_	_	_	_	_	_	_
c69594_g1	1328.96	584.71	141.12	63.35	2.85145e-05	0.000868286	2.0157	up	yes	_	_	_	_	_	_	_	_	_	_	_	_
c69722_g1	81.9	33.48	3.98	1.66	0.000149957	0.00363968	2.13485	up	yes	_	_	_	_	_	_	_	_	_	_	_	_
c69740_g1	60	4	5.03	0.34	8.64399e-10	6.70143e-08	4.63258	up	yes	_	_	_	_	_	_	_	_	_	_	_	_
c69885_g1	0	18.96	0	1.24	0.000428911	0.00854379	-5.91503	down	yes	_	_	_	_	_	_	_	_	_	_	_	_
c69916_g2	4	41	0.17	1.8	0.00194477	0.0289378	-2.47288	down	yes	_	_	_	_	_	_	_	_	_	_	_	_
c69955_g1	191	113.99	27.84	16.95	0.00162359	0.0254343	1.57431	up	yes	_	_	_	_	_	_	_	_	_	_	_	_
c70036_g1	68	38	9.88	5.64	0.00327166	0.0430595	1.6637	up	yes	_	_	_	_	gi|297725121|ref|NP_001174924.1|	264	5e-21	Os06g0638900 [Oryza sativa Japonica Group]	_	_	_	_
c70052_g1	93	3	3.86	0.13	1.5351e-13	2.19738e-11	5.64314	up	yes	_	_	_	_	gi|363412368|gb|AEW22978.1|	341	4e-29	methoprene-tolerant protein [Thermobia domestica]	_	_	_	_
c7010_g1	0	17.87	0	3.02	0.000681211	0.012368	-5.83836	down	yes	_	_	_	_	_	_	_	_	_	_	_	_
c70154_g1	65	22	4.24	1.47	4.56478e-05	0.0012806	2.37854	up	yes	_	_	_	_	_	_	_	_	_	_	_	_
c70186_g2	14	2	1.6	0.23	0.000820847	0.014444	3.44399	up	yes	_	_	_	_	_	_	_	_	_	_	_	_
c70194_g1	258.14	91.5	11.16	4.04	6.0366e-06	0.000223065	2.31612	up	yes	_	_	_	_	_	_	_	_	_	_	_	_
c70330_g2	0	41	0	1.71	6.04853e-06	0.000223065	-7.01177	down	yes	_	_	_	_	_	_	_	_	_	_	_	_
c70354_g1	394	241	21.9	13.66	0.00152038	0.0241439	1.54037	up	yes	_	_	_	_	_	_	_	_	_	_	_	_
c70516_g1	163	25	8.99	1.41	6.4579e-10	5.09589e-08	3.52056	up	yes	_	_	_	_	gi|291237055|ref|XP_002738455.1|	866	0	PREDICTED: uncharacterized protein LOC100372635 [Saccoglossus kowalevskii]	_	_	_	_
c70527_g1	14	3	0.74	0.16	0.00321129	0.0423805	2.92696	up	yes	_	_	_	_	_	_	_	_	_	_	_	_
c70542_g1	23	6	1.09	0.29	0.000802182	0.0141813	2.70729	up	yes	_	_	_	_	_	_	_	_	_	_	_	_
c70545_g1	26	7	2.32	0.64	0.000683473	0.012371	2.67096	up	yes	_	_	_	_	gi|270014142|gb|EFA10590.1|	187	6e-12	hypothetical protein TcasGA2_TC012848 [Tribolium castaneum]	_	_	_	_
c70545_g2	36	16	2.31	1.05	0.00182136	0.0275257	1.98099	up	yes	_	_	_	_	gi|170029254|ref|XP_001842508.1|	441	4e-41	conserved hypothetical protein [Culex quinquefasciatus]	_	_	_	_
c70586_g1	33	0	2.64	0	3.89913e-08	2.25318e-06	7.52769	up	yes	_	_	_	_	_	_	_	_	_	_	_	_
c70618_g1	139	82	9.28	5.58	0.00179962	0.0272203	1.59009	up	yes	_	_	_	_	_	_	_	_	_	_	_	_
c70697_g1	299.65	82.02	38.2	10.67	1.7584e-07	8.92749e-06	2.69897	up	yes	_	_	_	_	_	_	_	_	_	_	_	_
c70718_g1	184.06	14.59	23.64	1.91	4.79745e-13	6.3853e-11	4.42007	up	yes	_	_	_	_	_	_	_	_	_	_	_	_
c70720_g3	20	1	1.58	0.08	7.02592e-06	0.000255386	4.76656	up	yes	_	_	_	_	_	_	_	_	_	_	_	_
c70803_g1	634.99	291	46.2	21.6	5.76128e-05	0.001565	1.95702	up	yes	_	_	_	_	_	_	_	_	_	_	_	_
c70961_g1	1044.59	435.8	105.42	44.87	1.54316e-05	0.000512516	2.09275	up	yes	_	_	_	_	_	_	_	_	_	_	_	_
c71164_g2	289	97	21.42	7.34	2.2934e-06	9.28301e-05	2.40362	up	yes	_	_	_	_	gi|383857709|ref|XP_003704346.1|	209	3e-14	PREDICTED: uncharacterized protein LOC100878674 [Megachile rotundata]	_	_	_	_
c71231_g2	0	13.58	0	1.33	0.00292486	0.0395941	-5.48298	down	yes	_	_	_	_	_	_	_	_	_	_	_	_
c71249_g1	9	1	1.19	0.14	0.00292486	0.0395941	3.63018	up	yes	_	_	_	_	_	_	_	_	_	_	_	_
c71333_g1	14	2	1.3	0.19	0.000820847	0.014444	3.44399	up	yes	_	_	_	_	_	_	_	_	_	_	_	_
c71388_g1	38	14.02	6.96	2.62	0.000731484	0.0131317	2.24722	up	yes	_	_	_	_	_	_	_	_	_	_	_	_
c71412_g2	1228.45	520	95.52	41.25	1.77512e-05	0.000576573	2.07151	up	yes	_	_	_	_	gi|295293373|gb|ADF87936.1|	165	3e-09	PDGF/VEGF-related factor 1 [Eriocheir sinensis]	_	_	_	_
c71451_g1	0	15	0	0.99	0.00177786	0.0268988	-5.58036	down	yes	_	_	_	_	gi|49117109|gb|AAH72977.1|	244	3e-18	MGC82533 protein [Xenopus laevis]	gi|311033410|sp|Q60963.2|PAFA_MOUSE	185	3e-13	RecName: Full=Platelet-activating factor acetylhydrolase; Short=PAF acetylhydrolase; AltName: Full=1-alkyl-2-acetylglycerophosphocholine esterase; AltName: Full=2-
c71536_g2	0	24.44	0	1.25	0.000555241	0.0105309	-6.24708	down	yes	_	_	_	_	gi|511089744|dbj|BAN40683.1|	218	5e-15	hypothetical protein [Entamoeba invadens]	gi|81865170|sp|Q7M732.1|RTL1_MOUSE	165	9e-11	RecName: Full=Retrotransposon-like protein 1; AltName: Full=Mammalian retrotransposon derived protein 1; AltName: Full=Paternally expressed gene 11 protein; AltName
c71621_g2	442.77	95.29	34.12	7.49	4.19775e-09	2.90268e-07	3.0495	up	yes	_	_	_	_	_	_	_	_	_	_	_	_
c71622_g1	170	80	8.4	4.03	0.000194697	0.00452102	1.91569	up	yes	_	_	_	_	_	_	_	_	_	_	_	_
c71658_g2	0	22	0	3.36	0.000175464	0.00413039	-6.12327	down	yes	_	_	_	_	_	_	_	_	_	_	_	_
c71763_g1	25	9	2.46	0.91	0.00194477	0.0289378	2.2663	up	yes	_	_	_	_	_	_	_	_	_	_	_	_
c71772_g1	110.51	31.62	12.66	3.7	3.05616e-06	0.000120312	2.61485	up	yes	_	_	_	_	_	_	_	_	_	_	_	_
c71798_g1	13.36	1	1.17	0.09	0.000272943	0.00588985	4.15197	up	yes	_	_	_	_	_	_	_	_	_	_	_	_
c72026_g1	0	16	0	1.1	0.00109407	0.0180889	-5.67158	down	yes	_	_	_	_	_	_	_	_	_	_	_	_
c72029_g1	9.09	80.72	1.33	12.04	0.000421117	0.00854379	-2.31461	down	yes	_	_	_	_	_	_	_	_	_	_	_	_
c72030_g1	258	102.4	34.45	13.95	1.82851e-05	0.000591328	2.16775	up	yes	_	_	_	_	_	_	_	_	_	_	_	_
c72112_g1	16	1	3.08	0.2	4.93267e-05	0.00136222	4.44784	up	yes	_	_	_	_	gi|241826926|ref|XP_002416636.1|	385	4e-35	ion channel nompc, putative [Ixodes scapularis]	gi|25453459|sp|P48994.2|TRPL_DROME	139	1e-08	RecName: Full=Transient-receptor-potential-like protein [Drosophila melanogaster]
c72211_g1	7.79	83.51	1.37	15	0.000181002	0.00423824	-2.53328	down	yes	_	_	_	_	_	_	_	_	_	_	_	_
c72493_g1	2.01	27.89	0.31	4.39	0.00243379	0.0346604	-2.86709	down	yes	_	_	_	_	_	_	_	_	_	_	_	_
c72509_g1	903.71	139.71	151.26	23.86	1.19518e-11	1.25935e-09	3.52035	up	yes	_	_	_	_	_	_	_	_	_	_	_	_
c72541_g1	1094.63	697.22	137.83	89.57	0.00173965	0.0268988	1.48374	up	yes	_	_	_	_	_	_	_	_	_	_	_	_
c72548_g1	0	27.84	0	1.7	0.00017896	0.00419227	-6.46676	down	yes	_	_	_	_	gi|67524751|ref|XP_660437.1|	239	1e-17	hypothetical protein AN2833.2 [Aspergillus nidulans FGSC A4]	gi|75043394|sp|Q6EIZ0.1|K1C10_CANFA	152	2e-09	RecName: Full=Keratin, type I cytoskeletal 10; AltName: Full=Cytokeratin-10; Short=CK-10; AltName: Full=Epithelial keratin-10; AltName: Full=Keratin-10; Short=K10
c72568_g1	0	74.59	0	10.49	6.49754e-09	4.3623e-07	-7.87796	down	yes	_	_	_	_	_	_	_	_	_	_	_	_
c72624_g1	41.79	18	7.18	3.16	0.00126773	0.020639	2.03558	up	yes	_	_	_	_	_	_	_	_	_	_	_	_
c72806_g1	139.05	67.13	4.88	2.4	0.000290433	0.00619676	1.8803	up	yes	_	_	_	_	_	_	_	_	_	_	_	_
c72835_g1	86.52	34.09	6.58	2.64	8.34941e-05	0.00217355	2.1774	up	yes	_	_	_	_	_	_	_	_	_	_	_	_
c72888_g3	10	1	1.38	0.14	0.00177786	0.0268988	3.77935	up	yes	_	_	_	_	gi|512856749|ref|XP_004916550.1|	403	4e-37	PREDICTED: uncharacterized protein K02A2.6-like, partial [Xenopus (Silurana) tropicalis]	gi|146291076|sp|Q7LHG5.2|YI31B_YEAST	157	1e-10	RecName: Full=Transposon Ty3-I Gag-Pol polyprotein; AltName: Full=Gag3-Pol3; AltName: Full=Transposon Ty3-2 TYA-TYB polyprotein; Contains: RecName: Full=Capsid pr
c72892_g1	751.48	350.76	98.53	46.92	6.8134e-05	0.00182651	1.92883	up	yes	_	_	_	_	gi|594691438|ref|XP_007193055.1|	197	3e-13	PREDICTED: uncharacterized protein LOC103017900 [Balaenoptera acutorostrata scammoni]	_	_	_	_
c72951_g1	57.27	25.82	9.43	4.34	0.000946215	0.0161835	1.9518	up	yes	_	_	_	_	_	_	_	_	_	_	_	_
c72988_g1	27	12	2.66	1.21	0.00365839	0.0472592	1.97397	up	yes	_	_	_	_	_	_	_	_	_	_	_	_
c73029_g1	26	2	2.79	0.22	4.43562e-06	0.000167896	4.3286	up	yes	_	_	_	_	_	_	_	_	_	_	_	_
c73029_g2	61	11	2.76	0.51	4.37833e-07	2.06314e-05	3.26662	up	yes	_	_	_	_	_	_	_	_	_	_	_	_
c7312_g1	0	15	0	1.01	0.00177786	0.0268988	-5.58036	down	yes	_	_	_	_	_	_	_	_	_	_	_	_
c73201_g1	163.94	11	16.22	1.11	1.55567e-13	2.22084e-11	4.69077	up	yes	_	_	_	_	_	_	_	_	_	_	_	_
c73242_g1	0	21	0	1.62	0.000272943	0.00588985	-6.05715	down	yes	_	_	_	_	gi|307213227|gb|EFN88722.1|	137	6e-06	hypothetical protein EAI_03286 [Harpegnathos saltator]	_	_	_	_
c73310_g1	21.1	0	1.94	0	7.02592e-06	0.000255386	6.88008	up	yes	_	_	_	_	_	_	_	_	_	_	_	_
c73365_g1	53	10	6.28	1.21	8.83404e-07	3.903e-05	3.19787	up	yes	_	_	_	_	_	_	_	_	_	_	_	_
c73532_g1	261.06	158.08	17.47	10.79	0.00153455	0.0242975	1.55466	up	yes	_	_	_	_	_	_	_	_	_	_	_	_
c73628_g1	13.16	93.71	1.69	12.28	0.00156347	0.0246256	-2.00677	down	yes	gi|390348238|ref|XM_001178141.2|	100	3.99644e-43	PREDICTED: Strongylocentrotus purpuratus tubulin alpha-1C chain-like, transcript variant 2 (LOC754102), mRNA	gi|56481443|gb|AAV92352.1|	272	6e-22	alpha tubulin 1 [Pseudotsuga menziesii var. menziesii]	gi|3915086|sp|Q25008.1|TBA1_HOMAM	266	3e-23	RecName: Full=Tubulin alpha-1 chain; AltName: Full=Alpha-I tubulin
c73630_g1	0	27	0	0.58	0.000259302	0.00578835	-6.41489	down	yes	_	_	_	_	_	_	_	_	_	_	_	_
c73646_g1	109.96	66.26	9.83	6.04	0.00306102	0.0411503	1.5648	up	yes	_	_	_	_	gi|7414466|emb|CAB85964.1|	544	0	phosphoenolpyruvate carboxykinase [Litopenaeus vannamei]	gi|12644153|sp|P20007.2|PCKG_DROME	387	7e-37	RecName: Full=Phosphoenolpyruvate carboxykinase [GTP]
c73703_g1	68	11	4.31	0.71	1.09753e-07	5.82271e-06	3.42291	up	yes	_	_	_	_	gi|321467326|gb|EFX78317.1|	402	2e-36	GST-N-Metaxin-like protein [Daphnia pulex]	_	_	_	_
c73815_g1	30.17	12.32	5.73	2.39	0.00155038	0.0244678	2.12502	up	yes	_	_	_	_	_	_	_	_	_	_	_	_
c73829_g1	1	708.99	0.09	63.43	4.64527e-23	2.2026e-20	-8.39928	down	yes	_	_	_	_	gi|76262500|gb|ABA41400.1|	366	1e-32	pherophorin-C2 protein precursor [Chlamydomonas reinhardtii]	gi|728868|sp|P40603.1|APG_BRANA	286	4e-25	RecName: Full=Anther-specific proline-rich protein APG; AltName: Full=Protein CEX
c73829_g2	0	457	0	61.61	2.16014e-21	8.25299e-19	-10.4801	down	yes	_	_	_	_	gi|525022153|ref|XP_005058570.1|	179	3e-11	PREDICTED: wiskott-Aldrich syndrome protein family member 2 isoform X3 [Ficedula albicollis]	gi|334302903|sp|Q9FLQ7.3|FH20_ARATH	150	8e-10	RecName: Full=Formin-like protein 20; Short=AtFH20 [Arabidopsis thaliana]
c73829_g3	0	725	0	48.72	4.26904e-24	2.29002e-21	-11.1455	down	yes	_	_	_	_	gi|551599836|ref|XP_005781708.1|	196	1e-12	hypothetical protein EMIHUDRAFT_99708 [Emiliania huxleyi CCMP1516]	gi|134920|sp|P21997.1|SSGP_VOLCA	166	5e-11	RecName: Full=Sulfated surface glycoprotein 185; Short=SSG 185; Flags: Precursor
c73838_g1	170	80.01	20.79	9.98	0.000194697	0.00452102	1.91569	up	yes	_	_	_	_	gi|585657217|ref|XP_006815806.1|	250	2e-19	PREDICTED: uncharacterized protein LOC102801442 [Saccoglossus kowalevskii]	_	_	_	_
c73877_g1	31.12	5	2.76	0.45	1.37134e-05	0.00046151	3.38352	up	yes	_	_	_	_	_	_	_	_	_	_	_	_
c73909_g1	1315.85	391	104.72	31.75	1.64247e-07	8.39511e-06	2.5824	up	yes	gi|146432690|gb|EF364553.1|	392	0	Macrobrachium rosenbergii clone 1 male reproductive-related serum amyloid A mRNA, complete cds	gi|146432691|gb|ABQ41246.1|	460	2e-43	male reproductive-related serum amyloid A [Macrobrachium rosenbergii]	gi|134161|sp|P19453.1|SAA3_MESAU	380	5e-36	RecName: Full=Serum amyloid A-3 protein; Flags: Precursor [Mesocricetus auratus]
c73943_g2	0	20	0	3.36	0.000272943	0.00588985	-5.98784	down	yes	_	_	_	_	_	_	_	_	_	_	_	_
c73967_g1	12.18	2	1.02	0.17	0.00276842	0.0384869	3.22464	up	yes	gi|62902790|gb|AY935814.1|	600	0	Glycine max isolate 24 26S ribosomal RNA gene, partial sequence	gi|502178471|ref|XP_004516262.1|	845	0	PREDICTED: uncharacterized protein LOC101490042, partial [Cicer arietinum]	gi|74644329|sp|Q8TGM6.1|TAR1_YEAST	232	7e-19	RecName: Full=Protein TAR1; AltName: Full=Transcript antisense to ribosomal RNA protein 1 [Saccharomyces cerevisiae S288c]
c74044_g2	266	36	8.46	1.17	3.3874e-11	3.27075e-09	3.70602	up	yes	_	_	_	_	_	_	_	_	_	_	_	_
c74138_g1	79	21	6.82	1.85	4.97188e-06	0.000186072	2.72537	up	yes	_	_	_	_	_	_	_	_	_	_	_	_
c74141_g2	16	3	1.16	0.22	0.00156686	0.0246256	3.11732	up	yes	_	_	_	_	_	_	_	_	_	_	_	_
c74190_g1	2	32	0.23	3.73	0.000945269	0.0161777	-3.0577	down	yes	_	_	_	_	_	_	_	_	_	_	_	_
c74225_g1	11	1	0.48	0.04	0.000681211	0.012368	3.91454	up	yes	_	_	_	_	_	_	_	_	_	_	_	_
c74252_g1	92.78	53.95	10.58	6.28	0.00270814	0.037847	1.61099	up	yes	_	_	_	_	_	_	_	_	_	_	_	_
c74307_g2	144.15	52	8.36	3.08	1.68336e-05	0.000551489	2.29489	up	yes	_	_	_	_	_	_	_	_	_	_	_	_
c74307_g3	42.98	16	5.52	2.1	0.000379024	0.00782295	2.23616	up	yes	_	_	_	_	_	_	_	_	_	_	_	_
c74387_g2	380.36	252.2	70.9	47.96	0.00321111	0.0423805	1.42389	up	yes	_	_	_	_	gi|557007025|ref|XP_006004911.1|	145	3e-07	PREDICTED: beta,beta-carotene 15,15'-monooxygenase [Latimeria chalumnae]	gi|46397349|sp|Q91XT5.1|BCDO1_RAT	139	1e-08	RecName: Full=Beta,beta-carotene 15,15'-monooxygenase; AltName: Full=Beta-carotene dioxygenase 1
c74410_g1	8	72.98	0.14	1.34	0.000654014	0.0121696	-2.33161	down	yes	gi|198466631|ref|XM_001354035.2|	111	2.17197e-48	Drosophila pseudoobscura pseudoobscura GA14768 (Dpse\GA14768), mRNA	gi|332105458|gb|AEE01362.1|	1219	0	ecdysone-induced protein 78c [Haliotis diversicolor]	gi|635377458|sp|P45447.4|E78C_DROME	629	0	RecName: Full=Ecdysone-induced protein 78C; Short=DR-78; AltName: Full=Nuclear receptor subfamily 1 group E member 1 [Drosophila melanogaster]
c74497_g1	1658	2	70.9	0.09	3.36053e-38	7.13856e-35	10.3136	up	yes	_	_	_	_	gi|321478301|gb|EFX89258.1|	1026	0	hypothetical protein DAPPUDRAFT_303131 [Daphnia pulex]	gi|75069845|sp|Q58D31.3|DHSO_BOVIN	926	0	RecName: Full=Sorbitol dehydrogenase; AltName: Full=L-iditol 2-dehydrogenase [Bos taurus]
c74526_g1	0	178.27	0	16.79	2.64938e-14	4.31589e-12	-9.12132	down	yes	_	_	_	_	gi|403159433|ref|XP_003320047.2|	134	8e-06	hypothetical protein PGTG_00959 [Puccinia graminis f. sp. tritici CRL 75-36-700-3]	_	_	_	_
c74601_g1	33	6.69	2.21	0.46	2.73853e-05	0.000838447	3.01282	up	yes	_	_	_	_	_	_	_	_	_	_	_	_
c74609_g1	13	0	0.58	0	0.000272943	0.00588985	6.19572	up	yes	_	_	_	_	_	_	_	_	_	_	_	_
c74670_g1	30.8	9.96	2.55	0.84	0.000634492	0.0118395	2.42761	up	yes	_	_	_	_	_	_	_	_	_	_	_	_
c74726_g2	78.4	12	4.33	0.68	3.93112e-08	2.26919e-06	3.49823	up	yes	_	_	_	_	_	_	_	_	_	_	_	_
c74771_g1	17	5	1.1	0.33	0.00243379	0.0346604	2.52363	up	yes	_	_	_	_	_	_	_	_	_	_	_	_
c74873_g2	0	15	0	1.51	0.00177786	0.0268988	-5.58036	down	yes	_	_	_	_	_	_	_	_	_	_	_	_
c74882_g1	0	30	0	2.65	0.000124298	0.00306451	-6.5652	down	yes	_	_	_	_	_	_	_	_	_	_	_	_
c74939_g2	0	17.2	0	2.99	0.00109407	0.0180889	-5.75738	down	yes	_	_	_	_	_	_	_	_	_	_	_	_
c74941_g3	0	22	0	1.28	0.000175464	0.00413039	-6.12327	down	yes	_	_	_	_	gi|332018971|gb|EGI59510.1|	416	4e-38	Putative defense protein 3 [Acromyrmex echinatior]	_	_	_	_
c74955_g1	346	38	28.66	3.21	6.80215e-13	8.70446e-11	4.00781	up	yes	_	_	_	_	_	_	_	_	_	_	_	_
c75007_g1	4	46	0.23	2.66	0.000942369	0.0161777	-2.63767	down	yes	_	_	_	_	_	_	_	_	_	_	_	_
c75022_g1	0	74.63	0	5.9	6.49754e-09	4.3623e-07	-7.87796	down	yes	_	_	_	_	gi|449280236|gb|EMC87575.1|	176	2e-10	Saposin-like protein 11, partial [Columba livia]	_	_	_	_
c75062_g1	59.91	0	3.11	0	1.18435e-11	1.25042e-09	8.38667	up	yes	_	_	_	_	_	_	_	_	_	_	_	_
c75123_g1	0	30	0	2.83	0.000124298	0.00306451	-6.5652	down	yes	_	_	_	_	gi|669321152|gb|KFD61463.1|	151	8e-08	hypothetical protein M514_26359 [Trichuris suis]	_	_	_	_
c75166_g1	0	14.7	0	1.31	0.00177786	0.0268988	-5.58036	down	yes	_	_	_	_	_	_	_	_	_	_	_	_
c75273_g1	155	32	11.52	2.43	3.3993e-08	1.99033e-06	3.0959	up	yes	_	_	_	_	_	_	_	_	_	_	_	_
c75281_g1	0	82.25	0	10.44	2.19422e-09	1.58324e-07	-8.00617	down	yes	_	_	_	_	gi|460838092|dbj|BAM99303.1|	354	2e-31	strongly chitin-binding protein-1 [Procambarus clarkii]	gi|3287772|sp|P81384.1|CU1A_HOMAM	185	8e-14	RecName: Full=Cuticle protein AMP1A; AltName: Full=HA-AMP1A
c75312_g1	16	1	1.47	0.09	4.93267e-05	0.00136222	4.44784	up	yes	_	_	_	_	_	_	_	_	_	_	_	_
c75312_g3	10	0	1.42	0	0.00177786	0.0268988	5.8231	up	yes	_	_	_	_	_	_	_	_	_	_	_	_
c75334_g2	95.96	35.99	11.02	4.22	5.51863e-05	0.00150525	2.23742	up	yes	_	_	_	_	_	_	_	_	_	_	_	_
c75334_g3	29	9	4.38	1.39	0.000587516	0.0110916	2.479	up	yes	_	_	_	_	_	_	_	_	_	_	_	_
c75370_g1	67.72	3	5.19	0.23	2.0139e-11	2.02174e-09	5.19247	up	yes	_	_	_	_	_	_	_	_	_	_	_	_
c75370_g2	71	2	5.91	0.17	6.97906e-13	8.80356e-11	5.77162	up	yes	_	_	_	_	_	_	_	_	_	_	_	_
c75370_g3	24.05	0	4.15	0	1.67869e-06	7.01958e-05	7.07119	up	yes	_	_	_	_	_	_	_	_	_	_	_	_
c75430_g1	0	174.76	0	16.28	3.37387e-14	5.33252e-12	-9.09685	down	yes	_	_	_	_	gi|121484216|gb|ABM54465.1|	287	1e-23	cuticle protein CB6 [Portunus pelagicus]	gi|75026432|sp|Q9V7U0.1|RESIL_DROME	144	9e-09	RecName: Full=Pro-resilin; Flags: Precursor [Drosophila melanogaster]
c75522_g1	37.8	477.65	5.88	75.83	1.24776e-07	6.55425e-06	-2.81463	down	yes	_	_	_	_	_	_	_	_	_	_	_	_
c75533_g2	22	7	3.53	1.15	0.0025168	0.0353965	2.43176	up	yes	_	_	_	_	_	_	_	_	_	_	_	_
c75590_g1	71.86	10	5.04	0.72	1.62941e-08	1.00735e-06	3.63859	up	yes	_	_	_	_	_	_	_	_	_	_	_	_
c75686_g1	1.04	35.97	0.07	2.61	0.000108391	0.00274891	-4.11168	down	yes	_	_	_	_	_	_	_	_	_	_	_	_
c7572_g1	0	63.74	0	7.04	5.38596e-08	3.01716e-06	-7.6502	down	yes	_	_	_	_	_	_	_	_	_	_	_	_
c75876_g1	15	2	1.27	0.17	0.000555241	0.0105309	3.5423	up	yes	_	_	_	_	_	_	_	_	_	_	_	_
c75891_g2	0	14	0	1.34	0.00292486	0.0395941	-5.48298	down	yes	_	_	_	_	_	_	_	_	_	_	_	_
c76135_g1	33	10	3.74	1.16	0.000331821	0.00698441	2.5173	up	yes	_	_	_	_	_	_	_	_	_	_	_	_
c76168_g1	2.48	34.88	0.15	2.13	0.0014102	0.0226118	-3.18576	down	yes	_	_	_	_	_	_	_	_	_	_	_	_
c76236_g2	13.89	1	2.35	0.17	0.000175464	0.00413039	4.25748	up	yes	_	_	_	_	_	_	_	_	_	_	_	_
c76257_g1	18	1	0.67	0.04	1.49728e-05	0.000498836	4.61598	up	yes	_	_	_	_	_	_	_	_	_	_	_	_
c76260_g1	24	5	1.99	0.42	0.00015802	0.00381101	3.01672	up	yes	_	_	_	_	gi|556997514|ref|XP_006002154.1|	271	1e-21	PREDICTED: solute carrier family 22 member 5-like [Latimeria chalumnae]	gi|189046191|sp|O08966.2|S22A1_MOUSE	231	9e-19	RecName: Full=Solute carrier family 22 member 1; AltName: Full=Organic cation transporter 1; Short=mOCT1 [Mus musculus]
c76400_g1	1.99	33.88	0.22	3.87	0.000695001	0.0125412	-3.14432	down	yes	_	_	_	_	_	_	_	_	_	_	_	_
c76527_g1	4	46	0.25	2.9	0.000942369	0.0161777	-2.63767	down	yes	_	_	_	_	_	_	_	_	_	_	_	_
c76558_g1	16	139	1.36	12.04	0.000142078	0.00346426	-2.27368	down	yes	_	_	_	_	_	_	_	_	_	_	_	_
c76586_g2	47.98	13	4.21	1.17	3.78882e-05	0.0010983	2.68728	up	yes	_	_	_	_	_	_	_	_	_	_	_	_
c7660_g1	45	8	8.3	1.5	2.45328e-06	9.81053e-05	3.27345	up	yes	_	_	_	_	_	_	_	_	_	_	_	_
c76639_g1	17.68	2	2.24	0.26	0.000124298	0.00306451	3.80248	up	yes	_	_	_	_	gi|669332911|gb|KFD73075.1|	142	7e-07	hypothetical protein M514_14979 [Trichuris suis]	_	_	_	_
c76763_g1	11	1	0.92	0.09	0.000681211	0.012368	3.91454	up	yes	_	_	_	_	_	_	_	_	_	_	_	_
c76820_g2	17.89	4.85	1.5	0.42	0.0017689	0.0268988	2.60525	up	yes	_	_	_	_	_	_	_	_	_	_	_	_
c76829_g2	9	0	0.24	0	0.00292486	0.0395941	5.67392	up	yes	_	_	_	_	gi|340380012|ref|XP_003388518.1|	279	1e-21	PREDICTED: hypothetical protein LOC100640421 [Amphimedon queenslandica]	_	_	_	_
c76850_g1	1068.44	176.72	32.2	5.43	2.98938e-11	2.92364e-09	3.42319	up	yes	gi|514467327|ref|XM_003473150.2|	43	8.20149e-11	PREDICTED: Cavia porcellus 5'-nucleotidase, cytosolic IB (Nt5c1b), mRNA	gi|390346469|ref|XP_796042.3|	791	0	PREDICTED: retinol dehydrogenase 11-like [Strongylocentrotus purpuratus]	gi|34395771|sp|Q8BYK4.1|RDH12_MOUSE	731	0	RecName: Full=Retinol dehydrogenase 12 [Mus musculus]
c76865_g1	463.36	27.86	33.81	2.07	9.29614e-17	2.06561e-14	4.86413	up	yes	_	_	_	_	_	_	_	_	_	_	_	_
c76894_g1	0	105	0	4.07	8.04746e-11	7.41959e-09	-8.36164	down	yes	_	_	_	_	gi|156387988|ref|XP_001634484.1|	272	4e-21	predicted protein [Nematostella predicted protein [Nematostella vectensis]	gi|221222538|sp|Q20191.5|NAS13_CAEEL	264	4e-22	RecName: Full=Zinc metalloproteinase nas-13; AltName: Full=Nematode astacin 13; Flags: Precursor [Caenorhabditis elegans]
c76923_g1	3	38	0.2	2.55	0.0019296	0.0287927	-2.75863	down	yes	_	_	_	_	_	_	_	_	_	_	_	_
c76923_g2	6	65	0.27	2.97	0.000328572	0.00692702	-2.56943	down	yes	_	_	_	_	_	_	_	_	_	_	_	_
c76925_g2	0	15	0	1.34	0.00177786	0.0268988	-5.58036	down	yes	_	_	_	_	_	_	_	_	_	_	_	_
c76965_g1	0	14.41	0	1.87	0.00292486	0.0395941	-5.48298	down	yes	_	_	_	_	_	_	_	_	_	_	_	_
c76988_g1	173.22	867.61	3.09	15.79	0.00198588	0.0294504	-1.49349	down	yes	_	_	_	_	gi|646709966|gb|KDR15605.1|	1629	0	Solute carrier family 41 member 2 [Zootermopsis nevadensis]	gi|75041503|sp|Q5R839.1|S41A1_PONAB	1348	0	RecName: Full=Solute carrier family 41 member 1 S41A1_HUMAN RecName: Full=Solute carrier family 41 member 1 [Homo sapiens]
c77003_g1	586.73	285.88	51.81	25.75	0.000117877	0.0029431	1.86864	up	yes	_	_	_	_	_	_	_	_	_	_	_	_
c77099_g1	15	3	0.39	0.08	0.00223741	0.0324644	3.02528	up	yes	_	_	_	_	gi|524888181|ref|XP_005100666.1|	337	2e-28	PREDICTED: voltage-gated hydrogen channel 1-like [Aplysia californica]	gi|82125468|sp|Q5F4C0.1|HVCN1_CHICK	305	1e-26	RecName: Full=Voltage-gated hydrogen channel 1; AltName: Full=Hydrogen voltage-gated channel 1; Short=HV1 [Gallus gallus]
c77186_g1	6.27	63.58	0.38	3.95	0.000396863	0.00811856	-2.54717	down	yes	_	_	_	_	_	_	_	_	_	_	_	_
c77438_g1	23	4.19	3.99	0.74	7.92878e-05	0.00207524	3.25616	up	yes	_	_	_	_	_	_	_	_	_	_	_	_
c77523_g1	17	5	2.92	0.88	0.00243379	0.0346604	2.52363	up	yes	_	_	_	_	_	_	_	_	_	_	_	_
c77532_g1	0	24	0	3.09	0.000555241	0.0105309	-6.24708	down	yes	_	_	_	_	gi|308491406|ref|XP_003107894.1|	154	3e-08	hypothetical protein CRE_12600 [Caenorhabditis remanei]	_	_	_	_
c77568_g2	21	7	1.38	0.47	0.00329064	0.0431682	2.3652	up	yes	_	_	_	_	_	_	_	_	_	_	_	_
c77708_g1	2	28	0.06	0.84	0.00243379	0.0346604	-2.86709	down	yes	_	_	_	_	gi|51010977|ref|NP_001003444.1|	157	1e-07	lipoma HMGIC fusion partner-like 3 protein [Danio rerio]	gi|82183231|sp|Q6DHB5.1|LHPL3_DANRE	157	2e-09	RecName: Full=Lipoma HMGIC fusion partner-like 3 protein
c77728_g1	940.58	233	67.75	17.12	1.39767e-08	8.70158e-07	2.84462	up	yes	_	_	_	_	gi|260831035|ref|XP_002610465.1|	538	0	hypothetical protein BRAFLDRAFT_114907 [Branchiostoma floridae]	gi|1352725|sp|P13696.2|PEBP1_BOVIN	431	8e-42	RecName: Full=Phosphatidylethanolamine-binding protein 1; Short=PEBP-1; AltName: Full=Basic cytosolic 21 kDa protein; AltName: Full=HCNPpp; Contains: RecName: Full=
c77751_g1	37.94	5.41	5.05	0.74	1.52563e-06	6.44551e-05	3.67572	up	yes	_	_	_	_	_	_	_	_	_	_	_	_
c77771_g1	27.05	641.24	1.61	38.91	2.57611e-11	2.55237e-09	-3.72798	down	yes	_	_	_	_	_	_	_	_	_	_	_	_
c77772_g1	0	45	0	5.38	2.4184e-06	9.69295e-05	-7.14508	down	yes	_	_	_	_	_	_	_	_	_	_	_	_
c77921_g1	1.43	69.55	0.08	4.1	1.067e-07	5.66639e-06	-5.06485	down	yes	_	_	_	_	_	_	_	_	_	_	_	_
c77951_g1	29	1	2.43	0.09	1.26463e-07	6.61019e-06	5.29861	up	yes	_	_	_	_	_	_	_	_	_	_	_	_
c77967_g1	9	85.18	1.47	14.17	0.000266114	0.00588985	-2.38389	down	yes	_	_	_	_	_	_	_	_	_	_	_	_
c78015_g1	34	6	1.69	0.3	1.69819e-05	0.000555214	3.26757	up	yes	_	_	_	_	_	_	_	_	_	_	_	_
c78086_g1	8	68	1.15	9.97	0.0012728	0.0206835	-2.22971	down	yes	_	_	_	_	_	_	_	_	_	_	_	_
c78100_g1	14.94	1.13	0.22	0.02	7.46224e-05	0.00196768	4.3558	up	yes	_	_	_	_	_	_	_	_	_	_	_	_
c78127_g1	232.62	68	8.48	2.53	6.50415e-07	2.94718e-05	2.60352	up	yes	_	_	_	_	gi|219362823|ref|NP_001136442.1|	741	0	innexin 3 [Bombyx mori]	gi|10720057|sp|Q9VAS7.1|INX3_DROME	543	0	RecName: Full=Innexin inx3; Short=Innexin-3 [Drosophila melanogaster]
c78221_g1	1919.2	437	73.2	17.01	2.85661e-09	2.03902e-07	2.96619	up	yes	_	_	_	_	gi|157126968|ref|XP_001654750.1|	869	0	hypothetical protein AaeL_AAEL010695 [Aedes aegypti]	gi|134035377|sp|Q8WU67.2|ABHD3_HUMAN	712	0	RecName: Full=Abhydrolase domain-containing protein 3; AltName: Full=Lung alpha/beta hydrolase 3 [Homo sapiens]
c78253_g1	505.02	274.08	33.84	18.73	0.00039941	0.00816752	1.7134	up	yes	_	_	_	_	gi|46276986|gb|AAS86689.1|	143	1e-06	unknown, partial [Lymnaea stagnalis]	_	_	_	_
c78310_g1	15	109	0.88	6.54	0.000751032	0.0134381	-2.01587	down	yes	_	_	_	_	_	_	_	_	_	_	_	_
c78693_g1	69.24	31.98	6.38	3.01	0.000682931	0.012371	1.93038	up	yes	_	_	_	_	_	_	_	_	_	_	_	_
c78753_g1	13	1	1.4	0.11	0.000272943	0.00588985	4.15197	up	yes	_	_	_	_	_	_	_	_	_	_	_	_
c78996_g1	39.05	6.11	4.99	0.8	4.29893e-06	0.000164008	3.46453	up	yes	_	_	_	_	_	_	_	_	_	_	_	_
c79059_g1	5.99	64.37	0.16	1.71	0.000396863	0.00811856	-2.54717	down	yes	_	_	_	_	_	_	_	_	_	_	_	_
c79060_g1	1	77	0.05	3.64	3.54564e-08	2.0669e-06	-5.20176	down	yes	_	_	_	_	gi|283854615|gb|ADB44903.1|	187	2e-11	peritrophin [Macrobrachium nipponense]	_	_	_	_
c79126_g1	30	339.01	1.31	15.16	1.10811e-06	4.82753e-05	-2.65853	down	yes	_	_	_	_	gi|91084727|ref|XP_970450.1|	914	0	PREDICTED: uncharacterized protein LOC659018 [Tribolium castaneum]	_	_	_	_
c79406_g1	0	1337.69	0	241.99	3.65105e-29	3.40163e-26	-12.0292	down	yes	_	_	_	_	gi|460838092|dbj|BAM99303.1|	318	3e-27	strongly chitin-binding protein-1 [Procambarus clarkii]	_	_	_	_
c79409_g2	3159.15	1555.39	135.43	68.03	9.64201e-05	0.00247055	1.8548	up	yes	_	_	_	_	gi|524870599|ref|XP_005092083.1|	401	4e-36	PREDICTED: Williams-Beuren syndrome chromosomal region 27 protein-like [Aplysia californica]	_	_	_	_
c79422_g1	104.74	35.02	10.13	3.45	1.34112e-05	0.00045264	2.40676	up	yes	_	_	_	_	_	_	_	_	_	_	_	_
c79428_g2	75.11	39.69	2.1	1.13	0.00163078	0.0255319	1.73131	up	yes	_	_	_	_	_	_	_	_	_	_	_	_
c79433_g1	97.99	19	6.47	1.28	8.93631e-08	4.8131e-06	3.17778	up	yes	_	_	_	_	_	_	_	_	_	_	_	_
c79483_g1	72	28	6.61	2.62	0.000147447	0.00358696	2.18223	up	yes	_	_	_	_	_	_	_	_	_	_	_	_
c79510_g1	3	35	0.26	3.09	0.00329064	0.0431682	-2.64102	down	yes	_	_	_	_	_	_	_	_	_	_	_	_
c79522_g1	296	107	9.15	3.37	5.75916e-06	0.000213729	2.29701	up	yes	_	_	_	_	gi|543356739|ref|XP_005522541.1|	184	8e-11	PREDICTED: carbohydrate sulfotransferase 9-like isoform X1 [Pseudopodoces humilis]	_	_	_	_
c79557_g1	17.01	4	1.21	0.29	0.000780248	0.0138907	2.82401	up	yes	_	_	_	_	_	_	_	_	_	_	_	_
c79564_g2	9	1	1.29	0.15	0.00292486	0.0395941	3.63018	up	yes	_	_	_	_	_	_	_	_	_	_	_	_
c79582_g1	3.96	59.87	0.71	10.87	7.77389e-05	0.00204174	-3.01867	down	yes	_	_	_	_	_	_	_	_	_	_	_	_
c79603_g1	21	3	2.13	0.31	0.000148847	0.00361439	3.50581	up	yes	_	_	_	_	_	_	_	_	_	_	_	_
c79670_g2	99.53	44	11.23	5.06	0.00020883	0.00479677	2.00902	up	yes	_	_	_	_	_	_	_	_	_	_	_	_
c79682_g1	36	5	0.92	0.13	3.09389e-06	0.000121707	3.5981	up	yes	_	_	_	_	gi|646689257|gb|KDR06530.1|	1191	0	Sialin [Zootermopsis nevadensis]	gi|29428061|sp|Q9V7S5.1|PICO_DROME	997	0	RecName: Full=Putative inorganic phosphate cotransporter [Drosophila melanogaster]
c79728_g1	294.82	169.14	13.93	8.15	0.000910271	0.015808	1.6343	up	yes	_	_	_	_	gi|524872934|ref|XP_005093222.1|	518	0	PREDICTED: adenine phosphoribosyltransferase-like [Aplysia californica]	gi|74582116|sp|O42842.1|APT_SCHPO	445	3e-43	RecName: Full=Adenine phosphoribosyltransferase; Short=APRT [Schizosaccharomyces pombe 972h-]
c79785_g1	12.64	1	1.36	0.11	0.000272943	0.00588985	4.15197	up	yes	_	_	_	_	_	_	_	_	_	_	_	_
c79800_g1	15	94	2	12.81	0.00309364	0.0414352	-1.80295	down	yes	_	_	_	_	_	_	_	_	_	_	_	_
c79898_g1	0	175.02	0	4.65	3.37387e-14	5.33252e-12	-9.09685	down	yes	_	_	_	_	gi|281203804|gb|EFA78000.1|	488	0	hypothetical protein PPL_08645 [Polysphondylium pallidum PN500]	gi|9087216|sp|P05790.4|FIBH_BOMMO	263	9e-22	RecName: Full=Fibroin heavy chain; Short=Fib-H; AltName: Full=H-fibroin; Flags: Precursor
c79941_g2	35.59	2	2.57	0.15	1.14854e-07	6.06308e-06	4.79533	up	yes	_	_	_	_	_	_	_	_	_	_	_	_
c79941_g3	12	1	1.89	0.16	0.000428911	0.00854379	4.03814	up	yes	_	_	_	_	_	_	_	_	_	_	_	_
c79963_g1	0	966.71	0	139.38	1.85775e-26	1.28127e-23	-11.5608	down	yes	_	_	_	_	gi|298162778|gb|ADI59753.1|	342	4e-30	early cuticle protein 5 [Callinectes sapidus]	gi|47605414|sp|Q7M4F4.1|CUD1_SCHGR	195	5e-15	RecName: Full=Endocuticle structural glycoprotein SgAbd-1
c80031_g1	2	48.97	0.16	4.1	7.35288e-05	0.00195632	-3.66744	down	yes	_	_	_	_	gi|556097432|gb|ESO86084.1|	239	7e-18	hypothetical protein LOTGIDRAFT_167590 [Lottia gigantea]	gi|62510632|sp|Q866D6.1|FUT1_LEOCY	212	2e-16	RecName: Full=Galactoside 2-alpha-L-fucosyltransferase 1; AltName: Full=Alpha(1,2)FT 1; AltName: Full=Fucosyltransferase 1; AltName: Full=GDP-L-fucose:beta-D-galact
c80070_g2	0	16.63	0	1.07	0.00109407	0.0180889	-5.75738	down	yes	_	_	_	_	_	_	_	_	_	_	_	_
c80133_g1	75.33	370.37	2.56	12.84	0.00340401	0.0442963	-1.46789	down	yes	_	_	_	_	gi|262401375|gb|ACY66590.1|	293	2e-23	hypothetical protein [Scylla paramamosain]	_	_	_	_
c80191_g1	26	5	2.96	0.58	8.96418e-05	0.00231318	3.13137	up	yes	_	_	_	_	_	_	_	_	_	_	_	_
c80259_g1	165	12	17.45	1.29	4.31608e-13	5.75904e-11	4.5774	up	yes	_	_	_	_	_	_	_	_	_	_	_	_
c80262_g1	45	1	2.82	0.06	5.06167e-10	4.06664e-08	5.92932	up	yes	_	_	_	_	_	_	_	_	_	_	_	_
c80326_g1	31.95	1	3.78	0.12	3.89913e-08	2.25318e-06	5.4398	up	yes	_	_	_	_	gi|326579693|gb|ADZ96218.1|	276	2e-22	JHE-like carboxylesterase 2 [Pandalopsis japonica]	_	_	_	_
c80388_g1	57	23	3.99	1.64	0.000314562	0.00665543	2.12639	up	yes	_	_	_	_	_	_	_	_	_	_	_	_
c80406_g2	0	88.77	0	13.09	7.83373e-10	6.12692e-08	-8.12391	down	yes	gi|659114129|gb|KJ686589.1|	198	1.18312e-97	Fenneropenaeus chinensis fructose 1,6-biphosphate-aldolase A mRNA, complete cds	gi|659114130|gb|AID61753.1|	597	0	fructose 1,6-biphosphate-aldolase A [Fenneropenaeus chinensis]	gi|543797|sp|P07764.5|ALF_DROME	551	0	RecName: Full=Fructose-bisphosphate aldolase [Drosophila melanogaster]
c80437_g1	291.4	121.53	22.32	9.5	3.191e-05	0.00094671	2.08371	up	yes	_	_	_	_	_	_	_	_	_	_	_	_
c80451_g1	1010.52	684	35.88	24.78	0.00321106	0.0423805	1.39576	up	yes	_	_	_	_	gi|326579691|gb|ADZ96217.1|	858	0	JHE-like carboxylesterase 1 [Pandalopsis japonica]	gi|31076824|sp|Q8NFZ4.1|NLGN2_HUMAN	417	9e-40	RecName: Full=Neuroligin-2; Flags: Precursor [Homo sapiens]
c80489_g1	25	6	3.65	0.89	0.000352128	0.00734489	2.82669	up	yes	_	_	_	_	_	_	_	_	_	_	_	_
c80525_g1	1	54.94	0.04	2.23	1.96644e-06	8.05165e-05	-4.71872	down	yes	_	_	_	_	gi|508083711|gb|AGN03940.1|	668	0	silk sericin MG-1 [Galleria mellonella]	gi|7388554|sp|O53553.1|PG54_MYCTU	481	0	RecName: Full=Uncharacterized PE-PGRS family protein PE_PGRS54; Flags: Precursor [Mycobacterium tuberculosis H37Rv]
c80583_g1	26.71	5.53	3.04	0.64	0.000206474	0.00474471	2.93696	up	yes	_	_	_	_	_	_	_	_	_	_	_	_
c80611_g3	343.59	24.03	24.13	1.72	2.65462e-15	4.98149e-13	4.6554	up	yes	_	_	_	_	gi|345495300|ref|XP_001606866.2|	677	0	PREDICTED: xanthine dehydrogenase [Nasonia vitripennis]	gi|1351438|sp|P47990.1|XDH_CHICK	656	0	RecName: Full=Xanthine dehydrogenase/oxidase; Includes: RecName: Full=Xanthine dehydrogenase; Short=XD; Includes: RecName: Full=Xanthine oxidase; Short=XO; AltName: F
c80670_g1	60	0	2.15	0	1.18435e-11	1.25042e-09	8.38667	up	yes	_	_	_	_	_	_	_	_	_	_	_	_
c80670_g2	13	1	0.98	0.08	0.000272943	0.00588985	4.15197	up	yes	_	_	_	_	_	_	_	_	_	_	_	_
c80672_g1	83.01	42.4	3.82	1.99	0.00110924	0.0182885	1.80735	up	yes	_	_	_	_	gi|321465392|gb|EFX76393.1|	1072	0	hypothetical protein DAPPUDRAFT_306117 [Daphnia pulex]	gi|78099248|sp|Q4V8Y6.1|ERGI1_DANRE	975	0	RecName: Full=Endoplasmic reticulum-Golgi intermediate compartment protein 1; AltName: Full=ER-Golgi intermediate compartment 32 kDa protein; Short=ERGIC-32
c80673_g1	36.83	201.84	1.73	9.68	0.00275365	0.0383921	-1.61159	down	yes	_	_	_	_	_	_	_	_	_	_	_	_
c8079_g1	267.86	153.29	22.22	12.98	0.000926723	0.016057	1.63912	up	yes	_	_	_	_	gi|646703497|gb|KDR12145.1|	295	2e-24	Sodium/myo-inositol cotransporter [Zootermopsis nevadensis]	gi|127805|sp|P11170.1|SC5A1_RABIT	230	1e-18	RecName: Full=Sodium/glucose cotransporter 1; Short=Na(+)/glucose cotransporter 1; AltName: Full=High affinity sodium-glucose cotransporter; AltName: Full=Solute car
c80859_g1	111	50	5.47	2.51	0.000202981	0.0046847	1.97615	up	yes	_	_	_	_	gi|156353422|ref|XP_001623065.1|	665	0	predicted protein [Nematostella predicted protein [Nematostella vectensis]	gi|3913376|sp|O54983.1|CRYM_MOUSE	599	0	RecName: Full=Ketimine reductase mu-crystallin; =ltName: Full=NADP-regulated thyroid-hormone-binding protein [Mus musculus]
c80866_g1	72	2	4.58	0.13	5.92162e-13	7.67009e-11	5.79174	up	yes	_	_	_	_	_	_	_	_	_	_	_	_
c80896_g1	1	41	0.17	7.1	3.18551e-05	0.00094561	-4.29776	down	yes	_	_	_	_	gi|241755343|ref|XP_002401303.1|	171	3e-10	conserved hypothetical protein [Ixodes scapularis]	_	_	_	_
c80896_g3	2	101	0.13	6.57	2.21039e-08	1.34308e-06	-4.70611	down	yes	_	_	_	_	_	_	_	_	_	_	_	_
c80941_g1	15.02	4	2.18	0.59	0.00223741	0.0324644	2.64545	up	yes	_	_	_	_	_	_	_	_	_	_	_	_
c80964_g1	31.96	13.23	4.39	1.86	0.00188891	0.0283128	2.105	up	yes	_	_	_	_	gi|528510965|ref|XP_005160982.1|	323	7e-28	PREDICTED: uncharacterized protein LOC101885928 [Danio rerio]	gi|130405|sp|P04323.1|POL3_DROME	236	8e-20	RecName: Full=Retrovirus-related Pol polyprotein from transposon 17.6; Includes: RecName: Full=Protease; Includes: RecName: Full=Reverse transcriptase; Includes: RecN
c80981_g1	284	46	13.9	2.3	2.24596e-10	1.94892e-08	3.44955	up	yes	_	_	_	_	gi|321466168|gb|EFX77165.1|	693	0	hypothetical protein DAPPUDRAFT_321740 [Daphnia pulex]	_	_	_	_
c81006_g1	43.12	2	4.46	0.21	1.28333e-08	8.06938e-07	5.0505	up	yes	_	_	_	_	_	_	_	_	_	_	_	_
c81006_g2	91.9	3	4.34	0.14	1.751e-13	2.4797e-11	5.62758	up	yes	_	_	_	_	_	_	_	_	_	_	_	_
c81038_g1	87	13	4.25	0.65	2.0853e-08	1.26852e-06	3.54284	up	yes	_	_	_	_	_	_	_	_	_	_	_	_
c81038_g2	25	4	3.26	0.53	3.18551e-05	0.00094561	3.37556	up	yes	_	_	_	_	_	_	_	_	_	_	_	_
c81041_g1	775.1	264.32	33.65	11.71	1.26511e-06	5.43566e-05	2.38471	up	yes	_	_	_	_	gi|345487655|ref|XP_001605008.2|	564	0	PREDICTED: mitochondrial amidoxime reducing component 2 [Nasonia vitripennis]	gi|124015162|sp|Q9CW42.2|MARC1_MOUSE	289	5e-25	RecName: Full=Mitochondrial amidoxime-reducing component 1; Short=mARC1; AltName: Full=Molybdenum cofactor sulfurase C-terminal domain-containing protein 1; Short
c81055_g1	48	25	2.82	1.5	0.00308934	0.0414195	1.7606	up	yes	_	_	_	_	_	_	_	_	_	_	_	_
c81055_g2	69	11	4.87	0.79	8.16769e-08	4.44419e-06	3.44392	up	yes	_	_	_	_	_	_	_	_	_	_	_	_
c81082_g1	1018.05	542	32.74	17.78	0.000272793	0.00588985	1.74124	up	yes	_	_	_	_	_	_	_	_	_	_	_	_
c81132_g1	62.38	17.56	5.31	1.53	1.44783e-05	0.00048449	2.59547	up	yes	_	_	_	_	_	_	_	_	_	_	_	_
c81152_g1	162.37	97.29	13.11	8.01	0.00198286	0.029414	1.56925	up	yes	_	_	_	_	_	_	_	_	_	_	_	_
c8115_g1	10	72.87	1.63	12.12	0.00171615	0.0267345	-2.01604	down	yes	_	_	_	_	_	_	_	_	_	_	_	_
c81168_g2	26.83	5.6	4.39	0.94	0.000206474	0.00474471	2.93696	up	yes	_	_	_	_	_	_	_	_	_	_	_	_
c81181_g1	0	424	0	24.31	8.53893e-21	2.98335e-18	-10.372	down	yes	_	_	_	_	gi|195374956|ref|XP_002046269.1|	158	4e-08	GJ12600 [Drosophila virilis]	_	_	_	_
c81182_g1	26	9	1.43	0.51	0.00152434	0.0241718	2.32249	up	yes	_	_	_	_	gi|391342171|ref|XP_003745396.1|	363	6e-32	PREDICTED: solute carrier family 22 member 21-like [Metaseiulus occidentalis]	_	_	_	_
c81330_g1	49.68	835.91	4.42	75.96	1.21895e-09	9.16903e-08	-3.22641	down	yes	_	_	_	_	gi|113531039|emb|CAL36995.1|	137	4e-06	chitinase 2 [Hydractinia echinata]	_	_	_	_
c81372_g1	366.37	1731.6	19.86	95.77	0.00302273	0.0407114	-1.40962	down	yes	_	_	_	_	_	_	_	_	_	_	_	_
c81432_g2	164	101	17.02	10.7	0.00259123	0.0363471	1.52882	up	yes	_	_	_	_	_	_	_	_	_	_	_	_
c81432_g3	380.69	208.17	21.22	11.84	0.000484402	0.00948898	1.70413	up	yes	_	_	_	_	_	_	_	_	_	_	_	_
c81460_g1	46	266	1.98	11.65	0.00122874	0.0200946	-1.69537	down	yes	_	_	_	_	_	_	_	_	_	_	_	_
c81496_g2	42	14	2.14	0.73	0.000297148	0.00632225	2.39096	up	yes	_	_	_	_	_	_	_	_	_	_	_	_
c81501_g1	78	44	5.72	3.29	0.00240423	0.0345172	1.65129	up	yes	_	_	_	_	_	_	_	_	_	_	_	_
c81509_g1	720.52	10	25.72	0.36	7.71355e-26	4.81925e-23	6.95928	up	yes	_	_	_	_	gi|392612327|gb|AFM82473.1|	588	0	cytochrome P450 [Palaemon carinicauda]	gi|231885|sp|P29981.1|CP4C1_BLADI	397	2e-37	RecName: Full=Cytochrome P450 4C1; AltName: Full=CYPIVC1
c81538_g2	23	1	2.58	0.11	1.67869e-06	7.01958e-05	4.96651	up	yes	_	_	_	_	_	_	_	_	_	_	_	_
c81608_g1	0	238	0	13.89	2.21194e-16	4.64297e-14	-9.53975	down	yes	_	_	_	_	gi|585657931|ref|XP_006815924.1|	177	2e-10	PREDICTED: uncharacterized protein LOC102805539 [Saccoglossus kowalevskii]	_	_	_	_
c81699_g1	39	20	2.8	1.47	0.00375801	0.04831	1.77966	up	yes	_	_	_	_	_	_	_	_	_	_	_	_
c81711_g2	32.19	511.97	1.15	18.66	7.47001e-09	4.95878e-07	-3.16036	down	yes	_	_	_	_	_	_	_	_	_	_	_	_
c81737_g1	35	6	1.62	0.28	1.34243e-05	0.00045264	3.30917	up	yes	_	_	_	_	_	_	_	_	_	_	_	_
c81750_g1	370	217	21.38	12.79	0.00103302	0.0174934	1.60087	up	yes	_	_	_	_	_	_	_	_	_	_	_	_
c81781_g1	413.01	194.12	56.63	27.16	9.06672e-05	0.00233736	1.9208	up	yes	_	_	_	_	_	_	_	_	_	_	_	_
c81848_g1	516.41	270.53	33.03	17.65	0.00028237	0.00606617	1.76034	up	yes	gi|699662603|ref|XM_009884543.1|	51	1.38343e-15	PREDICTED: Charadrius vociferus solute carrier family 35, member F6 (SLC35F6), partial mRNA	gi|321470984|gb|EFX81958.1|	603	0	hypothetical protein DAPPUDRAFT_302828 [Daphnia pulex]	gi|75042696|sp|Q5RFT1.1|S35F6_PONAB	586	0	RecName: Full=Solute carrier family 35 member F6; AltName: Full=ANT2-binding protein; Short=ANT2BP; AltName: Full=Transport and Golgi organization 9 homolog; Flags
c81859_g1	0	14	0	0.83	0.00292486	0.0395941	-5.48298	down	yes	_	_	_	_	_	_	_	_	_	_	_	_
c81880_g3	0	14	0	1.31	0.00292486	0.0395941	-5.48298	down	yes	_	_	_	_	_	_	_	_	_	_	_	_
c81928_g2	12	0	1.18	0	0.000428911	0.00854379	6.08188	up	yes	_	_	_	_	gi|386376737|gb|AFJ11392.1|	406	2e-37	hematopoietic prostaglandin D synthase [Penaeus monodon]	_	_	_	_
c81963_g1	10	0	0.52	0	0.00177786	0.0268988	5.8231	up	yes	_	_	_	_	_	_	_	_	_	_	_	_
c81996_g1	54	16.01	2.19	0.66	3.92602e-05	0.00113498	2.56356	up	yes	_	_	_	_	_	_	_	_	_	_	_	_
c81998_g1	7270.51	4557.9	282.83	180.89	0.00134581	0.0217037	1.50615	up	yes	_	_	_	_	gi|321459245|gb|EFX70300.1|	667	0	hypothetical protein DAPPUDRAFT_202397 [Daphnia pulex]	gi|76364109|sp|Q6NWZ9.1|CDO1_DANRE	605	0	RecName: Full=Cysteine dioxygenase type 1; AltName: Full=Cysteine dioxygenase type I; Short=CDO; Short=CDO-I
c82010_g2	20	3	0.87	0.13	0.000284623	0.00608748	3.43604	up	yes	_	_	_	_	_	_	_	_	_	_	_	_
c82011_g3	797.45	111	46.24	6.57	3.0589e-12	3.54685e-10	3.67265	up	yes	_	_	_	_	gi|321463625|gb|EFX74640.1|	466	7e-44	hypothetical protein DAPPUDRAFT_307202 [Daphnia pulex]	gi|190358901|sp|P58781.2|CEC1A_DANRE	332	3e-30	RecName: Full=Adenosine deaminase CECR1-A; AltName: Full=Cat eye syndrome critical region protein 1 homolog A; Flags: Precursor
c82028_g1	33	16	6.31	3.12	0.00376055	0.04831	1.85611	up	yes	_	_	_	_	_	_	_	_	_	_	_	_
c82043_g2	0	14.45	0	0.3	0.00292486	0.0395941	-5.48298	down	yes	_	_	_	_	gi|76262500|gb|ABA41400.1|	412	5e-37	pherophorin-C2 protein precursor [Chlamydomonas reinhardtii]	gi|27735191|sp|P27483.2|GRP1_ARATH	335	5e-30	RecName: Full=Glycine-rich cell wall structural protein; Flags: Precursor [Arabidopsis thaliana]
c82054_g1	10.92	84.62	0.55	4.32	0.00108089	0.0180889	-2.09953	down	yes	_	_	_	_	_	_	_	_	_	_	_	_
c82058_g1	187	70	4.43	1.69	1.47296e-05	0.000491661	2.24488	up	yes	_	_	_	_	gi|209887012|gb|ACI94903.1|	1332	0	cytochrome P450 CYP379A1 [Carcinus maenas]	gi|3913352|sp|Q27712.1|CP2L1_PANAR	999	0	RecName: Full=Cytochrome P450 2L1; AltName: Full=CYPIIL1
c82087_g2	42	16	1.59	0.62	0.00044929	0.00889967	2.20236	up	yes	_	_	_	_	_	_	_	_	_	_	_	_
c82092_g1	5.02	83.73	0.75	12.82	1.26279e-05	0.00042851	-3.19244	down	yes	_	_	_	_	_	_	_	_	_	_	_	_
c82099_g2	2	154	0.28	21.72	5.81549e-11	5.44687e-09	-5.31312	down	yes	_	_	_	_	_	_	_	_	_	_	_	_
c82118_g1	52.98	274.48	4.22	22.32	0.00296616	0.0400496	-1.53445	down	yes	_	_	_	_	_	_	_	_	_	_	_	_
c82199_g1	19.21	432.76	1.66	38.19	1.81493e-10	1.5984e-08	-3.66531	down	yes	_	_	_	_	_	_	_	_	_	_	_	_
c82259_g1	7	447.73	0.43	27.92	4.45628e-15	8.07696e-13	-5.13198	down	yes	_	_	_	_	_	_	_	_	_	_	_	_
c82327_g1	1094.19	240	83.55	18.7	2.09469e-09	1.51554e-07	3.01928	up	yes	_	_	_	_	gi|152125895|gb|AAT76663.2|	668	0	glutathione S-transferase [Litopenaeus vannamei]	gi|121719|sp|P08010.2|GSTM2_RAT	581	0	RecName: Full=Glutathione S-transferase Mu 2; AltName: Full=GST 4-4; AltName: Full=GSTM2-2; AltName: Full=Glutathione S-transferase Yb-2; Short=GST Yb2 [Rattus norvegi
c82352_g2	23	1	3.72	0.16	1.67869e-06	7.01958e-05	4.96651	up	yes	_	_	_	_	_	_	_	_	_	_	_	_
c82397_g1	35	9	2.49	0.65	9.65315e-05	0.00247055	2.74878	up	yes	_	_	_	_	_	_	_	_	_	_	_	_
c82456_g1	27.03	608.02	2.6	59.76	5.89281e-11	5.50199e-09	-3.65176	down	yes	_	_	_	_	gi|260782735|ref|XP_002586438.1|	144	5e-07	hypothetical protein BRAFLDRAFT_105217 [Branchiostoma floridae]	_	_	_	_
c82676_g1	84.03	614.87	3.09	23.04	5.15507e-05	0.00141481	-2.03733	down	yes	_	_	_	_	_	_	_	_	_	_	_	_
c82702_g1	33.77	10	5.54	1.67	0.000268307	0.00588985	2.56014	up	yes	_	_	_	_	_	_	_	_	_	_	_	_
c82709_g1	1	24.38	0.08	2.02	0.00223741	0.0324644	-3.53307	down	yes	_	_	_	_	_	_	_	_	_	_	_	_
c82753_g1	66	2	2.45	0.08	2.29324e-12	2.70633e-10	5.66654	up	yes	_	_	_	_	gi|390335314|ref|XP_788037.3|	387	2e-34	PREDICTED: uncharacterized protein LOC583016 [Strongylocentrotus purpuratus]	gi|341940690|sp|Q61555.2|FBN2_MOUSE	295	1e-25	RecName: Full=Fibrillin-2; Flags: Precursor [Mus musculus]
c82767_g1	104	63	2.65	1.64	0.00308533	0.041418	1.5508	up	yes	_	_	_	_	_	_	_	_	_	_	_	_
c83001_g2	29.32	11.6	3.94	1.59	0.00237455	0.0341743	2.07641	up	yes	_	_	_	_	gi|512817445|ref|XP_004911390.1|	153	4e-08	PREDICTED: uncharacterized protein LOC101735052 [Xenopus (Silurana) tropicalis]	_	_	_	_
c83001_g3	25.5	6	4.05	0.97	0.000269237	0.00588985	2.88288	up	yes	_	_	_	_	_	_	_	_	_	_	_	_
c83026_g1	46.96	11	4.17	1	9.42992e-06	0.000333857	2.89173	up	yes	_	_	_	_	_	_	_	_	_	_	_	_
c83040_g1	15.99	288.98	1.42	26.26	1.30601e-08	8.1982e-07	-3.32794	down	yes	_	_	_	_	gi|635092433|ref|XP_008010902.1|	183	2e-11	PREDICTED: keratin, type I cytoskeletal 9 [Chlorocebus sabaeus]	gi|239938886|sp|P35527.3|K1C9_HUMAN	173	4e-12	RecName: Full=Keratin, type I cytoskeletal 9; AltName: Full=Cytokeratin-9; Short=CK-9; AltName: Full=Keratin-9; Short=K9 [Homo sapiens]
c83046_g1	22	2	1.35	0.13	2.19629e-05	0.000693726	4.08939	up	yes	_	_	_	_	_	_	_	_	_	_	_	_
c83100_g1	122.32	4036.6	6.59	221.83	2.76578e-15	5.15368e-13	-4.21386	down	yes	_	_	_	_	gi|270297190|ref|NP_001161921.1|	158	4e-08	peritrophic matrix protein 2-C precursor [Tribolium castaneum]	_	_	_	_
c83114_g1	881.05	11990.5	20.93	290.61	3.08686e-09	2.19747e-07	-2.93395	down	yes	_	_	_	_	_	_	_	_	_	_	_	_
c83140_g1	14	4	0.67	0.19	0.00321129	0.0423805	2.54713	up	yes	_	_	_	_	_	_	_	_	_	_	_	_
c8316_g1	14	4	1.31	0.38	0.00321129	0.0423805	2.54713	up	yes	_	_	_	_	gi|571568400|ref|XP_006564127.1|	204	6e-14	PREDICTED: uncharacterized protein LOC551249, partial [Apis mellifera]	_	_	_	_
c83242_g1	9.44	308.45	0.94	31.2	2.50408e-11	2.49029e-09	-4.23736	down	yes	_	_	_	_	_	_	_	_	_	_	_	_
c83261_g1	2.94	40.18	0.16	2.22	0.00114267	0.0187814	-2.83203	down	yes	_	_	_	_	gi|597807532|ref|XP_007243631.1|	281	2e-22	PREDICTED: uncharacterized protein LOC103036445 [Astyanax mexicanus]	_	_	_	_
c83298_g1	84	10	8.17	0.99	1.80032e-09	1.31329e-07	3.86047	up	yes	_	_	_	_	_	_	_	_	_	_	_	_
c83353_g1	718.64	426.41	33.22	20.11	0.0009064	0.0157459	1.58688	up	yes	_	_	_	_	gi|646694329|gb|KDR07942.1|	597	0	Retinol dehydrogenase 11 [Zootermopsis nevadensis]	gi|34395772|sp|Q8CEE7.1|RDH13_MOUSE	474	0	RecName: Full=Retinol dehydrogenase 13 [Mus musculus]
c83376_g3	208.94	72	3.89	1.37	5.33764e-06	0.00019892	2.36474	up	yes	_	_	_	_	gi|669319932|gb|KFD60298.1|	1114	0	hypothetical protein M514_27517 [Trichuris suis]	gi|130405|sp|P04323.1|POL3_DROME	221	1e-16	RecName: Full=Retrovirus-related Pol polyprotein from transposon 17.6; Includes: RecName: Full=Protease; Includes: RecName: Full=Reverse transcriptase; Includes: RecN
c83405_g2	112.53	62.24	16.13	9.1	0.0011697	0.0191722	1.69331	up	yes	_	_	_	_	gi|641784353|ref|XP_008174500.1|	216	2e-15	PREDICTED: IgGFc-binding protein-like [Chrysemys picta bellii]	_	_	_	_
c83494_g2	1	145.89	0.05	7.4	2.82994e-11	2.78825e-09	-6.12197	down	yes	_	_	_	_	_	_	_	_	_	_	_	_
c83548_g3	597.48	304	14.53	7.54	0.000194563	0.00452102	1.80504	up	yes	_	_	_	_	gi|646711230|gb|KDR16481.1|	577	0	hypothetical protein L798_08790 [Zootermopsis nevadensis]	_	_	_	_
c83600_g2	0	23.82	0	2.37	0.000555241	0.0105309	-6.24708	down	yes	_	_	_	_	gi|77403694|dbj|BAE46429.1|	231	4e-17	ORF2-encoded protein [Danio rerio]	_	_	_	_
c83677_g1	157.84	59.44	6.48	2.49	1.88001e-05	0.000606193	2.24743	up	yes	_	_	_	_	_	_	_	_	_	_	_	_
c83783_g1	75	37	6.89	3.47	0.00103492	0.0175201	1.84285	up	yes	_	_	_	_	gi|645019847|ref|XP_008206971.1|	358	8e-32	PREDICTED: delta-1-pyrroline-5-carboxylate synthase isoform X1 [Nasonia PREDICTED: delta-1-pyrroline-5-carboxylate synth	gi|75054705|sp|Q5R4M8.1|P5CS_PONAB	294	4e-26	RecName: Full=Delta-1-pyrroline-5-carboxylate synthase; Short=P5CS; AltName: Full=Aldehyde dehydrogenase family 18 member A1; Includes: RecName: Full=Glutamate 5-ki
c83852_g1	1	801.44	0.18	148.61	4.71466e-24	2.48462e-21	-8.57522	down	yes	_	_	_	_	gi|460838092|dbj|BAM99303.1|	349	7e-31	strongly chitin-binding protein-1 [Procambarus clarkii]	gi|3287772|sp|P81384.1|CU1A_HOMAM	184	9e-14	RecName: Full=Cuticle protein AMP1A; AltName: Full=HA-AMP1A
c84012_g1	116.97	61.83	4.13	2.23	0.000845154	0.0148275	1.74342	up	yes	_	_	_	_	_	_	_	_	_	_	_	_
c84038_g1	700.87	100	7.75	1.13	4.71586e-12	5.31721e-10	3.63764	up	yes	_	_	_	_	gi|498284128|ref|WP_010598284.1|	350	2e-29	ankyrin repeat-containing protein [Diplorickettsia massiliensis]	gi|41017297|sp|Q02989.1|LITA_LATTR	236	3e-18	RecName: Full=Alpha-latroinsectotoxin-Lt1a; Short=Alpha-LIT-Lt1a; AltName: Full=Alpha-latroinsectotoxin; Short=Alpha-LIT; Flags: Precursor
c84113_g1	3	37	0.09	1.08	0.0019296	0.0287927	-2.72048	down	yes	_	_	_	_	_	_	_	_	_	_	_	_
c84154_g1	43	8	1.82	0.34	4.49337e-06	0.000169719	3.20813	up	yes	_	_	_	_	_	_	_	_	_	_	_	_
c84160_g1	46.16	18.22	6.38	2.57	0.000574421	0.0108753	2.16629	up	yes	_	_	_	_	_	_	_	_	_	_	_	_
c84160_g2	300.59	90.35	15.42	4.73	5.48618e-07	2.53568e-05	2.56997	up	yes	_	_	_	_	_	_	_	_	_	_	_	_
c84165_g1	19.42	1	1.67	0.09	1.02195e-05	0.00035588	4.69323	up	yes	_	_	_	_	_	_	_	_	_	_	_	_
c84253_g1	1959.21	1106.09	95.88	55.22	0.000478747	0.00939554	1.65694	up	yes	_	_	_	_	gi|332028575|gb|EGI68612.1|	650	0	Putative Bax inhibitor 1 [Acromyrmex echinatior]	gi|122144403|sp|Q0V882.1|BI1_BOVIN	625	0	RecName: Full=Bax inhibitor 1; Short=BI-1; AltName: Full=Testis-enhanced gene transcript protein; AltName: Full=Transmembrane BAX inhibitor motif-containing protein
c84340_g1	121.9	36.41	18.4	5.61	2.9231e-06	0.000115846	2.58262	up	yes	_	_	_	_	_	_	_	_	_	_	_	_
c84401_g4	30.99	7	0.76	0.17	4.46298e-05	0.00125669	2.92312	up	yes	_	_	_	_	_	_	_	_	_	_	_	_
c84413_g1	108.83	54	3.87	1.96	0.000477983	0.00938748	1.83961	up	yes	_	_	_	_	_	_	_	_	_	_	_	_
c84503_g2	2	28	0.07	1.05	0.00243379	0.0346604	-2.86709	down	yes	_	_	_	_	_	_	_	_	_	_	_	_
c84527_g1	202.25	52	11.39	2.99	2.00815e-07	1.00894e-05	2.78266	up	yes	_	_	_	_	_	_	_	_	_	_	_	_
c84539_g1	64.04	18.02	5.03	1.45	1.09435e-05	0.000378118	2.64115	up	yes	_	_	_	_	_	_	_	_	_	_	_	_
c84549_g2	16	2	0.62	0.08	0.000378171	0.00781142	3.63434	up	yes	_	_	_	_	gi|110339423|gb|ABG67960.1|	711	0	prophenoloxidase activating enzyme III [Callinectes sapidus]	gi|131065|sp|P00745.1|PROC_BOVIN	195	4e-14	RecName: Full=Vitamin K-dependent protein C; AltName: Full=Anticoagulant protein C; AltName: Full=Autoprothrombin IIA; AltName: Full=Blood coagulation factor XIV; Con
c84573_g5	15	3.99	1.32	0.36	0.00223741	0.0324644	2.64545	up	yes	_	_	_	_	_	_	_	_	_	_	_	_
c84685_g2	5.47	56.07	0.15	1.59	0.000673206	0.012368	-2.61022	down	yes	_	_	_	_	gi|321463530|gb|EFX74545.1|	343	3e-29	hypothetical protein DAPPUDRAFT_307215 [Daphnia pulex]	gi|12643984|sp|Q29043.2|FUT1_PIG	239	5e-19	RecName: Full=Galactoside 2-alpha-L-fucosyltransferase 1; AltName: Full=Alpha(1,2)FT 1; AltName: Full=Fucosyltransferase 1; AltName: Full=GDP-L-fucose:beta-D-galactos
c84843_g1	43.41	15	1.35	0.47	0.000209026	0.00479712	2.32739	up	yes	_	_	_	_	gi|557331040|ref|XP_006038377.1|	1169	0	PREDICTED: uncharacterized protein LOC102383910 [Alligator sinensis]	_	_	_	_
c84846_g1	1	23	0.03	0.65	0.00321129	0.0423805	-3.47249	down	yes	_	_	_	_	_	_	_	_	_	_	_	_
c84893_g2	1	313.97	0.1	33.52	1.09154e-16	2.38548e-14	-7.22507	down	yes	_	_	_	_	gi|298162780|gb|ADI59754.1|	444	6e-42	early cuticle protein 6 [Callinectes sapidus]	gi|3913392|sp|O02388.1|CU22_BOMMO	169	9e-12	RecName: Full=Larval cuticle protein LCP-22; Flags: Precursor
c84911_g1	23.98	8.92	1.42	0.54	0.00248625	0.0351812	2.20783	up	yes	_	_	_	_	_	_	_	_	_	_	_	_
c84911_g2	9	0	0.79	0	0.00292486	0.0395941	5.67392	up	yes	_	_	_	_	_	_	_	_	_	_	_	_
c84937_g1	34.1	9.81	1.86	0.55	0.000268307	0.00588985	2.56014	up	yes	_	_	_	_	_	_	_	_	_	_	_	_
c84938_g2	1	88	0.19	16.92	6.82704e-09	4.56621e-07	-5.39366	down	yes	_	_	_	_	_	_	_	_	_	_	_	_
c84989_g2	0	234.01	0	11.14	2.94367e-16	6.08275e-14	-9.51533	down	yes	_	_	_	_	gi|223671404|tpd|FAA00654.1|	246	3e-18	TPA: putative cuticle protein [Bombyx mori]	gi|81956063|sp|Q8UZB4.1|ORF3_GFKVM	135	3e-07	RecName: Full=Uncharacterized protein ORF3
c85071_g1	1	41.34	0.07	2.81	3.18551e-05	0.00094561	-4.29776	down	yes	_	_	_	_	_	_	_	_	_	_	_	_
c85129_g2	0	221.01	0	3.65	7.11615e-16	1.42071e-13	-9.43299	down	yes	_	_	_	_	gi|330800910|ref|XP_003288475.1|	319	4e-26	hypothetical protein DICPUDRAFT_152697 [Dictyostelium purpureum]	_	_	_	_
c85161_g1	1	41	0.11	4.64	3.18551e-05	0.00094561	-4.29776	down	yes	_	_	_	_	_	_	_	_	_	_	_	_
c85168_g1	3142	868.34	125.1	35.27	4.5112e-08	2.57328e-06	2.68793	up	yes	_	_	_	_	_	_	_	_	_	_	_	_
c85186_g2	1621.63	749.33	111.59	52.61	4.92251e-05	0.00136222	1.94674	up	yes	_	_	_	_	gi|321460800|gb|EFX71838.1|	330	3e-28	hypothetical protein DAPPUDRAFT_308636 [Daphnia pulex]	_	_	_	_
c85240_g1	304.68	79.97	34.59	9.26	1.15415e-07	6.08663e-06	2.75829	up	yes	_	_	_	_	_	_	_	_	_	_	_	_
c85257_g1	6	51.05	0.61	5.32	0.0028277	0.0391981	-2.22143	down	yes	_	_	_	_	_	_	_	_	_	_	_	_
c85349_g2	35.01	9	1.08	0.28	9.65315e-05	0.00247055	2.74878	up	yes	_	_	_	_	_	_	_	_	_	_	_	_
c85370_g1	151	80	9.39	5.07	0.000679073	0.012368	1.74489	up	yes	_	_	_	_	_	_	_	_	_	_	_	_
c85446_g1	14	2	1.44	0.21	0.000820847	0.014444	3.44399	up	yes	_	_	_	_	_	_	_	_	_	_	_	_
c85446_g2	72	16	2.21	0.5	1.26505e-06	5.43566e-05	2.9774	up	yes	_	_	_	_	_	_	_	_	_	_	_	_
c85484_g1	556.18	370.89	15.38	10.46	0.00310227	0.0415404	1.41535	up	yes	_	_	_	_	_	_	_	_	_	_	_	_
c85485_g11	29	12	2.47	1.04	0.00237455	0.0341743	2.07641	up	yes	_	_	_	_	_	_	_	_	_	_	_	_
c85584_g3	15	4	2.13	0.58	0.00223741	0.0324644	2.64545	up	yes	_	_	_	_	_	_	_	_	_	_	_	_
c85656_g1	3	42.88	0.08	1.1	0.000683473	0.012371	-2.93556	down	yes	_	_	_	_	gi|340718322|ref|XP_003397618.1|	960	0	PREDICTED: neurotrimin-like [Bombus terrestris]	gi|81913306|sp|Q8BKG3.1|PTK7_MOUSE	123	2e-05	RecName: Full=Inactive tyrosine-protein kinase 7; AltName: Full=Protein chuzhoi; AltName: Full=Protein-tyrosine kinase 7; AltName: Full=Pseudo tyrosine kinase recep
c85695_g3	71	39	3.93	2.2	0.00221585	0.0324531	1.68866	up	yes	_	_	_	_	_	_	_	_	_	_	_	_
c85696_g1	0	79	0	1.59	3.36377e-09	2.37233e-07	-7.95261	down	yes	_	_	_	_	gi|551636864|ref|XP_005821254.1|	344	4e-29	hypothetical protein GUITHDRAFT_119564 [Guillardia theta CCMP2712]	gi|1705731|sp|P49918.1|CDN1C_HUMAN	186	1e-12	RecName: Full=Cyclin-dependent kinase inhibitor 1C; AltName: Full=Cyclin-dependent kinase inhibitor p57; AltName: Full=p57Kip2 [Homo sapiens]
c85845_g1	0	15.98	0	1.04	0.00109407	0.0180889	-5.67158	down	yes	_	_	_	_	gi|239505087|gb|ACR78689.1|	518	0	hypothetical cuticle protein [Rimicaris exoculata]	gi|78099969|sp|Q8T635.1|CU20_MANSE	184	4e-13	RecName: Full=Pupal cuticle protein 20; AltName: Full=MS-PCP20; Short=MsCP20; Flags: Precursor
c85897_g2	8	62.63	1.11	8.86	0.00251507	0.0353965	-2.12006	down	yes	_	_	_	_	_	_	_	_	_	_	_	_
c85988_g3	13.65	3.02	0.86	0.19	0.00321129	0.0423805	2.92696	up	yes	_	_	_	_	_	_	_	_	_	_	_	_
c86039_g1	341.98	183.99	15.66	8.6	0.000437907	0.00870992	1.725	up	yes	_	_	_	_	gi|628332328|ref|XP_007744740.1|	189	1e-11	hypothetical protein A1O5_05954 [Cladophialophora psammophila CBS 110553]	_	_	_	_
c86047_g2	69.54	18	9.64	2.55	3.69441e-06	0.000142377	2.77008	up	yes	_	_	_	_	_	_	_	_	_	_	_	_
c86064_g3	0	55.31	0	2.81	3.30164e-07	1.59542e-05	-7.43273	down	yes	_	_	_	_	_	_	_	_	_	_	_	_
c86116_g1	1345	470	67.51	24.07	1.49826e-06	6.35007e-05	2.34855	up	yes	_	_	_	_	gi|573884852|ref|XP_006630505.1|	618	0	PREDICTED: phenazine biosynthesis-like domain-containing protein-like [Lepisosteus oculatus]	gi|18202839|sp|Q9CXN7.1|PBLD2_MOUSE	572	0	RecName: Full=Phenazine biosynthesis-like domain-containing protein 2 [Mus musculus]
c86258_g2	23.61	320.65	0.78	10.82	2.22222e-07	1.11123e-05	-2.89967	down	yes	_	_	_	_	gi|6179898|gb|AAF05702.1|AF190129_1	668	0	Na+/K+/2Cl- cotransporter [Callinectes sapidus]	gi|2500792|sp|Q25479.1|NKCL_MANSE	514	0	RecName: Full=Bumetanide-sensitive sodium-(potassium)-chloride cotransporter; AltName: Full=Na-K-CL symporter
c86278_g1	0	20.81	0	1.91	0.000272943	0.00588985	-6.05715	down	yes	gi|152949486|dbj|AB292778.1|	49	1.27538e-14	Procambarus clarkii casp-2 mRNA for calcification associated soluble matrix protein 2, complete cds	gi|82795525|gb|ABB91676.1|	456	4e-43	calcified cuticle protein CP14.1 [Callinectes sapidus]	gi|17380379|sp|P02839.3|LCP1_DROME	154	7e-10	RecName: Full=Larval cuticle protein 1; AltName: Full=Larval cuticle protein I; Flags: Precursor [Drosophila melanogaster]
c86302_g11	270.04	104.84	36.63	14.51	1.39541e-05	0.000468721	2.1916	up	yes	_	_	_	_	_	_	_	_	_	_	_	_
c86354_g1	95.81	22.88	3.16	0.77	6.93902e-07	3.12291e-05	2.87662	up	yes	_	_	_	_	gi|193690786|ref|XP_001949382.1|	576	0	PREDICTED: innexin inx3-like isoform X1 [Acyrthosiphon pisum]	gi|10720056|sp|Q9V427.1|INX2_DROME	547	0	RecName: Full=Innexin inx2; Short=Innexin-2; AltName: Full=Gap junction protein prp33; AltName: Full=Pas-related protein 33 [Drosophila melanogaster]
c86432_g1	0	20	0	1.39	0.000272943	0.00588985	-5.98784	down	yes	_	_	_	_	_	_	_	_	_	_	_	_
c86450_g1	76.2	40.36	6.04	3.26	0.00148544	0.0236753	1.75037	up	yes	_	_	_	_	_	_	_	_	_	_	_	_
c86458_g1	5806.65	3698.37	569.05	369.78	0.00158645	0.0249114	1.48343	up	yes	_	_	_	_	_	_	_	_	_	_	_	_
c86499_g3	54.78	348.87	2.9	18.81	0.000375986	0.00779965	-1.82988	down	yes	_	_	_	_	gi|390362341|ref|XP_003730135.1|	317	1e-26	PREDICTED: uncharacterized protein LOC100890510 [Strongylocentrotus purpuratus]	_	_	_	_
c86559_g1	65.27	11.06	3.31	0.57	2.0073e-07	1.00894e-05	3.35799	up	yes	_	_	_	_	_	_	_	_	_	_	_	_
c86595_g1	64.64	9	8.37	1.19	7.35216e-08	4.03768e-06	3.63846	up	yes	_	_	_	_	_	_	_	_	_	_	_	_
c86657_g1	2310.58	750	72.69	24.07	4.81737e-07	2.24611e-05	2.45551	up	yes	_	_	_	_	gi|459172503|ref|XP_002128232.2|	791	0	PREDICTED: D-beta-hydroxybutyrate dehydrogenase, mitochondrial-like [Ciona intestinalis]	gi|341940282|sp|Q80XN0.2|BDH_MOUSE	696	0	RecName: Full=D-beta-hydroxybutyrate dehydrogenase, mitochondrial; Short=BDH; AltName: Full=3-hydroxybutyrate dehydrogenase; Flags: Precursor [Mus musculus]
c86668_g1	71	21	1.54	0.46	1.65927e-05	0.00054427	2.57171	up	yes	_	_	_	_	_	_	_	_	_	_	_	_
c86671_g1	6.1	72.37	0.16	1.94	0.000130478	0.00320202	-2.7163	down	yes	_	_	_	_	_	_	_	_	_	_	_	_
c86739_g4	6	81	0.46	6.3	3.78882e-05	0.0010983	-2.88552	down	yes	_	_	_	_	_	_	_	_	_	_	_	_
c86755_g1	23	7	2.04	0.63	0.0019296	0.0287927	2.49538	up	yes	_	_	_	_	_	_	_	_	_	_	_	_
c86770_g1	75.97	17.89	2.56	0.62	1.3124e-06	5.6343e-05	2.88844	up	yes	_	_	_	_	_	_	_	_	_	_	_	_
c867_g1	7	81	0.23	2.68	0.000139789	0.00341317	-2.66913	down	yes	_	_	_	_	_	_	_	_	_	_	_	_
c86820_g1	73.87	445	3.69	22.7	0.000484971	0.00949664	-1.75328	down	yes	_	_	_	_	_	_	_	_	_	_	_	_
c8688_g1	92.51	4	14.35	0.63	1.29166e-12	1.59894e-10	5.26331	up	yes	_	_	_	_	gi|47213390|emb|CAF93343.1|	147	2e-07	unnamed protein product [Tetraodon nigroviridis]	gi|75064955|sp|Q8HY24.1|S22A8_RABIT	116	7e-06	RecName: Full=Solute carrier family 22 member 8; AltName: Full=Organic anion transporter 3; AltName: Full=rbOAT3 [Oryctolagus cuniculus]
c86920_g1	582.64	397.02	50.57	35.15	0.00377104	0.0484317	1.3861	up	yes	_	_	_	_	_	_	_	_	_	_	_	_
c86974_g3	10	81	0.78	6.44	0.000687118	0.0124327	-2.16544	down	yes	_	_	_	_	_	_	_	_	_	_	_	_
c86979_g1	0	84	0	2.48	1.77814e-09	1.30069e-07	-8.0408	down	yes	_	_	_	_	gi|557122502|emb|CDI80031.1|	263	6e-20	hypothetical protein, conserved [Eimeria acervulina]	gi|74856011|sp|Q54VY3.1|SPT20_DICDI	231	4e-18	RecName: Full=Transcription factor SPT20 homolog [Dictyostelium discoideum]
c86995_g3	660.65	353.09	76.72	41.84	0.000308674	0.00654911	1.73653	up	yes	_	_	_	_	_	_	_	_	_	_	_	_
c87042_g1	24	8	1.68	0.57	0.00114267	0.0187814	2.37158	up	yes	_	_	_	_	gi|641670705|ref|XP_008185313.1|	210	2e-14	PREDICTED: uncharacterized protein LOC103310044 [Acyrthosiphon pisum]	_	_	_	_
c87245_g6	45.1	21.94	5.36	2.66	0.0025359	0.0356369	1.84979	up	yes	_	_	_	_	_	_	_	_	_	_	_	_
c87259_g1	563	172	20.94	6.53	3.97264e-07	1.89552e-05	2.54097	up	yes	_	_	_	_	gi|512896425|ref|XP_004923908.1|	667	0	PREDICTED: gamma-butyrobetaine dioxygenase-like [Bombyx mori]	gi|21541962|sp|Q9QZU7.1|BODG_RAT	564	0	RecName: Full=Gamma-butyrobetaine dioxygenase; AltName: Full=Gamma-butyrobetaine hydroxylase; Short=Gamma-BBH; AltName: Full=Gamma-butyrobetaine,2-oxoglutarate dioxyg
c87287_g1	40	20	0.42	0.21	0.0032081	0.0423805	1.81602	up	yes	_	_	_	_	gi|341870822|gb|AEK99382.1|	1136	0	lipoprotein receptor [Callinectes sapidus]	gi|259016241|sp|Q8IZF6.2|GP112_HUMAN	443	3e-42	RecName: Full=Probable G-protein coupled receptor 112; Flags: Precursor [Homo sapiens]
c87365_g2	202.43	67.68	26	8.87	4.47157e-06	0.000169136	2.39772	up	yes	_	_	_	_	_	_	_	_	_	_	_	_
c87443_g4	409	176	25.9	11.37	3.48103e-05	0.00102078	2.047	up	yes	_	_	_	_	_	_	_	_	_	_	_	_
c87510_g3	41.88	11.32	4.73	1.31	3.53152e-05	0.00103047	2.73012	up	yes	_	_	_	_	_	_	_	_	_	_	_	_
c87522_g3	3	94	0.08	2.49	1.79236e-07	9.09122e-06	-4.05809	down	yes	_	_	_	_	gi|270009409|gb|EFA05857.1|	553	0	hypothetical protein TcasGA2_TC008652 [Tribolium castaneum]	gi|17367172|sp|Q9VUL9.2|FUCTA_DROME	414	3e-39	RecName: Full=Glycoprotein 3-alpha-L-fucosyltransferase A; AltName: Full=Core alpha-(1,3)-fucosyltransferase [Drosophila melanogaster]
c87574_g1	11.89	107.25	0.19	1.78	0.000197261	0.00457256	-2.3069	down	yes	_	_	_	_	gi|72004269|ref|NP_940881.2|	256	8e-19	tetra-peptide repeat homeobox protein 1 [Homo sapiens]	gi|269849733|sp|Q8N7U7.3|TPRX1_HUMAN	256	1e-20	RecName: Full=Tetra-peptide repeat homeobox protein 1 [Homo sapiens]
c87676_g1	0	14	0	0.36	0.00292486	0.0395941	-5.48298	down	yes	_	_	_	_	gi|557769780|ref|XP_005184563.1|	446	4e-41	PREDICTED: fibroin heavy chain-like [Musca domestica]	gi|269849769|sp|P13645.6|K1C10_HUMAN	149	2e-08	RecName: Full=Keratin, type I cytoskeletal 10; AltName: Full=Cytokeratin-10; Short=CK-10; AltName: Full=Keratin-10; Short=K10 [Homo sapiens]
c87689_g2	340.64	84.32	13.68	3.46	4.28826e-08	2.45401e-06	2.84904	up	yes	_	_	_	_	_	_	_	_	_	_	_	_
c87689_g3	915.36	276.68	39.74	12.26	2.41655e-07	1.19602e-05	2.55497	up	yes	_	_	_	_	gi|170054247|ref|XP_001863039.1|	168	4e-09	conserved hypothetical protein [Culex quinquefasciatus]	_	_	_	_
c87716_g2	2.08	45.88	0.37	8.27	0.00015881	0.00382138	-3.5769	down	yes	_	_	_	_	_	_	_	_	_	_	_	_
c87729_g2	3	44	0.48	7.21	0.000530589	0.0102463	-2.96849	down	yes	_	_	_	_	_	_	_	_	_	_	_	_
c87729_g3	0.47	553.22	0.05	58.59	6.5198e-23	3.03143e-20	-10.755	down	yes	_	_	_	_	gi|512833782|ref|XP_004882783.1|	176	8e-11	PREDICTED: interferon alpha-inducible protein 27-like protein 2B-like [Heterocephalus PREDICTED: interferon alpha-inducible p	gi|116242590|sp|P40305.3|IFI27_HUMAN	143	1e-08	RecName: Full=Interferon alpha-inducible protein 27, mitochondrial; Short=p27; AltName: Full=Interferon alpha-induced 11.5 kDa protein; AltName: Full=Interferon-s
c87729_g4	4.94	448.62	0.91	84.7	2.11826e-16	4.48177e-14	-5.60624	down	yes	_	_	_	_	_	_	_	_	_	_	_	_
c87775_g1	0	36.52	0	1.37	1.57894e-05	0.000521464	-6.86488	down	yes	_	_	_	_	_	_	_	_	_	_	_	_
c87816_g2	12.1	213.54	0.2	3.6	7.14656e-08	3.9329e-06	-3.30474	down	yes	_	_	_	_	gi|46396031|sp|Q9U572.1|CLOT_PENMO	551	0	RecName: Full=Hemolymph clottable protein; Flags: Precursor AF089867_1 clottable protein [Penaeus monodon]	gi|46396031|sp|Q9U572.1|CLOT_PENMO	551	0	RecName: Full=Hemolymph clottable protein; Flags: Precursor
c87866_g1	72	15	1.65	0.35	6.09363e-07	2.79455e-05	3.06862	up	yes	_	_	_	_	_	_	_	_	_	_	_	_
c87932_g1	343.83	45.65	13.93	1.89	1.00376e-11	1.08084e-09	3.72591	up	yes	_	_	_	_	gi|321475394|gb|EFX86357.1|	571	0	hypothetical protein DAPPUDRAFT_308494 [Daphnia pulex]	gi|75298566|sp|Q852M1.1|ALDO2_ORYSJ	386	3e-36	RecName: Full=Probable aldehyde oxidase 2; Short=AO-2 [Oryza sativa Japonica Group]
c87961_g5	1386	443.74	74.26	24.26	4.4645e-07	2.08708e-05	2.47391	up	yes	_	_	_	_	gi|125901787|gb|ABN58714.1|	416	5e-38	pol-like protein [Biomphalaria glabrata]	_	_	_	_
c87973_g1	84	45	7.99	4.36	0.0015325	0.0242795	1.72578	up	yes	_	_	_	_	_	_	_	_	_	_	_	_
c87979_g1	1	63.87	0.08	4.91	3.41883e-07	1.64606e-05	-4.93618	down	yes	_	_	_	_	gi|152949487|dbj|BAF73806.1|	415	3e-38	calcification associated soluble matrix protein 2 [Procambarus clarkii]	gi|3287776|sp|P81388.1|CU04_HOMAM	187	1e-13	RecName: Full=Cuticle protein AMP4; AltName: Full=HA-AMP4
c88000_g1	155	86	6.43	3.64	0.000961432	0.0164226	1.67863	up	yes	_	_	_	_	_	_	_	_	_	_	_	_
c88041_g4	2	32	0.19	3.05	0.000945269	0.0161777	-3.0577	down	yes	_	_	_	_	_	_	_	_	_	_	_	_
c88158_g1	19.11	160.31	0.96	8.21	0.000120448	0.00299743	-2.23083	down	yes	_	_	_	_	gi|646705160|gb|KDR13027.1|	258	1e-19	Testis-expressed sequence 264 protein [Zootermopsis nevadensis]	gi|51338772|sp|P34689.3|GLH1_CAEEL	154	2e-09	RecName: Full=ATP-dependent RNA helicase glh-1; AltName: Full=Germline helicase 1 [Caenorhabditis elegans]
c88196_g4	0	20	0	2.61	0.000272943	0.00588985	-5.98784	down	yes	_	_	_	_	_	_	_	_	_	_	_	_
c88196_g6	0	28	0	4.25	0.00017896	0.00419227	-6.46676	down	yes	_	_	_	_	_	_	_	_	_	_	_	_
c88196_g7	0	85	0	5.98	1.44409e-09	1.07259e-07	-8.05781	down	yes	_	_	_	_	_	_	_	_	_	_	_	_
c88238_g1	33.57	6	5.71	1.04	1.69819e-05	0.000555214	3.26757	up	yes	_	_	_	_	_	_	_	_	_	_	_	_
c88238_g2	520.98	165	7.85	2.54	6.2639e-07	2.85782e-05	2.48898	up	yes	_	_	_	_	gi|512884781|ref|XP_004920303.1|	1244	0	PREDICTED: uncharacterized protein LOC101730720, partial [Xenopus (Silurana) tropicalis]	gi|130405|sp|P04323.1|POL3_DROME	520	0	RecName: Full=Retrovirus-related Pol polyprotein from transposon 17.6; Includes: RecName: Full=Protease; Includes: RecName: Full=Reverse transcriptase; Includes: RecN
c88255_g2	23	7	3	0.93	0.0019296	0.0287927	2.49538	up	yes	_	_	_	_	_	_	_	_	_	_	_	_
c88278_g1	35	11	1.4	0.45	0.000217341	0.00496648	2.46831	up	yes	_	_	_	_	gi|306478625|gb|ADM89628.1|	387	2e-34	ficolin-like protein 1 [Pacifastacus leniusculus]	gi|20137574|sp|Q9WVH6.1|ANGP4_MOUSE	348	7e-32	RecName: Full=Angiopoietin-4; Short=ANG-4; AltName: Full=Angiopoietin-3; Short=ANG-3; Flags: Precursor [Mus musculus]
c88312_g1	11735.5	3046.49	105.53	27.95	1.52164e-08	9.44022e-07	2.77829	up	yes	_	_	_	_	gi|321463013|gb|EFX74032.1|	862	0	hypothetical protein DAPPUDRAFT_307522 [Daphnia pulex]	gi|24638064|sp|Q9QZ08.3|NAGK_MOUSE	751	0	RecName: Full=N-acetyl-D-glucosamine kinase; Short=N-acetylglucosamine kinase; AltName: Full=GlcNAc kinase [Mus musculus]
c88335_g1	28.01	11.99	1.15	0.5	0.00294525	0.039789	2.0261	up	yes	_	_	_	_	gi|321460199|gb|EFX71244.1|	599	0	hypothetical protein DAPPUDRAFT_327385 [Daphnia pulex]	gi|92087007|sp|O75897.2|ST1C4_HUMAN	322	7e-29	RecName: Full=Sulfotransferase 1C4; Short=ST1C4; AltName: Full=Sulfotransferase 1C2; Short=SULT1C#2 [Homo sapiens]
c88373_g2	13.78	1	2.06	0.15	0.000175464	0.00413039	4.25748	up	yes	_	_	_	_	_	_	_	_	_	_	_	_
c88403_g1	187.22	987.89	3.36	18.1	0.00116955	0.0191722	-1.56809	down	yes	_	_	_	_	gi|260797893|ref|XP_002593935.1|	325	7e-27	hypothetical protein BRAFLDRAFT_234817 [Branchiostoma floridae]	gi|341942209|sp|Q2EMV9.3|PAR14_MOUSE	231	7e-18	RecName: Full=Poly [ADP-ribose]
c88403_g2	40	236	1.72	10.36	0.0011637	0.0190975	-1.72374	down	yes	_	_	_	_	_	_	_	_	_	_	_	_
c88447_g1	88.64	437.99	6.83	34.43	0.00322794	0.0425473	-1.46473	down	yes	_	_	_	_	gi|563617136|gb|AHB62786.1|	145	6e-07	LDLa domain-containing C-type lectin [Eriocheir sinensis]	_	_	_	_
c88531_g1	71	30	1.58	0.68	0.000242721	0.00549444	2.06365	up	yes	_	_	_	_	_	_	_	_	_	_	_	_
c88543_g3	163.99	24	5.67	0.85	6.01648e-10	4.77595e-08	3.58751	up	yes	_	_	_	_	_	_	_	_	_	_	_	_
c88551_g1	224	64	7.14	2.08	5.4159e-07	2.50756e-05	2.63378	up	yes	_	_	_	_	_	_	_	_	_	_	_	_
c88584_g1	2	43	0.15	3.23	0.000269237	0.00588985	-3.4803	down	yes	_	_	_	_	_	_	_	_	_	_	_	_
c88584_g3	20	191.25	0.56	5.5	2.15213e-05	0.000683559	-2.41254	down	yes	_	_	_	_	gi|565440537|ref|XP_006282882.1|	144	4e-06	hypothetical protein CARUB_v10007035mg [Capsella rubella]	_	_	_	_
c88596_g1	18.89	4.1	0.4	0.09	0.000396399	0.00811846	2.98288	up	yes	_	_	_	_	gi|646715455|gb|KDR19067.1|	1050	0	Glycoprotein 3-alpha-L-fucosyltransferase A [Zootermopsis nevadensis]	gi|17367172|sp|Q9VUL9.2|FUCTA_DROME	397	3e-37	RecName: Full=Glycoprotein 3-alpha-L-fucosyltransferase A; AltName: Full=Core alpha-(1,3)-fucosyltransferase [Drosophila melanogaster]
c88620_g2	1	33.67	0.13	4.49	0.000205346	0.00472901	-4.02997	down	yes	gi|689092692|emb|LL598658.1|	50	2.44813e-15	Diphyllobothrium latum genome assembly D_latum_Geneva ,scaffold DILT_scaffold0027716	_	_	_	_	_	_	_	_
c88629_g2	61.58	34.45	4.23	2.41	0.00330772	0.0433514	1.68985	up	yes	_	_	_	_	_	_	_	_	_	_	_	_
c88637_g4	199.03	125.07	6.98	4.48	0.0026778	0.0374826	1.50092	up	yes	_	_	_	_	_	_	_	_	_	_	_	_
c88649_g1	293.54	146.29	18.68	9.5	0.000202894	0.0046847	1.84003	up	yes	_	_	_	_	gi|156389691|ref|XP_001635124.1|	388	6e-35	predicted protein [Nematostella predicted protein [Nematostella vectensis]	gi|84028113|sp|Q9BXW4.1|MLP3C_HUMAN	340	3e-31	RecName: Full=Microtubule-associated proteins 1A/1B light chain 3C; AltName: Full=Autophagy-related protein LC3 C; AltName: Full=Autophagy-related ubiquitin-like m
c88698_g1	1	23	0.05	1.13	0.00321129	0.0423805	-3.47249	down	yes	_	_	_	_	_	_	_	_	_	_	_	_
c88733_g1	3	301	0.12	11.95	1.90089e-14	3.15464e-12	-5.73375	down	yes	_	_	_	_	_	_	_	_	_	_	_	_
c88733_g3	0	73	0	10.13	1.02022e-08	6.57524e-07	-7.83914	down	yes	_	_	_	_	_	_	_	_	_	_	_	_
c88738_g1	7	67	1.13	11.08	0.000508295	0.00990225	-2.39656	down	yes	_	_	_	_	_	_	_	_	_	_	_	_
c88805_g1	127.81	57.57	8.62	3.96	0.000171854	0.00411472	1.96856	up	yes	_	_	_	_	_	_	_	_	_	_	_	_
c88888_g2	25.33	6.84	4.85	1.34	0.000882625	0.015353	2.61478	up	yes	_	_	_	_	_	_	_	_	_	_	_	_
c88923_g2	16	135	0.76	6.58	0.000193057	0.00449078	-2.23165	down	yes	_	_	_	_	_	_	_	_	_	_	_	_
c88971_g3	10	1	0.61	0.06	0.00177786	0.0268988	3.77935	up	yes	_	_	_	_	_	_	_	_	_	_	_	_
c89029_g3	0	53	0	4.68	4.33718e-07	2.05103e-05	-7.37961	down	yes	_	_	_	_	_	_	_	_	_	_	_	_
c89055_g1	0	1019.81	0	105.21	6.66301e-27	4.7817e-24	-11.6378	down	yes	_	_	_	_	gi|321461181|gb|EFX72215.1|	227	1e-16	hypothetical protein DAPPUDRAFT_201180 [Daphnia pulex]	_	_	_	_
c89055_g2	0	53.27	0	9.41	4.33718e-07	2.05103e-05	-7.37961	down	yes	_	_	_	_	gi|121484216|gb|ABM54465.1|	134	6e-06	cuticle protein CB6 [Portunus pelagicus]	_	_	_	_
c89269_g7	83.38	45	12.15	6.69	0.00181543	0.0274517	1.70854	up	yes	_	_	_	_	_	_	_	_	_	_	_	_
c89272_g11	37	16	1.43	0.63	0.0015233	0.0241699	2.02032	up	yes	_	_	_	_	_	_	_	_	_	_	_	_
c89272_g3	22	8	3.06	1.13	0.0025168	0.0353965	2.24702	up	yes	_	_	_	_	_	_	_	_	_	_	_	_
c89326_g1	37.03	222.63	0.73	4.45	0.00106159	0.0178868	-1.75406	down	yes	_	_	_	_	_	_	_	_	_	_	_	_
c89334_g1	200.99	28.09	8.95	1.28	1.46125e-10	1.30203e-08	3.66105	up	yes	_	_	_	_	gi|528510965|ref|XP_005160982.1|	525	0	PREDICTED: uncharacterized protein LOC101885928 [Danio rerio]	gi|130405|sp|P04323.1|POL3_DROME	399	8e-38	RecName: Full=Retrovirus-related Pol polyprotein from transposon 17.6; Includes: RecName: Full=Protease; Includes: RecName: Full=Reverse transcriptase; Includes: RecN
c89353_g1	20.8	123	1.04	6.25	0.00287107	0.0395941	-1.70918	down	yes	_	_	_	_	_	_	_	_	_	_	_	_
c89369_g2	8	61.99	0.25	1.94	0.00298876	0.0402947	-2.0971	down	yes	_	_	_	_	gi|662225538|ref|XP_008487169.1|	177	6e-10	PREDICTED: RNA-directed DNA polymerase from mobile element jockey-like, partial [Diaphorina citri]	_	_	_	_
c89403_g1	279	50	6.49	1.19	8.59269e-10	6.68116e-08	3.30445	up	yes	_	_	_	_	gi|488705157|ref|WP_002629126.1|	795	0	hypothetical protein [Cystobacter fuscus]	_	_	_	_
c89504_g1	12	103	1.25	10.95	0.000289216	0.00617327	-2.2521	down	yes	_	_	_	_	_	_	_	_	_	_	_	_
c8959_g1	0	35	0	2.53	3.07135e-05	0.000921406	-6.78542	down	yes	_	_	_	_	gi|155966141|gb|ABU41025.1|	290	1e-23	putative cuticle protein [Lepeophtheirus salmonis]	_	_	_	_
c89640_g2	158.54	78	10.23	5.14	0.000294936	0.00627771	1.85566	up	yes	_	_	_	_	_	_	_	_	_	_	_	_
c89641_g1	12	145	0.34	4.25	6.465e-06	0.000237864	-2.74421	down	yes	_	_	_	_	_	_	_	_	_	_	_	_
c89653_g3	19	2	1.88	0.2	8.68659e-05	0.00224591	3.87974	up	yes	_	_	_	_	_	_	_	_	_	_	_	_
c89705_g2	1382.56	692.87	155.59	79.55	0.000130657	0.00320492	1.82886	up	yes	_	_	_	_	gi|260829195|ref|XP_002609547.1|	193	8e-13	hypothetical protein BRAFLDRAFT_101905 [Branchiostoma floridae]	gi|224471827|sp|P98095.2|FBLN2_HUMAN	159	1e-10	RecName: Full=Fibulin-2; Short=FIBL-2; Flags: Precursor [Homo sapiens]
c89744_g4	86.9	45.65	12.01	6.44	0.00139158	0.0223808	1.74482	up	yes	_	_	_	_	_	_	_	_	_	_	_	_
c89789_g1	1618.14	210	72.17	9.56	4.24534e-13	5.69325e-11	3.77618	up	yes	_	_	_	_	gi|296045879|gb|ADG86240.1|	989	0	triosephosphate isomerase [Penaeus monodon]	gi|110825748|sp|P29613.3|TPIS_DROME	721	0	RecName: Full=Triosephosphate isomerase; Short=TIM; AltName: Full=Triose-phosphate isomerase [Drosophila melanogaster]
c89821_g2	12	0	2.31	0	0.000428911	0.00854379	6.08188	up	yes	_	_	_	_	_	_	_	_	_	_	_	_
c89841_g2	110.06	4	14.47	0.54	8.07406e-14	1.20783e-11	5.50508	up	yes	_	_	_	_	_	_	_	_	_	_	_	_
c89841_g3	101.92	3.21	16.1	0.52	3.37387e-14	5.33252e-12	5.77616	up	yes	_	_	_	_	_	_	_	_	_	_	_	_
c89865_g2	23.71	6.84	2.63	0.78	0.00114267	0.0187814	2.55631	up	yes	_	_	_	_	gi|340712697|ref|XP_003394892.1|	154	3e-08	PREDICTED: tubulointerstitial nephritis antigen-like [Bombus terrestris]	gi|114152780|sp|P80067.3|CATC_RAT	144	6e-09	RecName: Full=Dipeptidyl peptidase 1; AltName: Full=Cathepsin C; AltName: Full=Cathepsin J; AltName: Full=Dipeptidyl peptidase I; Short=DPP-I; Short=DPPI; AltName: F
c89893_g6	53.25	26.06	1.27	0.63	0.00201591	0.0298126	1.84717	up	yes	_	_	_	_	_	_	_	_	_	_	_	_
c89909_g3	93	25.11	4.01	1.11	2.99926e-06	0.000118335	2.71219	up	yes	_	_	_	_	_	_	_	_	_	_	_	_
c89914_g2	73.69	524.63	3.53	25.65	7.73043e-05	0.00203133	-1.99164	down	yes	_	_	_	_	_	_	_	_	_	_	_	_
c89915_g4	115.85	67.4	4.27	2.53	0.00186081	0.0279548	1.61971	up	yes	_	_	_	_	_	_	_	_	_	_	_	_
c89943_g1	12.53	1.02	1.15	0.1	0.000272943	0.00588985	4.15197	up	yes	_	_	_	_	_	_	_	_	_	_	_	_
c90031_g2	21.11	2.34	2.18	0.25	4.31873e-05	0.00122582	4.02284	up	yes	_	_	_	_	_	_	_	_	_	_	_	_
c90037_g1	347	40.84	12.45	1.49	1.63553e-12	1.98303e-10	3.90323	up	yes	_	_	_	_	gi|115928363|ref|XP_001199932.1|	781	0	PREDICTED: uncharacterized protein LOC763830, partial [Strongylocentrotus purpuratus]	gi|130407|sp|P10394.1|POL4_DROME	287	1e-24	RecName: Full=Retrovirus-related Pol polyprotein from transposon 412; Includes: RecName: Full=Protease; Includes: RecName: Full=Reverse transcriptase; Includes: RecNa
c90042_g1	1	316.3	0.1	32.7	1.01473e-16	2.23602e-14	-7.23423	down	yes	_	_	_	_	gi|121484216|gb|ABM54465.1|	244	1e-18	cuticle protein CB6 [Portunus pelagicus]	_	_	_	_
c90066_g6	5103.39	2872.88	87.26	50.12	0.00043471	0.00865607	1.66114	up	yes	_	_	_	_	gi|91090210|ref|XP_967762.1|	791	0	PREDICTED: UDP-glucuronosyltransferase 2B16 [Tribolium castaneum]	gi|6136105|sp|O77649.1|UDB20_MACFA	510	0	RecName: Full=UDP-glucuronosyltransferase 2B20; Short=UDPGT 2B20; Flags: Precursor
c90148_g4	0	25	0	2.39	0.000555241	0.0105309	-6.30521	down	yes	_	_	_	_	_	_	_	_	_	_	_	_
c90153_g2	51.9	18.06	5.16	1.83	0.000169518	0.00406246	2.34252	up	yes	_	_	_	_	_	_	_	_	_	_	_	_
c90183_g10	17	3	2.16	0.39	0.00110289	0.0182064	3.20384	up	yes	_	_	_	_	_	_	_	_	_	_	_	_
c90192_g1	526.82	344.04	5.1	3.4	0.00255095	0.0358198	1.44701	up	yes	_	_	_	_	gi|642918422|ref|XP_008191466.1|	1317	0	PREDICTED: BTB/POZ domain-containing protein 10 [Tribolium castaneum]	gi|81895307|sp|Q80X66.1|BTBDA_MOUSE	1152	0	RecName: Full=BTB/POZ domain-containing protein 10 [Mus musculus]
c90258_g3	13.84	0	1.14	0	0.000175464	0.00413039	6.30123	up	yes	_	_	_	_	_	_	_	_	_	_	_	_
c90325_g1	137.01	83.44	5.77	3.59	0.00242152	0.0346604	1.55179	up	yes	_	_	_	_	_	_	_	_	_	_	_	_
c90366_g1	54	5	7.33	0.69	1.92552e-08	1.17943e-06	4.18067	up	yes	_	_	_	_	_	_	_	_	_	_	_	_
c90425_g2	67.14	26.65	4.68	1.9	0.000196195	0.00455183	2.13052	up	yes	_	_	_	_	_	_	_	_	_	_	_	_
c90461_g2	46.9	13.79	5.68	1.7	8.86072e-05	0.0022887	2.55258	up	yes	_	_	_	_	gi|524884467|ref|XP_005098853.1|	327	2e-28	PREDICTED: calcium and integrin-binding family member 3-like [Aplysia californica]	gi|81917136|sp|Q9D9N5.1|CIB4_MOUSE	162	4e-11	RecName: Full=Calcium and integrin-binding family member 4 [Mus musculus]
c90504_g1	713.8	128	12.08	2.21	1.45198e-10	1.29595e-08	3.309	up	yes	_	_	_	_	gi|340722166|ref|XP_003399480.1|	673	0	PREDICTED: organic cation transporter protein-like isoform 1 [Bombus terrestris]	gi|74750474|sp|Q86VW1.1|S22AG_HUMAN	474	0	RecName: Full=Solute carrier family 22 member 16; AltName: Full=Carnitine transporter 2; Short=CT2; AltName: Full=Fly-like putative transporter 2; Short=FLIPT2; Sh
c90518_g2	273.47	1924.26	30.11	216.15	4.17175e-05	0.00119431	-1.98396	down	yes	_	_	_	_	_	_	_	_	_	_	_	_
c90573_g2	156.09	100.41	4.34	2.85	0.00357728	0.046392	1.47106	up	yes	_	_	_	_	gi|528510965|ref|XP_005160982.1|	1263	0	PREDICTED: uncharacterized protein LOC101885928 [Danio rerio]	gi|130405|sp|P04323.1|POL3_DROME	719	0	RecName: Full=Retrovirus-related Pol polyprotein from transposon 17.6; Includes: RecName: Full=Protease; Includes: RecName: Full=Reverse transcriptase; Includes: RecN
c90593_g2	18.45	4	3.09	0.68	0.000554765	0.0105309	2.90563	up	yes	_	_	_	_	_	_	_	_	_	_	_	_
c90658_g1	34	181.65	0.74	4.01	0.00365958	0.0472631	-1.5828	down	yes	_	_	_	_	gi|86277804|gb|ABC88388.1|	267	3e-20	crustacyanin-like lipocalin [Macrobrachium rosenbergii]	gi|22256732|sp|P58989.1|CRA1_HOMGA	237	1e-18	RecName: Full=Crustacyanin-A1 subunit
c90693_g2	50.11	18	6.42	2.35	0.000266114	0.00588985	2.28614	up	yes	_	_	_	_	_	_	_	_	_	_	_	_
c90705_g2	140.08	33.06	13.29	3.2	1.44459e-07	7.49914e-06	2.90527	up	yes	_	_	_	_	_	_	_	_	_	_	_	_
c90712_g2	14.31	0	1.17	0	0.000175464	0.00413039	6.30123	up	yes	_	_	_	_	_	_	_	_	_	_	_	_
c90712_g5	38.67	248.96	1.2	7.9	0.00047969	0.00940987	-1.83735	down	yes	_	_	_	_	gi|198416618|ref|XP_002123092.1|	856	0	PREDICTED: L-threonine dehydratase catabolic TdcB-like [Ciona intestinalis]	gi|17865776|sp|P11954.2|TDCB_SALTY	469	1e-45	RecName: Full=L-threonine dehydratase catabolic TdcB; AltName: Full=L-serine dehydratase; AltName: Full=Threonine deaminase [Salmonella enterica subsp. enterica ser
c90764_g2	2	69.02	0.27	9.55	2.23231e-06	9.05647e-05	-4.15854	down	yes	_	_	_	_	_	_	_	_	_	_	_	_
c90841_g1	1	55	0.07	3.67	1.96644e-06	8.05165e-05	-4.71872	down	yes	_	_	_	_	_	_	_	_	_	_	_	_
c90863_g1	714.63	468.68	13.23	8.86	0.00246087	0.0349524	1.4402	up	yes	_	_	_	_	gi|558212526|ref|XP_006107950.1|	1423	0	PREDICTED: tigger transposable element-derived protein 1-like, partial [Myotis lucifugus]	gi|74762678|sp|Q96MW7.1|TIGD1_HUMAN	1053	0	RecName: Full=Tigger transposable element-derived protein 1 [Homo sapiens]
c90886_g1	9.13	69.1	1.32	10.19	0.00175061	0.0268988	-2.08428	down	yes	_	_	_	_	gi|154416476|ref|XP_001581260.1|	218	1e-15	ankyrin repeat protein [Trichomonas vaginalis G3]	gi|82205513|sp|Q6XJU9.1|OSTF1_MONAL	146	2e-09	RecName: Full=Osteoclast-stimulating factor 1; AltName: Full=Osteoclast-stimulating factor-like [Monopterus albus]
c90932_g3	336.93	172.06	23.57	12.28	0.000256912	0.00578363	1.80089	up	yes	_	_	_	_	_	_	_	_	_	_	_	_
c91016_g3	18.98	5	2.94	0.79	0.00129061	0.020896	2.6825	up	yes	_	_	_	_	_	_	_	_	_	_	_	_
c91025_g10	0	27.32	0	4.27	0.000259302	0.00578835	-6.41489	down	yes	_	_	_	_	_	_	_	_	_	_	_	_
c91050_g1	154.01	29.16	6.3	1.22	8.33148e-09	5.44221e-07	3.22711	up	yes	_	_	_	_	_	_	_	_	_	_	_	_
c91095_g2	17.06	5.04	2.19	0.66	0.00243379	0.0346604	2.52363	up	yes	_	_	_	_	_	_	_	_	_	_	_	_
c91123_g2	256.03	152.67	32.72	19.91	0.00147273	0.0235291	1.57307	up	yes	_	_	_	_	gi|209887012|gb|ACI94903.1|	157	1e-08	cytochrome P450 CYP379A1 [Carcinus maenas]	gi|3913352|sp|Q27712.1|CP2L1_PANAR	121	2e-06	RecName: Full=Cytochrome P450 2L1; AltName: Full=CYPIIL1
c91150_g1	58.95	25	6.2	2.68	0.000499052	0.00973646	2.05728	up	yes	_	_	_	_	_	_	_	_	_	_	_	_
c91264_g2	455.55	273.64	66.41	40.7	0.00116649	0.0191373	1.5662	up	yes	_	_	_	_	_	_	_	_	_	_	_	_
c91285_g2	149.72	87.81	6.41	3.84	0.00170045	0.0265366	1.59834	up	yes	gi|145843838|gb|EF204182.1|	234	3.85071e-117	Macrobrachium rosenbergii clone SUGbp8-110 microsatellite sequence	gi|399565626|dbj|BAM35674.1|	669	0	putative reverse transcriptase [Marsupenaeus japonicus]	_	_	_	_
c91287_g2	25	9.26	1.8	0.68	0.00194477	0.0289378	2.2663	up	yes	_	_	_	_	_	_	_	_	_	_	_	_
c91290_g1	1155.45	443.95	27.67	10.85	5.33061e-06	0.000198797	2.21091	up	yes	_	_	_	_	_	_	_	_	_	_	_	_
c91616_g1	5.97	287.73	0.41	20.39	2.84253e-12	3.31042e-10	-4.7115	down	yes	_	_	_	_	_	_	_	_	_	_	_	_
c92401_g1	172	111	23.52	15.49	0.00352083	0.0457269	1.46166	up	yes	_	_	_	_	_	_	_	_	_	_	_	_
c92635_g1	37	9	7.03	1.74	5.07183e-05	0.00139485	2.82855	up	yes	_	_	_	_	_	_	_	_	_	_	_	_
c92963_g1	12.76	137.83	1.28	14.08	2.87233e-05	0.000873642	-2.55915	down	yes	_	_	_	_	gi|646722537|gb|KDR23495.1|	650	0	Ras GTPase-activating protein 1 [Zootermopsis nevadensis]	gi|1708065|sp|P50904.1|RASA1_RAT	444	1e-43	RecName: Full=Ras GTPase-activating protein 1; Short=GAP; Short=GTPase-activating protein; Short=RasGAP; AltName: Full=Ras p21 protein activator; AltName: Full=p120GA
c93032_g1	237	36	6.27	0.97	2.19334e-10	1.90638e-08	3.5396	up	yes	_	_	_	_	_	_	_	_	_	_	_	_
c93440_g1	15.39	142.35	2.16	20.35	4.86664e-05	0.0013574	-2.39645	down	yes	_	_	_	_	_	_	_	_	_	_	_	_
c93480_g1	21	165	2.77	22.24	0.000157921	0.00381101	-2.13204	down	yes	_	_	_	_	_	_	_	_	_	_	_	_
c93534_g1	15	3	2.65	0.54	0.00223741	0.0324644	3.02528	up	yes	_	_	_	_	_	_	_	_	_	_	_	_
c93618_g1	46.7	253.79	7.33	40.66	0.00219906	0.0322338	-1.59794	down	yes	_	_	_	_	_	_	_	_	_	_	_	_
c94115_g1	0	14	0	1.02	0.00292486	0.0395941	-5.48298	down	yes	_	_	_	_	_	_	_	_	_	_	_	_
c94242_g1	0	37.01	0	3.8	1.57894e-05	0.000521464	-6.86488	down	yes	_	_	_	_	gi|665806602|ref|XP_008551547.1|	167	9e-10	PREDICTED: cuticle protein 21-like [Microplitis demolitor]	gi|1706191|sp|P80681.1|CUA1A_TENMO	126	1e-06	RecName: Full=Larval cuticle protein A1A; AltName: Full=TM-LCP A1A; Short=TM-A1A
c94828_g1	32.33	11.31	5.43	1.94	0.000510269	0.0099116	2.33972	up	yes	_	_	_	_	_	_	_	_	_	_	_	_
c95216_g1	0	17	0	2.6	0.00109407	0.0180889	-5.75738	down	yes	_	_	_	_	_	_	_	_	_	_	_	_
c95226_g1	328	220	51.35	35.14	0.003776	0.0484836	1.40735	up	yes	_	_	_	_	_	_	_	_	_	_	_	_
c95324_g1	35	7	4.53	0.92	1.34243e-05	0.00045264	3.09726	up	yes	_	_	_	_	gi|357629861|gb|EHJ78379.1|	328	2e-28	mitochondrial carnitine/acylcarnitine translocase [Danaus plexippus]	gi|21542027|sp|Q27257.1|DIF1_CAEEL	265	4e-23	RecName: Full=Protein dif-1 [Caenorhabditis elegans]
c9650_g1	44	11	3.19	0.81	1.98638e-05	0.000635857	2.79695	up	yes	_	_	_	_	_	_	_	_	_	_	_	_
c96678_g1	0	20	0	0.55	0.000272943	0.00588985	-5.98784	down	yes	_	_	_	_	_	_	_	_	_	_	_	_
c96682_g1	37	8	1.03	0.23	1.97657e-05	0.000633482	2.99229	up	yes	_	_	_	_	_	_	_	_	_	_	_	_
c96925_g1	0	23	0	1.16	0.000113897	0.00285852	-6.1865	down	yes	_	_	_	_	gi|284027776|gb|ADB66711.1|	473	1e-44	trypsin 1a [Panulirus argus]	gi|73621298|sp|P42279.2|TRYU_DROME	310	1e-27	RecName: Full=Trypsin eta; Flags: Precursor [Drosophila melanogaster]
c97455_g1	57	22	4.3	1.69	0.000314562	0.00665543	2.18962	up	yes	_	_	_	_	_	_	_	_	_	_	_	_
c97477_g1	19	0	3.37	0	1.02195e-05	0.00035588	6.73698	up	yes	_	_	_	_	_	_	_	_	_	_	_	_
c97716_g1	0	97	0	5.47	2.43117e-10	2.08578e-08	-8.24766	down	yes	_	_	_	_	gi|302851281|ref|XP_002957165.1|	148	5e-07	hypothetical protein VOLCADRAFT_98215 [Volvox carteri f. nagariensis]	_	_	_	_
c97718_g1	0	16	0	1.82	0.00109407	0.0180889	-5.67158	down	yes	_	_	_	_	_	_	_	_	_	_	_	_
c97797_g1	38	0	5.49	0	7.53517e-09	4.97715e-07	7.7302	up	yes	_	_	_	_	_	_	_	_	_	_	_	_
c97926_g1	77	1265.16	9.65	161.73	7.31757e-10	5.73167e-08	-3.20267	down	yes	_	_	_	_	_	_	_	_	_	_	_	_
c97962_g1	150.84	2.91	17.16	0.34	4.31668e-17	1.00105e-14	6.34132	up	yes	_	_	_	_	_	_	_	_	_	_	_	_
c98076_g1	0	23.24	0	1.93	0.000113897	0.00285852	-6.1865	down	yes	_	_	_	_	_	_	_	_	_	_	_	_
c98255_g1	1	24	0.06	1.46	0.00223741	0.0324644	-3.53307	down	yes	_	_	_	_	_	_	_	_	_	_	_	_
c98418_g1	0	20	0	1.28	0.000272943	0.00588985	-5.98784	down	yes	_	_	_	_	_	_	_	_	_	_	_	_
c9851_g1	28	0	3.62	0	3.2072e-07	1.56546e-05	7.29205	up	yes	_	_	_	_	_	_	_	_	_	_	_	_
c98616_g1	12	2	1.58	0.27	0.00276842	0.0384869	3.22464	up	yes	_	_	_	_	_	_	_	_	_	_	_	_
c99743_g1	20	0	2.09	0	1.02195e-05	0.00035588	6.8103	up	yes	_	_	_	_	_	_	_	_	_	_	_	_
contig00001	85.58	28.57	1.76	0.6	2.9139e-05	0.000884765	2.38792	up	yes	gi|330858321|gb|JF683437.1|	485	0	Macrobrachium nipponense hemocyanin mRNA, complete cds	gi|390517052|emb|CCF55379.1|	2896	0	hemocyanin alpha subunit 1 [Atyopsis moluccensis]	gi|122796|sp|P10787.1|HCYB_PANIN	2348	0	RecName: Full=Hemocyanin B chain [Panulirus interruptus]
contig00156	11967.9	6753.55	1270.85	731.67	0.000438472	0.00871789	1.65778	up	yes	_	_	_	_	_	_	_	_	_	_	_	_
contig00209	26234.8	16869.2	2404.12	1577.18	0.00172004	0.0267673	1.46956	up	yes	gi|563400842|gb|KC515069.1|	537	0	Macrobrachium superbum 28S ribosomal RNA gene, partial sequence	_	_	_	_	_	_	_	_
contig00277	13.45	2.02	0.48	0.07	0.00183262	0.0275709	3.33848	up	yes	gi|38154526|gb|AY364863.1|	510	0	Uncultured fungus 28S ribosomal RNA gene, partial sequence	gi|403333060|gb|EJY65597.1|	341	4e-29	hypothetical protein OXYTRI_14248 [Oxytricha trifallax]	_	_	_	_
contig00293	14768.2	5285.77	671.63	245.25	1.56683e-06	6.6038e-05	2.31462	up	yes	gi|402485601|gb|JX257000.1|	438	0	Scylla paramamosain glyceraldehyde-3-phosphate dehydrogenase mRNA, complete cds	gi|300518909|gb|ADK25704.1|	1628	0	glyceraldehyde-3-phosphate dehydrogenase [Cancer borealis]	gi|6016083|sp|P56649.1|G3P_PANVR	1604	0	RecName: Full=Glyceraldehyde-3-phosphate dehydrogenase; Short=GAPDH [Panulirus versicolor]
contig00337	0	153.44	0	15.19	2.61231e-13	3.58474e-11	-8.9034	down	yes	_	_	_	_	_	_	_	_	_	_	_	_
contig00345	662.33	429.91	8.93	5.91	0.00229089	0.0331409	1.45428	up	yes	_	_	_	_	_	_	_	_	_	_	_	_
contig00734	65	17	4.55	1.21	8.30016e-06	0.000297027	2.74443	up	yes	_	_	_	_	_	_	_	_	_	_	_	_
contig00772	14	1	0.38	0.03	0.000175464	0.00413039	4.25748	up	yes	_	_	_	_	_	_	_	_	_	_	_	_
contig00782	1413.53	949.07	116.51	79.81	0.00286031	0.0395941	1.40746	up	yes	gi|299032936|gb|GQ853091.1|	210	4.40125e-104	Macrobrachium rosenbergii clone SBhMT79112_2 microsatellite sequence	gi|242014730|ref|XP_002428038.1|	510	0	reverse transcriptase, putative [Pediculus humanus corporis]	_	_	_	_
contig00847	9979.39	6352.13	870.55	565.35	0.00156522	0.0246256	1.4841	up	yes	gi|317467911|gb|HQ830201.1|	589	0	Macrobrachium nipponense mitochondrion, complete genome	gi|322422348|ref|YP_004221781.1|	876	0	NADH dehydrogenase subunit 1 [Macrobrachium nipponense]	gi|462750|sp|P33502.1|NU1M_ANOQU	631	0	RecName: Full=NADH-ubiquinone oxidoreductase chain 1; AltName: Full=NADH dehydrogenase subunit 1 (mitochondrion) [Anopheles quadrimaculatus]
contig07822	389.55	134.07	40.6	14.26	2.32706e-06	9.41211e-05	2.37093	up	yes	_	_	_	_	_	_	_	_	_	_	_	_
HD75PE301A03P6	200.44	25.33	23.49	3.03	2.60712e-11	2.57828e-09	3.8154	up	yes	_	_	_	_	gi|641651439|ref|XP_008190132.1|	232	2e-17	PREDICTED: uncharacterized protein LOC103311982 [Acyrthosiphon pisum]	_	_	_	_
HD75PE301A0DHE	40.76	3	11.1	0.83	2.0469e-08	1.24802e-06	4.46506	up	yes	_	_	_	_	_	_	_	_	_	_	_	_
HD75PE301A0TDC	470	108	72.03	16.89	1.0198e-08	6.57524e-07	2.95037	up	yes	_	_	_	_	_	_	_	_	_	_	_	_
HD75PE301A1A3H	2728.64	1700.91	598.65	380.74	0.00130747	0.021124	1.51428	up	yes	_	_	_	_	_	_	_	_	_	_	_	_
HD75PE301A1B5O	5.61	55.38	1.71	17.23	0.00154686	0.0244269	-2.32971	down	yes	_	_	_	_	_	_	_	_	_	_	_	_
HD75PE301A1CDK	0.55	23.86	0.09	3.93	0.00223741	0.0324644	-3.53307	down	yes	_	_	_	_	_	_	_	_	_	_	_	_
HD75PE301A2O6A	0	27.75	0	5.3	0.00017896	0.00419227	-6.46676	down	yes	gi|164551868|gb|EU346851.1|	241	1.14437e-121	Macrobrachium nipponense 18S ribosomal RNA gene, partial sequence; internal transcribed spacer 1, complete sequence; and 5.8S ribosomal RNA gene, partial sequence >gi|270304115|gb|GU189612.1| Macrobrachium nipponense clone WXM14 microsatellite sequen ...	gi|307192821|gb|EFN75883.1|	135	4e-06	hypothetical protein EAI_10632 [Harpegnathos saltator]	gi|160359017|sp|P0C5Q0.1|YL54F_YEAST	116	7e-06	RecName: Full=Putative uncharacterized protein YLR154W-F [Saccharomyces cerevisiae S288c]
HD75PE301A2QJ3	49.79	2.67	16.91	0.92	1.77814e-09	1.30069e-07	4.75023	up	yes	gi|56968020|gb|AY859566.1|	165	1.1352e-79	Crangon franciscorum 28S ribosomal RNA gene, partial sequence	_	_	_	_	_	_	_	_
HD75PE301A31Q9	0	29.2	0	20.55	0.000124298	0.00306451	-6.51682	down	yes	_	_	_	_	_	_	_	_	gi|129693|sp|P17917.2|PCNA_DROME	151	6e-10	RecName: Full=Proliferating cell nuclear antigen; Short=PCNA; AltName: Full=Cyclin; AltName: Full=Mutagen-sensitive 209 protein [Drosophila melanogaster]
HD75PE301A34LH	33.22	12.5	3.5	1.34	0.000673206	0.012368	2.26174	up	yes	_	_	_	_	_	_	_	_	_	_	_	_
HD75PE301A422J	1172.85	742.92	712.4	460.46	0.00166078	0.0259557	1.49083	up	yes	gi|108671077|gb|DQ531770.1|	117	3.16336e-53	Macrobrachium nipponense 28S ribosomal RNA gene, partial sequence	_	_	_	_	_	_	_	_
HD75PE301A42W2	210	138	49.95	33.49	0.00358747	0.0465127	1.43607	up	yes	_	_	_	_	gi|395484801|gb|AFN66645.1|	231	3e-17	C-type lectin-like protein [Fenneropenaeus chinensis]	_	_	_	_
HD75PE301A46VA	27.04	0	9.98	0	4.41746e-07	2.06859e-05	7.23992	up	yes	gi|255964840|gb|GQ369796.1|	154	1.36366e-73	Macrobrachium nipponense 18S ribosomal RNA gene, partial sequence; internal transcribed spacer 1, 5.8S ribosomal RNA gene, and internal transcribed spacer 2, complete sequence; and 28S ribosomal RNA gene, partial sequence	_	_	_	_	gi|74860455|sp|Q86AH4.1|Y8592_DICDI	117	5e-06	RecName: Full=Putative uncharacterized protein DDB_G0271982 [Dictyostelium discoideum]
HD75PE301A4TNM	408.04	96	53.92	12.94	1.73355e-08	1.06553e-06	2.91576	up	yes	_	_	_	_	_	_	_	_	_	_	_	_
HD75PE301A4UID	0	17.95	0	7.47	0.000681211	0.012368	-5.83836	down	yes	gi|56968003|gb|AY859549.1|	94	2.79785e-40	Anaspides tasmaniae internal transcribed spacer 2 and 28S ribosomal RNA gene, partial sequence	gi|170576227|ref|XP_001893546.1|	178	4e-11	unspecific monooxygenase [Brugia malayi]	_	_	_	_
HD75PE301A531Q	28.7	12.24	4.45	1.94	0.00237455	0.0341743	2.07641	up	yes	_	_	_	_	_	_	_	_	_	_	_	_
HD75PE301A5D46	1	647.31	0.14	94.12	2.60205e-22	1.04685e-19	-8.26732	down	yes	_	_	_	_	_	_	_	_	_	_	_	_
HD75PE301A5KRT	45.27	0	13.89	0	6.37639e-10	5.03906e-08	7.97307	up	yes	_	_	_	_	_	_	_	_	_	_	_	_
HD75PE301A5XW3	192.89	96.39	87.01	44.36	0.000293694	0.00625628	1.8365	up	yes	gi|563400828|gb|KC515055.1|	136	1.13959e-63	Macrobrachium superbum 18S ribosomal RNA gene, partial sequence	gi|170572348|ref|XP_001892074.1|	137	3e-06	hypothetical protein Bm1_02885 [Brugia malayi]	_	_	_	_
HD75PE301A68KJ	23	4	5.77	1.02	7.92878e-05	0.00207524	3.25616	up	yes	_	_	_	_	_	_	_	_	_	_	_	_
HD75PE301A69NN	137.95	1199.32	17.24	152.94	4.04198e-06	0.000154985	-2.28514	down	yes	_	_	_	_	_	_	_	_	_	_	_	_
HD75PE301A6JXF	140	76	19.62	10.87	0.00093127	0.01612	1.7096	up	yes	_	_	_	_	_	_	_	_	_	_	_	_
HD75PE301A798F	35.98	224.24	16.37	104.14	0.000703062	0.0126608	-1.79984	down	yes	_	_	_	_	_	_	_	_	_	_	_	_
HD75PE301A7QA2	63.08	14.32	21.14	4.9	1.54029e-06	6.49712e-05	2.97388	up	yes	_	_	_	_	_	_	_	_	_	_	_	_
HD75PE301A7VUX	11.97	0	8.49	0	0.000428911	0.00854379	6.08188	up	yes	_	_	_	_	_	_	_	_	_	_	_	_
HD75PE301A7X22	13	118.63	1.4	13.07	0.000155265	0.00375563	-2.34597	down	yes	_	_	_	_	_	_	_	_	_	_	_	_
HD75PE301A88NM	38.58	223.19	4.41	26.03	0.0014815	0.023655	-1.67847	down	yes	_	_	_	_	_	_	_	_	_	_	_	_
HD75PE301A91F3	338	187	41.23	23.27	0.000584308	0.0110389	1.68475	up	yes	_	_	_	_	_	_	_	_	_	_	_	_
HD75PE301A9RO9	46	12	4.02	1.07	2.56157e-05	0.000788608	2.7387	up	yes	_	_	_	_	_	_	_	_	_	_	_	_
HD75PE301A9XH5	88	27	12.37	3.87	9.93591e-06	0.000350835	2.52294	up	yes	_	_	_	_	_	_	_	_	_	_	_	_
HD75PE301ADHDD	626.16	279.91	89.48	40.81	4.42554e-05	0.00124946	1.99196	up	yes	_	_	_	_	gi|617594362|ref|XP_007521496.1|	452	8e-43	PREDICTED: sarcosine dehydrogenase, mitochondrial [Erinaceus europaeus]	gi|52000744|sp|Q64380.2|SARDH_RAT	445	5e-44	RecName: Full=Sarcosine dehydrogenase, mitochondrial; Short=SarDH; Flags: Precursor [Rattus norvegicus]
HD75PE301ADR4P	58.56	26.31	10.38	4.76	0.000738421	0.0132482	2.0014	up	yes	_	_	_	_	_	_	_	_	_	_	_	_
HD75PE301AFBRG	34	11	8.7	2.87	0.000268307	0.00588985	2.42671	up	yes	_	_	_	_	_	_	_	_	gi|61213616|sp|Q99JR5.1|TINAL_MOUSE	150	8e-10	RecName: Full=Tubulointerstitial nephritis antigen-like; AltName: Full=Adrenocortical zonation factor 1; Short=AZ-1; AltName: Full=Androgen-regulated gene 1 protei
HD75PE301AFSFM	64.43	11.36	19.3	3.47	2.34075e-07	1.16502e-05	3.33568	up	yes	_	_	_	_	_	_	_	_	_	_	_	_
HD75PE301AGG05	60.17	8.6	32.65	4.76	1.91909e-07	9.7062e-06	3.52331	up	yes	gi|158452057|gb|EU188754.1|	115	4.55185e-52	Macrobrachium nipponense 16S ribosomal RNA gene, partial sequence; mitochondrial	_	_	_	_	_	_	_	_
HD75PE301AHUUV	1040.53	305.8	118.41	35.5	1.53858e-07	7.89446e-06	2.59757	up	yes	_	_	_	_	gi|260829625|ref|XP_002609762.1|	423	2e-39	hypothetical protein BRAFLDRAFT_78594 [Branchiostoma floridae]	gi|5915784|sp|O35490.1|BHMT1_MOUSE	344	4e-32	RecName: Full=Betaine--homocysteine S-methyltransferase 1 [Mus musculus]
HD75PE301AI5UW	25.61	182.22	3.53	25.63	0.000367906	0.00764698	-1.96749	down	yes	gi|153905461|dbj|AK281352.1|	35	5.0646e-07	Gryllus bimaculatus mRNA, GBcontig28213	gi|158187704|gb|ABW23141.1|	209	1e-14	ribosomal protein rps8 [Arenicola marina]	gi|54039567|sp|Q8MLY8.1|RS8_DROME	196	4e-15	RecName: Full=40S ribosomal protein S8 [Drosophila melanogaster]
HD75PE301AIRJU	25.73	0	17.99	0	6.11649e-07	2.79537e-05	7.18584	up	yes	gi|255964840|gb|GQ369796.1|	106	3.61176e-47	Macrobrachium nipponense 18S ribosomal RNA gene, partial sequence; internal transcribed spacer 1, 5.8S ribosomal RNA gene, and internal transcribed spacer 2, complete sequence; and 28S ribosomal RNA gene, partial sequence	_	_	_	_	_	_	_	_
HD75PE301AJ4YN	9170.92	4883.7	2102.82	1142.51	0.000230688	0.00524302	1.74141	up	yes	gi|71726290|gb|DQ079796.1|	180	7.642e-88	Palaemonetes paludosus voucher MLP124 28S large subunit ribosomal RNA gene, partial sequence	_	_	_	_	_	_	_	_
HD75PE301AJMJH	5.66	295.55	3.24	172.85	1.82792e-12	2.21124e-10	-4.75099	down	yes	gi|255964840|gb|GQ369796.1|	118	9.28944e-54	Macrobrachium nipponense 18S ribosomal RNA gene, partial sequence; internal transcribed spacer 1, 5.8S ribosomal RNA gene, and internal transcribed spacer 2, complete sequence; and 28S ribosomal RNA gene, partial sequence	_	_	_	_	_	_	_	_
HD75PE301AK67Z	159.19	97.69	22.07	13.82	0.00237019	0.0341743	1.52756	up	yes	_	_	_	_	_	_	_	_	gi|3913352|sp|Q27712.1|CP2L1_PANAR	180	3e-13	RecName: Full=Cytochrome P450 2L1; AltName: Full=CYPIIL1
HD75PE301AKCQO	18.76	0	6.13	0	1.02195e-05	0.00035588	6.73698	up	yes	gi|56968020|gb|AY859566.1|	183	1.16286e-89	Crangon franciscorum 28S ribosomal RNA gene, partial sequence	gi|403333060|gb|EJY65597.1|	190	2e-12	hypothetical protein OXYTRI_14248 [Oxytricha trifallax]	_	_	_	_
HD75PE301AKZ92	61.23	0	12.22	0	8.12604e-12	8.89505e-10	8.41044	up	yes	_	_	_	_	_	_	_	_	_	_	_	_
HD75PE301AKZD3	113	0	31.27	0	3.93791e-16	8.04334e-14	9.29793	up	yes	_	_	_	_	_	_	_	_	_	_	_	_
HD75PE301AL57S	182.61	117.96	39.55	26.07	0.00324906	0.0427726	1.46303	up	yes	_	_	_	_	gi|665793670|ref|XP_008544493.1|	139	1e-06	PREDICTED: very long-chain-fatty-acid--CoA ligase bubblegum-like isoform X1 [Microplitis demolitor]	_	_	_	_
HD75PE301ALC7K	52.83	0	17.03	0	7.08812e-11	6.5808e-09	8.20827	up	yes	gi|56968003|gb|AY859549.1|	100	1.62319e-43	Anaspides tasmaniae internal transcribed spacer 2 and 28S ribosomal RNA gene, partial sequence	gi|170571624|ref|XP_001891797.1|	181	2e-11	rRNA promoter binding protein [Brugia malayi]	_	_	_	_
HD75PE301ALP89	1611.88	989.64	1082.56	678.21	0.00117922	0.0193224	1.53551	up	yes	gi|255964840|gb|GQ369796.1|	107	1.04283e-47	Macrobrachium nipponense 18S ribosomal RNA gene, partial sequence; internal transcribed spacer 1, 5.8S ribosomal RNA gene, and internal transcribed spacer 2, complete sequence; and 28S ribosomal RNA gene, partial sequence	_	_	_	_	_	_	_	_
HD75PE301ALRCY	20	119	5.53	33.6	0.0029668	0.0400496	-1.73139	down	yes	_	_	_	_	_	_	_	_	_	_	_	_
HD75PE301ALULX	249.92	0	33.81	0	2.73439e-22	1.09182e-19	10.4423	up	yes	gi|563400841|gb|KC515068.1|	400	0	Macrobrachium nipponense 28S ribosomal RNA gene, partial sequence	gi|60600824|gb|AAX26869.1|	193	8e-13	unknown [Schistosoma japonicum]	_	_	_	_
HD75PE301ALV0B	25	3	2.57	0.31	3.18551e-05	0.00094561	3.75539	up	yes	_	_	_	_	_	_	_	_	_	_	_	_
HD75PE301AMAGM	171.99	73.84	17.43	7.63	6.93042e-05	0.00185414	2.04455	up	yes	_	_	_	_	_	_	_	_	_	_	_	_
HD75PE301AMG2P	37.22	2.96	4.22	0.34	8.89497e-08	4.7957e-06	4.31764	up	yes	_	_	_	_	gi|405970588|gb|EKC35481.1|	340	7e-30	Peroxisomal sarcosine oxidase [Crassostrea gigas]	gi|114152877|sp|Q29RU9.2|SOX_BOVIN	297	1e-26	RecName: Full=Peroxisomal sarcosine oxidase; Short=PSO; AltName: Full=L-pipecolate oxidase; AltName: Full=L-pipecolic acid oxidase [Bos taurus]
HD75PE301AMGUW	0	46382.5	0	10999.8	1.14609e-59	1.21728e-55	-17.1443	down	yes	gi|67846931|gb|DQ017174.1|	234	7.22718e-118	Macrobrachium nipponense isolate C4 16S ribosomal RNA gene, partial sequence; mitochondrial	_	_	_	_	_	_	_	_
HD75PE301AMYWS	14.2	104.26	0.96	7.2	0.000839695	0.0147512	-2.04665	down	yes	_	_	_	_	gi|399565626|dbj|BAM35674.1|	396	7e-36	putative reverse transcriptase [Marsupenaeus japonicus]	_	_	_	_
HD75PE301AN3GX	168.03	5.02	44.33	1.35	3.93742e-16	8.04334e-14	5.81485	up	yes	_	_	_	_	_	_	_	_	_	_	_	_
HD75PE301AN7GG	55	562	26.71	278.44	1.17693e-06	5.10636e-05	-2.51672	down	yes	_	_	_	_	_	_	_	_	_	_	_	_
HD75PE301ANGY5	30.94	0	7.36	0	9.36156e-08	5.01164e-06	7.438	up	yes	_	_	_	_	gi|222631984|gb|EEE64116.1|	155	2e-08	hypothetical protein OsJ_18948 [Oryza sativa Japonica Group]	gi|116241348|sp|Q96KQ7.3|EHMT2_HUMAN	118	4e-06	RecName: Full=Histone-lysine N-methyltransferase EHMT2; AltName: Full=Euchromatic histone-lysine N-methyltransferase 2; AltName: Full=HLA-B-associated transcript
HD75PE301ANM97	2787.88	1533.08	1949.65	1094.02	0.000343851	0.00720621	1.69513	up	yes	gi|195969726|gb|EU826054.1|	106	3.61176e-47	Macrobrachium rosenbergii isolate Lps6-1 28S ribosomal RNA gene, partial sequence	gi|45478108|gb|AAS66225.1|	181	2e-11	LRRG00134 [Rattus norvegicus]	_	_	_	_
HD75PE301ANQOB	1	32.87	0.14	4.82	0.000205346	0.00472901	-3.98731	down	yes	_	_	_	_	_	_	_	_	_	_	_	_
HD75PE301ANR0Z	2490.85	1562.02	674.59	431.63	0.00139621	0.0224349	1.5056	up	yes	gi|563400842|gb|KC515069.1|	216	6.31118e-108	Macrobrachium superbum 28S ribosomal RNA gene, partial sequence	gi|60600824|gb|AAX26869.1|	271	7e-22	unknown [Schistosoma japonicum]	_	_	_	_
HD75PE301AO8T8	9.39	0	0.89	0	0.00292486	0.0395941	5.67392	up	yes	_	_	_	_	_	_	_	_	_	_	_	_
HD75PE301AP92X	30.21	8.02	6.22	1.69	0.000197582	0.00457402	2.69136	up	yes	_	_	_	_	_	_	_	_	_	_	_	_
HD75PE301AQCBF	143	8	90.09	5.14	1.29327e-13	1.88682e-11	4.93753	up	yes	_	_	_	_	_	_	_	_	_	_	_	_
HD75PE301AQULX	31	5	4.39	0.72	1.37134e-05	0.00046151	3.38352	up	yes	_	_	_	_	_	_	_	_	_	_	_	_
HD75PE301ARBWE	454.31	0	220.59	0	3.40551e-27	2.62106e-24	11.3026	up	yes	gi|255964840|gb|GQ369796.1|	124	4.97455e-57	Macrobrachium nipponense 18S ribosomal RNA gene, partial sequence; internal transcribed spacer 1, 5.8S ribosomal RNA gene, and internal transcribed spacer 2, complete sequence; and 28S ribosomal RNA gene, partial sequence	_	_	_	_	_	_	_	_
HD75PE301ARRNG	2189.9	976.33	684.23	311.25	3.06363e-05	0.000921406	1.99809	up	yes	gi|56968020|gb|AY859566.1|	191	4.3346e-94	Crangon franciscorum 28S ribosomal RNA gene, partial sequence	gi|403333060|gb|EJY65597.1|	222	4e-16	hypothetical protein OXYTRI_14248 [Oxytricha trifallax]	_	_	_	_
HD75PE301AT07P	127.28	11	32.4	2.86	1.00542e-11	1.08084e-09	4.32236	up	yes	_	_	_	_	_	_	_	_	_	_	_	_
HD75PE301ATA72	447.29	0	141.5	0	4.54017e-27	3.39592e-24	11.2802	up	yes	_	_	_	_	_	_	_	_	_	_	_	_
HD75PE301ATR8T	29.62	0	6.95	0	1.26463e-07	6.61019e-06	7.39097	up	yes	gi|71726279|gb|DQ079785.1|	236	5.53685e-119	Cryphiops caementarius voucher JC1219 28S large subunit ribosomal RNA gene, partial sequence	gi|307174633|gb|EFN65035.1|	143	5e-07	hypothetical protein EAG_01178 [Camponotus floridanus]	_	_	_	_
HD75PE301ATZ28	3714.29	8.84	647.27	1.57	1.93658e-40	5.41285e-37	9.47093	up	yes	gi|317467911|gb|HQ830201.1|	308	6.98168e-159	Macrobrachium nipponense mitochondrion, complete genome	gi|322422340|ref|YP_004221773.1|	256	4e-20	ATP synthase F0 subunit 6 [Macrobrachium nipponense]	gi|461553|sp|P33507.1|ATP6_ANOQU	162	3e-11	RecName: Full=ATP synthase subunit a; AltName: Full=F-ATPase protein 6 (mitochondrion) [Anopheles quadrimaculatus]
HD75PE301AV268	318.92	133	46.63	19.84	2.65267e-05	0.000814292	2.09194	up	yes	_	_	_	_	_	_	_	_	_	_	_	_
HD75PE301AV9YH	61.17	8	16.93	2.26	5.4248e-08	3.03572e-06	3.71083	up	yes	_	_	_	_	_	_	_	_	gi|1708864|sp|P98157.1|LRP1_CHICK	127	4e-07	RecName: Full=Low-density lipoprotein receptor-related protein 1; Short=LRP-1; AltName: Full=Alpha-2-macroglobulin receptor; Short=A2MR; Flags: Precursor [Gallus gal
HD75PE301AVDYW	28	216.93	4.3	34.02	0.000119346	0.00297698	-2.11463	down	yes	_	_	_	_	_	_	_	_	gi|1169866|sp|P41776.2|GNAI_HOMAM	189	2e-14	RecName: Full=Guanine nucleotide-binding protein G(i) subunit alpha; AltName: Full=Adenylate cyclase-inhibiting G alpha protein
HD75PE301AVGNB	760.93	0	208.3	0	1.51639e-31	1.87278e-28	12.0476	up	yes	gi|563400841|gb|KC515068.1|	207	6.28977e-103	Macrobrachium nipponense 28S ribosomal RNA gene, partial sequence	_	_	_	_	_	_	_	_
HD75PE301AVSCT	328.39	103.16	35.39	11.34	9.47647e-07	4.17295e-05	2.49983	up	yes	_	_	_	_	gi|270013465|gb|EFA09913.1|	468	1e-44	hypothetical protein TcasGA2_TC012064 [Tribolium castaneum]	gi|332278237|sp|P54855.3|UDB15_HUMAN	380	3e-36	RecName: Full=UDP-glucuronosyltransferase 2B15; Short=UDPGT 2B15; AltName: Full=HLUG4; AltName: Full=UDP-glucuronosyltransferase 2B8; Short=UDPGT 2B8; AltName: Fu
HD75PE301AVX50	66.11	19	33.38	9.79	1.33317e-05	0.000450377	2.60874	up	yes	_	_	_	_	_	_	_	_	_	_	_	_
HD75PE301AVZ23	23	6	3.31	0.88	0.000802182	0.0141813	2.70729	up	yes	_	_	_	_	_	_	_	_	_	_	_	_
HD75PE301AW9K7	197.4	0	52.35	0	2.11028e-20	6.96077e-18	10.0988	up	yes	_	_	_	_	_	_	_	_	_	_	_	_
HD75PE301AWLYQ	182	67.8	19.82	7.53	1.61214e-05	0.000531106	2.24744	up	yes	_	_	_	_	_	_	_	_	_	_	_	_
HD75PE301AWSMW	17	0	12.96	0	3.28845e-05	0.000969124	6.5781	up	yes	gi|645100167|gb|KJ595341.1|	97	3.35761e-42	Synalpheus yano voucher SYN_475 18S small subunit ribosomal RNA gene, partial sequence	_	_	_	_	_	_	_	_
HD75PE301AWUA2	10	0.99	1.21	0.12	0.00177786	0.0268988	3.77935	up	yes	_	_	_	_	_	_	_	_	_	_	_	_
HD75PE301AYX8A	41.02	16	7.82	3.11	0.000633393	0.0118357	2.16774	up	yes	_	_	_	_	_	_	_	_	_	_	_	_
HD75PE301AYZD0	22	4	2.5	0.46	0.000108391	0.00274891	3.19254	up	yes	_	_	_	_	_	_	_	_	_	_	_	_
HD75PE301AZ0QC	0	17	0	1.58	0.00109407	0.0180889	-5.75738	down	yes	_	_	_	_	_	_	_	_	_	_	_	_
HD75PE301AZ4OJ	191.36	75.06	38.8	15.53	2.45788e-05	0.000758445	2.17628	up	yes	gi|56968019|gb|AY859565.1|	117	9.02167e-53	Crangon franciscorum 28S ribosomal RNA gene, partial sequence	_	_	_	_	_	_	_	_
HD75PE301AZDIF	1	53.97	0.41	22.82	1.96644e-06	8.05165e-05	-4.6924	down	yes	_	_	_	_	_	_	_	_	_	_	_	_
HD75PE301B00ZW	2	51.82	0.63	16.62	4.46298e-05	0.00125669	-3.75263	down	yes	_	_	_	_	gi|551027837|ref|WP_022771921.1|	194	6e-13	hypothetical protein [Candidatus Symbiobacter mobilis]	gi|585527|sp|Q05049.1|MUC1_XENLA	151	6e-10	RecName: Full=Integumentary mucin C.1; AltName: Full=FIM-C.1
HD75PE301B10KQ	2	36	0.16	2.99	0.00106197	0.0178868	-3.22604	down	yes	_	_	_	_	_	_	_	_	_	_	_	_
HD75PE301B2D6J	16	2	2.97	0.38	0.000378171	0.00781142	3.63434	up	yes	_	_	_	_	_	_	_	_	gi|75014071|sp|Q86I06.1|NEK3_DICDI	246	6e-21	RecName: Full=Probable serine/threonine-protein kinase nek3; AltName: Full=Never in mitosis protein A-related protein kinase 3; AltName: Full=NimA-related protein k
HD75PE301B2O8K	542.83	358.62	66.7	44.96	0.00284656	0.039439	1.42862	up	yes	_	_	_	_	_	_	_	_	_	_	_	_
HD75PE301B2SC4	12	2	1.49	0.25	0.00276842	0.0384869	3.22464	up	yes	_	_	_	_	_	_	_	_	_	_	_	_
HD75PE301B2SYW	914.6	0	718.72	0	4.15661e-33	5.66002e-30	12.3134	up	yes	gi|563400833|gb|KC515060.1|	96	1.17407e-41	Palaemon serrifer 18S ribosomal RNA gene, partial sequence	_	_	_	_	_	_	_	_
HD75PE301B2TB8	14.95	1.09	4.53	0.34	7.46224e-05	0.00196768	4.3558	up	yes	_	_	_	_	_	_	_	_	_	_	_	_
HD75PE301B2TV2	67.22	7	12.91	1.37	4.22307e-09	2.91639e-07	4.03054	up	yes	_	_	_	_	_	_	_	_	gi|30315971|sp|Q9VW26.1|OAT_DROME	389	2e-37	RecName: Full=Ornithine aminotransferase, mitochondrial; AltName: Full=Ornithine--oxo-acid aminotransferase; Flags: Precursor [Drosophila melanogaster]
HD75PE301B2Y91	12	130	1.7	18.74	2.2311e-05	0.000697791	-2.58703	down	yes	_	_	_	_	_	_	_	_	_	_	_	_
HD75PE301B361L	43.42	3	17.84	1.26	1.28333e-08	8.06938e-07	4.53348	up	yes	_	_	_	_	_	_	_	_	_	_	_	_
HD75PE301B3ADE	120.3	47.22	16.45	6.59	4.96977e-05	0.00137104	2.17713	up	yes	gi|563400828|gb|KC515055.1|	266	1.97624e-135	Macrobrachium superbum 18S ribosomal RNA gene, partial sequence	gi|380030560|ref|XP_003698913.1|	219	8e-16	PREDICTED: uncharacterized protein LOC100865369 isoform 1 [Apis florea]	_	_	_	_
HD75PE301B3ZOF	74.54	38.97	12.77	6.81	0.00124538	0.0203249	1.76754	up	yes	_	_	_	_	_	_	_	_	_	_	_	_
HD75PE301B44H9	64.83	27.13	47.29	20.19	0.00027981	0.0060209	2.08692	up	yes	gi|563400828|gb|KC515055.1|	77	4.58878e-31	Macrobrachium superbum 18S ribosomal RNA gene, partial sequence	_	_	_	_	_	_	_	_
HD75PE301B48R7	28	9.02	3.43	1.13	0.000743295	0.0133131	2.42869	up	yes	_	_	_	_	_	_	_	_	_	_	_	_
HD75PE301B4IP8	0	940.43	0	234.84	3.166e-26	2.15556e-23	-11.52	down	yes	gi|563400842|gb|KC515069.1|	235	1.91031e-118	Macrobrachium superbum 28S ribosomal RNA gene, partial sequence	gi|60600824|gb|AAX26869.1|	284	2e-23	unknown [Schistosoma japonicum]	_	_	_	_
HD75PE301B58JK	13.39	113.99	3.63	31.5	0.000220722	0.00503508	-2.28422	down	yes	gi|121806722|gb|EF016275.1|	131	1.12551e-60	Macrobrachium superbum voucher YP05070STH7(ECNU) 16S ribosomal RNA gene, partial sequence; mitochondrial	_	_	_	_	_	_	_	_
HD75PE301B69JM	12	1	5.77	0.49	0.000428911	0.00854379	4.03814	up	yes	_	_	_	_	_	_	_	_	_	_	_	_
HD75PE301B6CIP	0	15	0	1.71	0.00177786	0.0268988	-5.58036	down	yes	_	_	_	_	_	_	_	_	_	_	_	_
HD75PE301B702R	102	54.99	9.75	5.36	0.0011302	0.0186225	1.71769	up	yes	_	_	_	_	_	_	_	_	_	_	_	_
HD75PE301B70JK	3	58.33	0.88	17.42	3.84957e-05	0.00111409	-3.36452	down	yes	_	_	_	_	_	_	_	_	_	_	_	_
HD75PE301B7E75	12.88	0	2.28	0	0.000272943	0.00588985	6.19572	up	yes	gi|273160111|gb|FJ917225.1|	91	2.92531e-38	Cornirostra pellucida voucher EED-Phy-884 28S ribosomal RNA gene, partial sequence	_	_	_	_	_	_	_	_
HD75PE301B9JCX	71.15	40.97	10.58	6.22	0.00367702	0.0474421	1.61708	up	yes	gi|486172177|gb|JX241526.1|	71	4.56595e-27	Notoscyphus lutescens 25S ribosomal RNA gene, partial sequence	_	_	_	_	_	_	_	_
HD75PE301BA130	24	8	3.03	1.03	0.00114267	0.0187814	2.37158	up	yes	_	_	_	_	_	_	_	_	_	_	_	_
HD75PE301BA1CX	1	62	0.28	17.51	4.35067e-07	2.05375e-05	-4.89061	down	yes	gi|395511752|ref|XM_003760069.1|	77	1.14985e-30	PREDICTED: Sarcophilus harrisii tubulin beta-5 chain-like (LOC100932679), mRNA	_	_	_	_	gi|3915087|sp|Q25009.1|TBB1_HOMAM	314	8e-29	RecName: Full=Tubulin beta-1 chain; AltName: Full=Beta-I tubulin
HD75PE301BARGI	0	27.39	0	9.36	0.000259302	0.00578835	-6.41489	down	yes	_	_	_	_	_	_	_	_	_	_	_	_
HD75PE301BAT6Z	0.73	154.52	0.33	71.12	1.11638e-11	1.19049e-09	-6.20809	down	yes	_	_	_	_	_	_	_	_	_	_	_	_
HD75PE301BAUYY	130	27	29.15	6.18	5.73861e-08	3.19784e-06	3.08493	up	yes	_	_	_	_	gi|541906808|gb|AGV28716.1|	280	7e-23	timeless [Eurydice pulchra]	_	_	_	_
HD75PE301BB7ED	33.17	15.09	13.97	6.48	0.00224411	0.0324884	1.94733	up	yes	gi|9367094|gb|AF169742.1|	126	4.41005e-58	Palaemon serenus large subunit ribosomal RNA gene, partial sequence	gi|156385559|ref|XP_001633697.1|	131	1e-05	predicted protein [Nematostella predicted protein [Nematostella vectensis]	_	_	_	_
HD75PE301BB8AX	3.33	43.72	0.7	9.42	0.000530589	0.0102463	-2.96849	down	yes	_	_	_	_	_	_	_	_	_	_	_	_
HD75PE301BBGW8	97	21	20.49	4.52	3.51494e-07	1.6847e-05	3.0209	up	yes	_	_	_	_	_	_	_	_	_	_	_	_
HD75PE301BBLTE	17	2.13	2.04	0.26	0.000259302	0.00578835	3.72086	up	yes	_	_	_	_	_	_	_	_	_	_	_	_
HD75PE301BBT8U	256.99	7	35.82	1	1.04217e-18	2.95966e-16	5.96721	up	yes	_	_	_	_	_	_	_	_	_	_	_	_
HD75PE301BC6S4	73.65	5	43.69	3.02	2.43069e-10	2.08578e-08	4.63394	up	yes	_	_	_	_	_	_	_	_	_	_	_	_
HD75PE301BCLJ0	204	0	88.11	0	1.14134e-20	3.96155e-18	10.1492	up	yes	_	_	_	_	_	_	_	_	_	_	_	_
HD75PE301BCRO1	14.34	0	8.71	0	0.000175464	0.00413039	6.30123	up	yes	_	_	_	_	_	_	_	_	gi|2500076|sp|Q01890.1|YPT1_PHYIN	198	2e-15	RecName: Full=Ras-like GTP-binding protein YPT1
HD75PE301BDCBC	754.43	49.09	227.34	15.09	2.48418e-17	5.8895e-15	4.76712	up	yes	_	_	_	_	_	_	_	_	_	_	_	_
HD75PE301BDJL0	13.16	0	2.79	0	0.000272943	0.00588985	6.19572	up	yes	gi|563400833|gb|KC515060.1|	144	8.44971e-68	Palaemon serrifer 18S ribosomal RNA gene, partial sequence	gi|116833117|gb|ABK29471.1|	163	2e-09	CHK1 checkpoint-like protein [Helicoverpa armigera]	_	_	_	_
HD75PE301BDRR7	30	274	3.12	29.08	1.65736e-05	0.00054427	-2.35174	down	yes	_	_	_	_	_	_	_	_	_	_	_	_
HD75PE301BDUXQ	178.69	95	47.63	25.84	0.000580166	0.0109684	1.74302	up	yes	_	_	_	_	_	_	_	_	_	_	_	_
HD75PE301BEIIP	497.59	80.57	325.59	53.79	6.07977e-11	5.66443e-09	3.44744	up	yes	_	_	_	_	_	_	_	_	gi|30172916|sp|Q91Y97.3|ALDOB_MOUSE	121	2e-06	RecName: Full=Fructose-bisphosphate aldolase B; AltName: Full=Aldolase 2; AltName: Full=Liver-type aldolase [Mus musculus]
HD75PE301BEVH4	691.76	440.07	236.49	153.5	0.00187678	0.0281628	1.48506	up	yes	_	_	_	_	_	_	_	_	_	_	_	_
HD75PE301BF97N	47	1	7.12	0.15	3.2148e-10	2.71424e-08	5.99181	up	yes	_	_	_	_	_	_	_	_	_	_	_	_
HD75PE301BF9M7	15.29	3.81	3.54	0.9	0.00223741	0.0324644	2.64545	up	yes	gi|56968020|gb|AY859566.1|	202	4.46287e-100	Crangon franciscorum 28S ribosomal RNA gene, partial sequence	gi|403334965|gb|EJY66653.1|	269	1e-21	hypothetical protein OXYTRI_13058 [Oxytricha trifallax]	_	_	_	_
HD75PE301BFDNU	2	513	0.3	78.32	9.97024e-20	3.15166e-17	-7.04705	down	yes	_	_	_	_	_	_	_	_	gi|399369|sp|P31396.1|HR3_DROME	308	4e-28	RecName: Full=Probable nuclear hormone receptor HR3; Short=dHR3; AltName: Full=Nuclear receptor subfamily 1 group F member 4 [Drosophila melanogaster]
HD75PE301BGF6C	5428.15	3261.09	1645.44	1008.62	0.000871159	0.0152234	1.56747	up	yes	gi|71726279|gb|DQ079785.1|	194	9.59555e-96	Cryphiops caementarius voucher JC1219 28S large subunit ribosomal RNA gene, partial sequence	_	_	_	_	_	_	_	_
HD75PE301BGY75	47.01	24.12	16.07	8.41	0.00281053	0.0389906	1.78848	up	yes	_	_	_	_	_	_	_	_	gi|123779983|sp|Q32KJ8.1|ARSI_RAT	161	4e-11	RecName: Full=Arylsulfatase I; Short=ASI; Flags: Precursor
HD75PE301BH0IB	1962.67	0	313.05	0	1.19859e-39	2.76749e-36	13.4144	up	yes	gi|371782111|emb|HE610143.1|	58	7.18171e-20	Prasinoderma coloniale partial 28S rRNA gene, strain CCMP1413	_	_	_	_	_	_	_	_
HD75PE301BH0WC	36.83	9.94	3.99	1.1	0.000116763	0.00291803	2.68151	up	yes	_	_	_	_	_	_	_	_	_	_	_	_
HD75PE301BHZ3J	0	31.7	0	11.06	6.10714e-05	0.001648	-6.65736	down	yes	_	_	_	_	_	_	_	_	gi|50401416|sp|Q08438.1|VHS3_YEAST	141	9e-09	RecName: Full=Phosphopantothenoylcysteine decarboxylase subunit VHS3; AltName: Full=Viable in a HAL3 SIT4 background protein 3 [Saccharomyces cerevisiae S288c]
HD75PE301BJSER	229.54	129.61	30.73	17.7	0.000866772	0.0151517	1.65316	up	yes	_	_	_	_	_	_	_	_	_	_	_	_
HD75PE301BJXW1	143.92	41	18.4	5.35	1.04124e-06	4.55111e-05	2.63541	up	yes	_	_	_	_	_	_	_	_	_	_	_	_
HD75PE301BKNVI	25.96	4.93	3.39	0.66	8.96418e-05	0.00231318	3.13137	up	yes	_	_	_	_	_	_	_	_	_	_	_	_
HD75PE301BLK44	2	29	0.48	7.11	0.00243379	0.0346604	-2.91716	down	yes	_	_	_	_	_	_	_	_	_	_	_	_
HD75PE301BLN9G	742	357.7	549.13	270.13	9.75965e-05	0.00249541	1.88298	up	yes	gi|9367094|gb|AF169742.1|	99	2.66769e-43	Palaemon serenus large subunit ribosomal RNA gene, partial sequence	gi|520917856|ref|WP_020336791.1|	139	2e-06	hypothetical protein, partial [Chlamydia psittaci]	_	_	_	_
HD75PE301BLSGV	129.01	617.33	23.45	114.47	0.0034822	0.0452584	-1.42418	down	yes	_	_	_	_	gi|332021224|gb|EGI61609.1|	233	2e-17	Nidogen-1 [Acromyrmex echinatior]	_	_	_	_
HD75PE301BLUMR	591.46	14	243.07	5.87	1.3327e-22	5.6515e-20	6.19994	up	yes	_	_	_	_	_	_	_	_	gi|75029106|sp|Q9XWV2.1|PLBL1_CAEEL	194	6e-15	RecName: Full=Putative phospholipase B-like 1; AltName: Full=LAMA-like protein 1; AltName: Full=Lamina ancestor homolog 1; Flags: Precursor [Caenorhabditis elegans
HD75PE301BM6TD	0	15	0	11.33	0.00177786	0.0268988	-5.58036	down	yes	_	_	_	_	_	_	_	_	_	_	_	_
HD75PE301BM7P7	323.02	205.78	34.23	22.25	0.00234055	0.0337764	1.47991	up	yes	_	_	_	_	_	_	_	_	_	_	_	_
HD75PE301BML70	65.31	20.14	10.65	3.35	2.68752e-05	0.000824039	2.51397	up	yes	_	_	_	_	_	_	_	_	_	_	_	_
HD75PE301BNEUY	18.47	0	8.64	0	2.21027e-05	0.000693726	6.65972	up	yes	gi|290918602|gb|GQ487514.1|	139	2.36566e-65	Pandalus montagui voucher KC3144 28S ribosomal RNA gene, partial sequence	gi|114153154|gb|ABI52743.1|	172	2e-10	10 kDa putative secreted protein [Argas monolakensis]	_	_	_	_
HD75PE301BOGVU	354.32	3.98	63.94	0.73	7.39457e-23	3.29997e-20	7.18971	up	yes	gi|290918601|gb|GQ487513.1|	155	7.60701e-74	Macrobrachium pilimanus voucher KC3110 28S ribosomal RNA gene, partial sequence	_	_	_	_	_	_	_	_
HD75PE301BPSI8	0	33.2	0	6.89	4.31873e-05	0.00122582	-6.70132	down	yes	gi|563400842|gb|KC515069.1|	122	1.4931e-55	Macrobrachium superbum 28S ribosomal RNA gene, partial sequence	_	_	_	_	_	_	_	_
HD75PE301BQHC3	322.43	41.46	46.34	6.08	5.63337e-12	6.27182e-10	3.79541	up	yes	gi|112430920|gb|DQ847541.1|	105	5.94134e-46	Cherax quadricarinatus clone epi16_C3 mRNA sequence	gi|512938235|ref|XP_004933958.1|	150	8e-08	PREDICTED: uncharacterized protein LOC101742759 [Bombyx mori]	_	_	_	_
HD75PE301BQQKS	26.24	212.41	8.79	72.63	7.40099e-05	0.00196519	-2.18725	down	yes	gi|367465714|gb|JN874538.1|	179	1.89723e-87	Macrobrachium nipponense haplotype Hap24 cytochrome oxidase subunit I (COI) gene, partial cds; mitochondrial	_	_	_	_	gi|461780|sp|P34838.1|COX1_ANOGA	240	3e-20	RecName: Full=Cytochrome c oxidase subunit 1; AltName: Full=Cytochrome c oxidase polypeptide I (mitochondrion) [Anopheles gambiae]
HD75PE301BR296	1084.23	0	691.63	0	1.48041e-34	2.38238e-31	12.5578	up	yes	gi|9367094|gb|AF169742.1|	52	4.10656e-17	Palaemon serenus large subunit ribosomal RNA gene, partial sequence	_	_	_	_	_	_	_	_
HD75PE301BR53X	51.42	3.44	6.15	0.42	1.17531e-09	8.85333e-08	4.7787	up	yes	gi|71726279|gb|DQ079785.1|	402	0	Cryphiops caementarius voucher JC1219 28S large subunit ribosomal RNA gene, partial sequence	gi|350646623|emb|CCD58743.1|	251	2e-19	unnamed protein product [Schistosoma mansoni]	_	_	_	_
HD75PE301BRQWH	6.56	144.13	0.57	12.74	1.88966e-07	9.56646e-06	-3.49672	down	yes	_	_	_	_	_	_	_	_	_	_	_	_
HD75PE301BRU5M	0	3382.96	0	1614.37	4.85307e-37	9.20455e-34	-13.3672	down	yes	gi|317467911|gb|HQ830201.1|	118	1.11632e-53	Macrobrachium nipponense mitochondrion, complete genome	_	_	_	_	gi|5921838|sp|O79429.1|COX1_RABIT	191	1e-14	RecName: Full=Cytochrome c oxidase subunit 1; AltName: Full=Cytochrome c oxidase polypeptide I (mitochondrion) [Oryctolagus cuniculus]
HD75PE301BRYA4	38.45	17.54	5.87	2.73	0.00337164	0.0439289	1.89184	up	yes	_	_	_	_	_	_	_	_	_	_	_	_
HD75PE301BS6UA	1539.38	981.05	608.06	395.4	0.00171411	0.0267262	1.48183	up	yes	gi|563400828|gb|KC515055.1|	161	1.64056e-77	Macrobrachium superbum 18S ribosomal RNA gene, partial sequence	gi|380030560|ref|XP_003698913.1|	186	5e-12	PREDICTED: uncharacterized protein LOC100865369 isoform 1 [Apis florea]	_	_	_	_
HD75PE301BSF6I	245.01	41.99	19.81	3.46	7.11203e-10	5.58715e-08	3.36688	up	yes	_	_	_	_	_	_	_	_	_	_	_	_
HD75PE301BTCKD	34.1	6	9.59	1.72	1.69819e-05	0.000555214	3.26757	up	yes	_	_	_	_	_	_	_	_	_	_	_	_
HD75PE301BTGOD	3	51	0.42	7.27	0.0001553	0.00375563	-3.18005	down	yes	_	_	_	_	_	_	_	_	_	_	_	_
HD75PE301BTXYG	0	19	0	3.59	0.000428911	0.00854379	-5.91503	down	yes	_	_	_	_	_	_	_	_	_	_	_	_
HD75PE301BUTFX	340.85	203.81	149.76	91.37	0.00128605	0.0208604	1.57216	up	yes	_	_	_	_	_	_	_	_	_	_	_	_
HD75PE301BUVW5	14.52	0	2.61	0	7.46224e-05	0.00196768	6.39954	up	yes	gi|56968020|gb|AY859566.1|	259	1.17342e-131	Crangon franciscorum 28S ribosomal RNA gene, partial sequence	_	_	_	_	_	_	_	_
HD75PE301BUXZU	111.89	37.02	40.43	13.65	1.29627e-05	0.000439028	2.42025	up	yes	_	_	_	_	_	_	_	_	_	_	_	_
HD75PE301BV098	11.97	0	8.49	0	0.000428911	0.00854379	6.08188	up	yes	_	_	_	_	_	_	_	_	_	_	_	_
HD75PE301BV122	203.21	34.75	142.11	24.8	1.52831e-09	1.1304e-07	3.35665	up	yes	gi|317467911|gb|HQ830201.1|	98	1.01133e-42	Macrobrachium nipponense mitochondrion, complete genome	gi|322422347|ref|YP_004221780.1|	163	2e-09	cytochrome b [Macrobrachium cytochrome b [Macrobrachium nipponense]	gi|30179778|sp|P29663.2|CYB_AMICA	147	2e-09	RecName: Full=Cytochrome b; AltName: Full=Complex III subunit 3; AltName: Full=Complex III subunit III; AltName: Full=Cytochrome b-c1 complex subunit 3; AltName: Ful
HD75PE301BV67M	0	31.43	0	4.9	8.68659e-05	0.00224591	-6.61202	down	yes	_	_	_	_	_	_	_	_	_	_	_	_
HD75PE301BW1HJ	1	25	0.14	3.67	0.00223741	0.0324644	-3.5912	down	yes	gi|704330815|ref|XM_010173782.1|	33	6.2873e-06	PREDICTED: Caprimulgus carolinensis thrombospondin 3 (THBS3), mRNA	gi|242015135|ref|XP_002428229.1|	589	0	Thrombospondin-3 precursor, putative [Pediculus humanus corporis]	gi|110825751|sp|Q8JHW2.2|TSP3A_DANRE	463	0	RecName: Full=Thrombospondin-3a; Short=Thbs3a; Flags: Precursor [Danio rerio]
HD75PE301BWZ45	17.51	3.73	2.82	0.61	0.000554765	0.0105309	2.90563	up	yes	_	_	_	_	_	_	_	_	_	_	_	_
HD75PE301BXM5G	16.1	1	1.71	0.11	4.93267e-05	0.00136222	4.44784	up	yes	_	_	_	_	_	_	_	_	_	_	_	_
HD75PE301BXTMB	62.98	26	6.56	2.76	0.000401004	0.00819065	2.09576	up	yes	_	_	_	_	_	_	_	_	_	_	_	_
HD75PE301BZO2Q	685.94	0	255.09	0	1.14422e-30	1.35033e-27	11.8979	up	yes	_	_	_	_	_	_	_	_	_	_	_	_
HD75PE301BZSNB	345.01	7	152.91	3.17	4.70718e-21	1.73597e-18	6.39179	up	yes	_	_	_	_	_	_	_	_	_	_	_	_
HD75PE301C062G	10.48	0	1.22	0	0.00177786	0.0268988	5.8231	up	yes	gi|71726290|gb|DQ079796.1|	125	5.56855e-57	Palaemonetes paludosus voucher MLP124 28S large subunit ribosomal RNA gene, partial sequence	gi|170576227|ref|XP_001893546.1|	181	2e-11	unspecific monooxygenase [Brugia malayi]	_	_	_	_
HD75PE301C0PK5	240	97	35.81	14.77	2.42779e-05	0.000749594	2.13577	up	yes	_	_	_	_	gi|351705082|gb|EHB08001.1|	182	2e-11	Macrophage mannose receptor 1-like protein 1 [Heterocephalus glaber]	gi|119862|sp|P06734.1|FCER2_HUMAN	115	9e-06	RecName: Full=Low affinity immunoglobulin epsilon Fc receptor; AltName: Full=BLAST-2; AltName: Full=C-type lectin domain family 4 member J; AltName: Full=Fc-epsilon-
HD75PE301C1GI8	3	93.17	0.76	24.08	2.13829e-07	1.07027e-05	-4.04271	down	yes	_	_	_	_	_	_	_	_	_	_	_	_
HD75PE301C1O61	5661.53	3285.9	1747.45	1034.81	0.000602565	0.0113394	1.61735	up	yes	gi|563400828|gb|KC515055.1|	189	5.67431e-93	Macrobrachium superbum 18S ribosomal RNA gene, partial sequence	_	_	_	_	_	_	_	_
HD75PE301C1Y6P	0	138.08	0	13.75	1.40902e-12	1.73212e-10	-8.75487	down	yes	_	_	_	_	_	_	_	_	_	_	_	_
HD75PE301C2IGG	29	246.99	2.34	20.37	3.40495e-05	0.000999575	-2.25088	down	yes	_	_	_	_	gi|328782977|ref|XP_392097.4|	356	2e-31	PREDICTED: collagen alpha-1(IV) chain-like isoform 1 [Apis mellifera]	gi|115347|sp|P27393.1|CO4A2_ASCSU	253	3e-21	RecName: Full=Collagen alpha-2(IV) chain; Flags: Precursor [Ascaris suum]
HD75PE301C2M1H	108	64	11.79	7.13	0.00248027	0.0351714	1.58255	up	yes	_	_	_	_	gi|291233763|ref|XP_002736823.1|	314	8e-27	PREDICTED: solute carrier family 25 member 48-like [Saccoglossus kowalevskii]	gi|123886557|sp|Q1ECW7.1|S247A_DANRE	237	1e-19	RecName: Full=Solute carrier family 25 member 47-A; AltName: Full=Hepatocellular carcinoma down-regulated mitochondrial carrier homolog A
HD75PE301C2ZM9	175.87	101.67	26.4	15.57	0.00130606	0.0211076	1.61642	up	yes	_	_	_	_	_	_	_	_	_	_	_	_
HD75PE301C3WLN	49.47	5.69	6.75	0.79	7.48008e-08	4.09523e-06	3.79249	up	yes	gi|56968003|gb|AY859549.1|	100	3.76607e-43	Anaspides tasmaniae internal transcribed spacer 2 and 28S ribosomal RNA gene, partial sequence	_	_	_	_	_	_	_	_
HD75PE301C45K8	15.31	2.43	6.14	0.99	0.000555241	0.0105309	3.5423	up	yes	gi|67846944|gb|DQ017187.1|	154	1.25803e-73	Macrobrachium nipponense isolate H2 16S ribosomal RNA gene, partial sequence; mitochondrial	_	_	_	_	_	_	_	_
HD75PE301C467U	2745	1682.53	1647.65	1030.5	0.00110343	0.0182097	1.53805	up	yes	gi|315227550|gb|HM804252.1|	117	3.1989e-53	Macrobrachium rosenbergii clone zj3 18S ribosomal RNA gene, partial sequence; internal transcribed spacer 1, 5.8S ribosomal RNA gene, and internal transcribed spacer 2, complete sequence; and 28S ribosomal RNA gene, partial sequence	_	_	_	_	_	_	_	_
HD75PE301C4CQP	150.02	18	17.42	2.13	7.77922e-11	7.19727e-09	3.86765	up	yes	_	_	_	_	gi|524881320|ref|XP_005097313.1|	626	0	PREDICTED: multidrug resistance-associated protein 1-like [Aplysia californica]	gi|8134577|sp|Q28689.1|MRP2_RABIT	572	0	RecName: Full=Canalicular multispecific organic anion transporter 1; AltName: Full=ATP-binding cassette sub-family C member 2; AltName: Full=Canalicular multidrug re
HD75PE301C4FE3	13.98	94	4.48	30.72	0.00222213	0.0324644	-1.90127	down	yes	_	_	_	_	_	_	_	_	gi|68565185|sp|Q7SIB2.1|CO4A1_BOVIN	233	2e-19	RecName: Full=Collagen alpha-1(IV) chain, partial [Bos taurus]
HD75PE301C52DE	142.44	37	37.77	10.01	4.12909e-07	1.96663e-05	2.76215	up	yes	_	_	_	_	_	_	_	_	_	_	_	_
HD75PE301C58AD	152.69	0	24.82	0	2.05404e-18	5.56541e-16	9.73454	up	yes	gi|71726290|gb|DQ079796.1|	127	3.09864e-58	Palaemonetes paludosus voucher MLP124 28S large subunit ribosomal RNA gene, partial sequence	_	_	_	_	_	_	_	_
HD75PE301C5JDZ	16.4	1	1.25	0.08	4.93267e-05	0.00136222	4.44784	up	yes	_	_	_	_	_	_	_	_	_	_	_	_
HD75PE301C5JS6	1947.44	1140.5	483.62	288.97	0.000702476	0.0126546	1.60441	up	yes	gi|317467911|gb|HQ830201.1|	178	9.14195e-87	Macrobrachium nipponense mitochondrion, complete genome	_	_	_	_	_	_	_	_
HD75PE301C6562	0	23	0	2.98	0.000113897	0.00285852	-6.1865	down	yes	_	_	_	_	_	_	_	_	_	_	_	_
HD75PE301C66LY	10	0	1.33	0	0.00177786	0.0268988	5.8231	up	yes	_	_	_	_	_	_	_	_	_	_	_	_
HD75PE301C6NYM	1010.32	25	396	10	5.83105e-24	3.03418e-21	6.15064	up	yes	_	_	_	_	_	_	_	_	_	_	_	_
HD75PE301C78S8	49.58	24	5.64	2.79	0.00162027	0.0253898	1.87742	up	yes	_	_	_	_	_	_	_	_	_	_	_	_
HD75PE301C7FM0	30	12.67	2.47	1.07	0.0028277	0.0391981	2.01243	up	yes	_	_	_	_	_	_	_	_	_	_	_	_
HD75PE301C7RME	5	83	0.73	12.42	1.50393e-05	0.000500737	-3.17523	down	yes	_	_	_	_	_	_	_	_	_	_	_	_
HD75PE301C7S1X	1	23	0.21	4.84	0.00321129	0.0423805	-3.47249	down	yes	_	_	_	_	_	_	_	_	_	_	_	_
HD75PE301C8CUT	23	2	3.56	0.32	1.57894e-05	0.000521464	4.15302	up	yes	_	_	_	_	_	_	_	_	_	_	_	_
HD75PE301C8HHL	1863.97	1172.88	990.2	635.76	0.00148399	0.0236593	1.50041	up	yes	gi|563400828|gb|KC515055.1|	127	9.91084e-59	Macrobrachium superbum 18S ribosomal RNA gene, partial sequence	_	_	_	_	_	_	_	_
HD75PE301C8JHD	110.14	49.89	16.34	7.55	0.000218487	0.00499052	1.96311	up	yes	_	_	_	_	_	_	_	_	_	_	_	_
HD75PE301C96MR	27.09	0	7.66	0	4.41746e-07	2.06859e-05	7.23992	up	yes	_	_	_	_	_	_	_	_	_	_	_	_
HD75PE301C9TOU	296	6	31.9	0.66	1.44088e-20	4.96877e-18	6.38282	up	yes	_	_	_	_	_	_	_	_	_	_	_	_
HD75PE301CAPZB	9.14	0	2.89	0	0.00292486	0.0395941	5.67392	up	yes	gi|9367094|gb|AF169742.1|	122	9.74103e-56	Palaemon serenus large subunit ribosomal RNA gene, partial sequence	_	_	_	_	_	_	_	_
HD75PE301CBDSP	1778.25	953.97	666.17	364.64	0.000275942	0.00594489	1.73032	up	yes	gi|563400842|gb|KC515069.1|	148	2.91024e-70	Macrobrachium superbum 28S ribosomal RNA gene, partial sequence	_	_	_	_	_	_	_	_
HD75PE301CBEKA	140.97	49.82	14.28	5.15	1.26125e-05	0.000428259	2.32079	up	yes	_	_	_	_	gi|449691565|ref|XP_002158825.2|	223	3e-16	PREDICTED: uncharacterized protein LOC100197465 [Hydra vulgaris]	_	_	_	_
HD75PE301CBICP	13.01	0	1.33	0	0.000272943	0.00588985	6.19572	up	yes	gi|71726279|gb|DQ079785.1|	255	3.42591e-129	Cryphiops caementarius voucher JC1219 28S large subunit ribosomal RNA gene, partial sequence	gi|443709640|gb|ELU04232.1|	180	3e-11	hypothetical protein CAPTEDRAFT_168225 [Capitella teleta]	gi|82184956|sp|Q6IQ63.1|MED6_DANRE	179	7e-13	RecName: Full=Mediator of RNA polymerase II transcription subunit 6; AltName: Full=Mediator complex subunit 6 [Danio rerio]
HD75PE301CBJ0W	0	184.51	0	61.07	1.30495e-14	2.20002e-12	-9.17687	down	yes	gi|563400841|gb|KC515068.1|	176	9.10987e-86	Macrobrachium nipponense 28S ribosomal RNA gene, partial sequence	_	_	_	_	_	_	_	_
HD75PE301CBJBN	30.66	7.93	5.67	1.5	0.000122363	0.00304011	2.73839	up	yes	gi|563400828|gb|KC515055.1|	166	5.69571e-80	Macrobrachium superbum 18S ribosomal RNA gene, partial sequence	_	_	_	_	_	_	_	_
HD75PE301CBW5Q	12	2	1.76	0.3	0.00276842	0.0384869	3.22464	up	yes	_	_	_	_	_	_	_	_	_	_	_	_
HD75PE301CC3B1	208.38	0	67.6	0	8.17695e-21	2.89497e-18	10.1771	up	yes	gi|56968019|gb|AY859565.1|	88	7.55863e-37	Crangon franciscorum 28S ribosomal RNA gene, partial sequence	_	_	_	_	_	_	_	_
HD75PE301CC49N	0	92.22	0	39.63	4.32704e-10	3.56266e-08	-8.17157	down	yes	_	_	_	_	_	_	_	_	_	_	_	_
HD75PE301CCAQ0	2054.2	0	520.3	0	4.89853e-40	1.30071e-36	13.4798	up	yes	_	_	_	_	_	_	_	_	_	_	_	_
HD75PE301CCFKM	6319.15	3834.53	2367.3	1465.71	0.000965461	0.0164861	1.55285	up	yes	gi|563400828|gb|KC515055.1|	169	6.16727e-82	Macrobrachium superbum 18S ribosomal RNA gene, partial sequence	_	_	_	_	_	_	_	_
HD75PE301CCGF6	12	1	1.67	0.14	0.000428911	0.00854379	4.03814	up	yes	_	_	_	_	_	_	_	_	_	_	_	_
HD75PE301CCPDR	2	39	0.19	3.84	0.0006078	0.0114137	-3.34053	down	yes	_	_	_	_	_	_	_	_	_	_	_	_
HD75PE301CCYBN	14	4	1.95	0.57	0.00321129	0.0423805	2.54713	up	yes	_	_	_	_	_	_	_	_	_	_	_	_
HD75PE301CD1US	46.48	0	20.42	0	5.06167e-10	4.06664e-08	8.00465	up	yes	gi|9367094|gb|AF169742.1|	74	3.41472e-29	Palaemon serenus large subunit ribosomal RNA gene, partial sequence	_	_	_	_	_	_	_	_
HD75PE301CDRQ1	0	24.79	0	4.14	0.000555241	0.0105309	-6.30521	down	yes	_	_	_	_	_	_	_	_	_	_	_	_
HD75PE301CEXV9	55.53	7	7.06	0.91	5.33168e-08	2.99941e-06	3.77256	up	yes	_	_	_	_	_	_	_	_	gi|74584400|sp|Q59P03.1|NCB5R_CANAL	210	1e-16	RecName: Full=NADH-cytochrome b5 reductase 1; AltName: Full=Microsomal cytochrome b reductase
HD75PE301CFDIZ	32.67	11.13	21.1	7.34	0.000331821	0.00698441	2.38387	up	yes	_	_	_	_	_	_	_	_	_	_	_	_
HD75PE301CG6Y3	6999.01	4042.53	1818.05	1071.39	0.000570139	0.0108058	1.62411	up	yes	gi|56968020|gb|AY859566.1|	110	5.53241e-49	Crangon franciscorum 28S ribosomal RNA gene, partial sequence	gi|242024252|ref|XP_002432542.1|	132	1e-05	hypothetical protein Phum_PHUM590900 [Pediculus humanus corporis]	_	_	_	_
HD75PE301CGU1R	88.14	46.32	48.34	25.92	0.00128178	0.0207976	1.76127	up	yes	gi|9367094|gb|AF169742.1|	93	7.64735e-40	Palaemon serenus large subunit ribosomal RNA gene, partial sequence	_	_	_	_	_	_	_	_
HD75PE301CHG21	3574.77	1507.57	1070.85	460.78	1.44424e-05	0.000484204	2.07754	up	yes	gi|56968003|gb|AY859549.1|	100	1.74342e-43	Anaspides tasmaniae internal transcribed spacer 2 and 28S ribosomal RNA gene, partial sequence	gi|170571624|ref|XP_001891797.1|	184	9e-12	rRNA promoter binding protein [Brugia malayi]	_	_	_	_
HD75PE301CHM3T	431.24	0	141.71	0	9.02944e-27	6.30944e-24	11.2276	up	yes	_	_	_	_	_	_	_	_	_	_	_	_
HD75PE301CIW06	7	82	0.78	9.27	0.000118829	0.00296548	-2.68677	down	yes	_	_	_	_	_	_	_	_	gi|296453048|sp|Q6ZNG1.2|ZN600_HUMAN	114	2e-05	RecName: Full=Zinc finger protein 600 [Homo sapiens]
HD75PE301CJ32E	2217.44	1016.73	1594.6	746.08	4.36881e-05	0.00123673	1.95641	up	yes	gi|645100167|gb|KJ595341.1|	103	1.6373e-45	Synalpheus yano voucher SYN_475 18S small subunit ribosomal RNA gene, partial sequence	_	_	_	_	_	_	_	_
HD75PE301CJAIB	36.33	0	4.23	0	1.28397e-08	8.06938e-07	7.65257	up	yes	_	_	_	_	_	_	_	_	_	_	_	_
HD75PE301CJB0T	152	20	22.09	2.97	2.73325e-10	2.32615e-08	3.73725	up	yes	_	_	_	_	_	_	_	_	_	_	_	_
HD75PE301CKIXH	25.98	2	5.65	0.44	4.43562e-06	0.000167896	4.3286	up	yes	gi|507704643|ref|XM_004716101.1|	39	1.93706e-09	PREDICTED: Echinops telfairi glutamate decarboxylase 2 (pancreatic islets and brain, 65kDa) (GAD2), mRNA	_	_	_	_	gi|75075100|sp|Q4PRC2.1|DCE2_CANFA	184	9e-14	RecName: Full=Glutamate decarboxylase 2; AltName: Full=65 kDa glutamic acid decarboxylase; Short=GAD-65; AltName: Full=Glutamate decarboxylase 65 kDa isoform
HD75PE301CL2DE	119.21	73.56	53.3	33.56	0.00378997	0.0486512	1.51378	up	yes	gi|290918602|gb|GQ487514.1|	138	8.88489e-65	Pandalus montagui voucher KC3144 28S ribosomal RNA gene, partial sequence	_	_	_	_	_	_	_	_
HD75PE301CL5KO	0	12083.5	0	6689.7	5.21863e-48	2.77141e-44	-15.2037	down	yes	gi|67846931|gb|DQ017174.1|	127	9.71459e-59	Macrobrachium nipponense isolate C4 16S ribosomal RNA gene, partial sequence; mitochondrial	_	_	_	_	_	_	_	_
HD75PE301CLB2H	13	239	1.06	19.94	2.57203e-08	1.54689e-06	-3.35008	down	yes	_	_	_	_	gi|321463454|gb|EFX74470.1|	558	0	hypothetical protein DAPPUDRAFT_307295 [Daphnia pulex]	gi|123789585|sp|Q2UY11.1|COSA1_MOUSE	373	3e-35	RecName: Full=Collagen alpha-1(XXVIII) chain; Flags: Precursor [Mus musculus]
HD75PE301CLVNU	90.13	11	10.49	1.31	1.92647e-09	1.39764e-07	3.82637	up	yes	_	_	_	_	_	_	_	_	_	_	_	_
HD75PE301CLWH5	80967.4	0	20406.2	0	7.10194e-72	3.77156e-67	18.7805	up	yes	gi|158452057|gb|EU188754.1|	219	1.45541e-109	Macrobrachium nipponense 16S ribosomal RNA gene, partial sequence; mitochondrial	_	_	_	_	_	_	_	_
HD75PE301CM5ZE	14	3.29	1.98	0.47	0.00321129	0.0423805	2.92696	up	yes	_	_	_	_	_	_	_	_	_	_	_	_
HD75PE301CM6XF	454.31	0	220.59	0	3.40551e-27	2.62106e-24	11.3026	up	yes	gi|255964840|gb|GQ369796.1|	124	4.97455e-57	Macrobrachium nipponense 18S ribosomal RNA gene, partial sequence; internal transcribed spacer 1, 5.8S ribosomal RNA gene, and internal transcribed spacer 2, complete sequence; and 28S ribosomal RNA gene, partial sequence	_	_	_	_	_	_	_	_
HD75PE301CN9RN	39	14	3.34	1.22	0.000508295	0.00990225	2.28452	up	yes	_	_	_	_	gi|321473950|gb|EFX84916.1|	286	2e-23	hypothetical protein DAPPUDRAFT_194224 [Daphnia pulex]	_	_	_	_
HD75PE301CNCMK	0	15	0	1.29	0.00177786	0.0268988	-5.58036	down	yes	_	_	_	_	gi|254587315|emb|CAX83714.1|	312	2e-26	reverse transcriptase [Schistosoma japonicum]	_	_	_	_
HD75PE301CNCW8	19	2	5.97	0.64	8.68659e-05	0.00224591	3.87974	up	yes	_	_	_	_	_	_	_	_	_	_	_	_
HD75PE301CNM3F	27	6	2.27	0.51	0.000206474	0.00474471	2.93696	up	yes	_	_	_	_	_	_	_	_	_	_	_	_
HD75PE301CNP3H	2	33.98	0.32	5.51	0.000695001	0.0125412	-3.14432	down	yes	_	_	_	_	_	_	_	_	_	_	_	_
HD75PE301CNUDS	648.3	385.39	190.83	115.74	0.000947168	0.0161894	1.5828	up	yes	_	_	_	_	_	_	_	_	_	_	_	_
HD75PE301CNZHI	49.27	20.13	34.94	14.56	0.000509681	0.0099116	2.10761	up	yes	gi|71726279|gb|DQ079785.1|	69	1.31917e-26	Cryphiops caementarius voucher JC1219 28S large subunit ribosomal RNA gene, partial sequence	_	_	_	_	_	_	_	_
HD75PE301CO5FE	485.89	49.43	179.38	18.62	6.34155e-14	9.67742e-12	4.1337	up	yes	gi|164551868|gb|EU346851.1|	167	8.09184e-81	Macrobrachium nipponense 18S ribosomal RNA gene, partial sequence; internal transcribed spacer 1, complete sequence; and 5.8S ribosomal RNA gene, partial sequence >gi|270304115|gb|GU189612.1| Macrobrachium nipponense clone WXM14 microsatellite sequen ...	_	_	_	_	gi|160359017|sp|P0C5Q0.1|YL54F_YEAST	116	7e-06	RecName: Full=Putative uncharacterized protein YLR154W-F [Saccharomyces cerevisiae S288c]
HD75PE301COA12	1	30.93	0.17	5.37	0.000396399	0.00811846	-3.898	down	yes	_	_	_	_	_	_	_	_	_	_	_	_
HD75PE301COFWT	894.02	518.32	89.16	52.74	0.000694917	0.0125412	1.61918	up	yes	_	_	_	_	_	_	_	_	_	_	_	_
HD75PE301COGN4	160.42	48.02	34.89	10.66	1.91976e-06	7.89093e-05	2.56146	up	yes	_	_	_	_	_	_	_	_	_	_	_	_
HD75PE301COMDL	9	167.94	1.08	20.51	1.71547e-07	8.72201e-06	-3.36414	down	yes	_	_	_	_	_	_	_	_	gi|461675|sp|P29400.2|CO4A5_HUMAN	264	6e-23	RecName: Full=Collagen alpha-5(IV) chain; Flags: Precursor [Homo sapiens]
HD75PE301COMZL	4	45	0.44	5.08	0.000942369	0.0161777	-2.60618	down	yes	_	_	_	_	_	_	_	_	_	_	_	_
HD75PE301COO8X	0	22.18	0	5.14	0.000175464	0.00413039	-6.12327	down	yes	_	_	_	_	_	_	_	_	_	_	_	_
HD75PE301COVWT	650.54	357.04	128.32	71.86	0.000410276	0.00837039	1.6983	up	yes	_	_	_	_	_	_	_	_	_	_	_	_
HD75PE301CPPNU	32.1	0	14.48	0	5.19884e-08	2.93089e-06	7.48354	up	yes	gi|56968019|gb|AY859565.1|	59	7.25795e-21	Crangon franciscorum 28S ribosomal RNA gene, partial sequence	_	_	_	_	_	_	_	_
HD75PE301CPQHH	0	34.96	0	5.69	3.07135e-05	0.000921406	-6.78542	down	yes	_	_	_	_	_	_	_	_	_	_	_	_
HD75PE301CPR5M	0	22.79	0	5.61	0.000113897	0.00285852	-6.1865	down	yes	gi|108671077|gb|DQ531770.1|	238	4.16404e-120	Macrobrachium nipponense 28S ribosomal RNA gene, partial sequence	gi|60600824|gb|AAX26869.1|	187	4e-12	unknown [Schistosoma japonicum]	_	_	_	_
HD75PE301CQED5	199.27	113.6	149.65	87.05	0.00106507	0.0179219	1.63345	up	yes	gi|563400842|gb|KC515069.1|	70	3.47726e-27	Macrobrachium superbum 28S ribosomal RNA gene, partial sequence	_	_	_	_	_	_	_	_
HD75PE301CQFWE	16	2	1.61	0.21	0.000378171	0.00781142	3.63434	up	yes	_	_	_	_	_	_	_	_	_	_	_	_
HD75PE301CQJIU	42	16	2.91	1.13	0.00044929	0.00889967	2.20236	up	yes	_	_	_	_	_	_	_	_	_	_	_	_
HD75PE301CQW6M	632.84	0	285.47	0	5.49946e-30	5.51045e-27	11.7819	up	yes	gi|255964840|gb|GQ369796.1|	148	2.43213e-70	Macrobrachium nipponense 18S ribosomal RNA gene, partial sequence; internal transcribed spacer 1, 5.8S ribosomal RNA gene, and internal transcribed spacer 2, complete sequence; and 28S ribosomal RNA gene, partial sequence	_	_	_	_	_	_	_	_
HD75PE301CRF28	5	47.99	0.46	4.52	0.00237455	0.0341743	-2.38919	down	yes	_	_	_	_	_	_	_	_	_	_	_	_
HD75PE301CRGXL	3383.29	1896.89	1461.32	835.98	0.00042246	0.00854379	1.66688	up	yes	gi|218526715|gb|EU920971.1|	127	1.19673e-58	Anchistioides antiguensis isolate KC3051 28S ribosomal RNA gene, partial sequence	_	_	_	_	_	_	_	_
HD75PE301CROL7	165.89	12.87	26.63	2.11	3.71012e-13	5.00075e-11	4.47352	up	yes	gi|563400828|gb|KC515055.1|	188	3.86296e-92	Macrobrachium superbum 18S ribosomal RNA gene, partial sequence	_	_	_	_	_	_	_	_
HD75PE301CRU5H	0	15	0	2.79	0.00177786	0.0268988	-5.58036	down	yes	_	_	_	_	_	_	_	_	_	_	_	_
HD75PE301CS26B	3839.78	1631.86	1123.75	487.28	1.58157e-05	0.000522007	2.06671	up	yes	gi|112430920|gb|DQ847541.1|	125	2.25866e-57	Cherax quadricarinatus clone epi16_C3 mRNA sequence	gi|1545805|dbj|BAA10929.1|	164	2e-09	cytochrome P450 like_TBP [Nicotiana tabacum]	_	_	_	_
HD75PE301CSB7N	270.55	151.45	170.44	97.36	0.000695253	0.0125415	1.67411	up	yes	gi|56968020|gb|AY859566.1|	97	4.01047e-42	Crangon franciscorum 28S ribosomal RNA gene, partial sequence	_	_	_	_	_	_	_	_
HD75PE301CSEP8	21	5	3.3	0.8	0.00051295	0.00994549	2.8256	up	yes	_	_	_	_	_	_	_	_	_	_	_	_
HD75PE301CSFAW	3196.19	1192.41	847.56	322.62	3.01026e-06	0.00011868	2.25504	up	yes	gi|317467911|gb|HQ830201.1|	207	6.4884e-103	Macrobrachium nipponense mitochondrion, complete genome	_	_	_	_	_	_	_	_
HD75PE301CSXBW	32.02	4	7.88	1	2.55658e-06	0.000101929	3.72945	up	yes	_	_	_	_	_	_	_	_	_	_	_	_
HD75PE301CT2MX	21	6	2.2	0.64	0.0014102	0.0226118	2.57711	up	yes	_	_	_	_	gi|160286023|pdb|2QYJ|A	176	8e-11	Chain A, Crystal Structure Of A Designed Full Consensus Ankyrin	gi|667467061|sp|O70511.3|ANK3_RAT	140	2e-08	RecName: Full=Ankyrin-3; Short=ANK-3; AltName: Full=Ankyrin-G [Rattus norvegicus]
HD75PE301CTE8U	15.1	4.23	1.12	0.32	0.00223741	0.0324644	2.64545	up	yes	_	_	_	_	_	_	_	_	_	_	_	_
HD75PE301CTID7	2094.13	1072.14	1200.28	627.03	0.000159244	0.00383008	1.79811	up	yes	gi|56968020|gb|AY859566.1|	102	7.2835e-45	Crangon franciscorum 28S ribosomal RNA gene, partial sequence	_	_	_	_	_	_	_	_
HD75PE301CTJCO	50	17	6.71	2.33	0.000154834	0.00374949	2.36711	up	yes	_	_	_	_	_	_	_	_	_	_	_	_
HD75PE301CUV4P	50.46	7.16	6.67	0.96	1.95515e-07	9.85108e-06	3.60962	up	yes	_	_	_	_	_	_	_	_	_	_	_	_
HD75PE301CUYO8	18.19	139.62	7.66	60	0.000256135	0.00576857	-2.11585	down	yes	gi|9367094|gb|AF169742.1|	102	9.68211e-45	Palaemon serenus large subunit ribosomal RNA gene, partial sequence	_	_	_	_	gi|74630365|sp|Q8TGM7.1|ART2_YEAST	117	5e-06	RecName: Full=Putative uncharacterized protein ART2; AltName: Full=Antisense to ribosomal RNA transcript protein 2 [Saccharomyces cerevisiae S288c]
HD75PE301CV6CK	149.05	9.38	22.5	1.45	6.4887e-14	9.87361e-12	4.83301	up	yes	_	_	_	_	_	_	_	_	_	_	_	_
HD75PE301CVP6T	915.46	16144.4	416.65	7497.25	4.7328e-11	4.48021e-09	-3.30837	down	yes	gi|317467911|gb|HQ830201.1|	130	2.4457e-60	Macrobrachium nipponense mitochondrion, complete genome	_	_	_	_	_	_	_	_
HD75PE301CVPXE	0.73	56.26	0.17	13.05	1.51749e-06	6.41621e-05	-4.74456	down	yes	gi|108671076|gb|DQ531769.1|	254	5.63197e-129	Macrobrachium nipponense 18S ribosomal RNA gene, partial sequence	_	_	_	_	_	_	_	_
HD75PE301CVSCO	108.79	37.47	35.98	12.64	1.80227e-05	0.00058432	2.38114	up	yes	_	_	_	_	_	_	_	_	gi|131785|sp|P22125.1|RAB1_DISOM	309	3e-28	RecName: Full=Ras-related protein ORAB-1
HD75PE301CW9B6	974.37	0	359.72	0	1.21496e-33	1.79227e-30	12.4035	up	yes	gi|56968003|gb|AY859549.1|	63	5.26416e-23	Anaspides tasmaniae internal transcribed spacer 2 and 28S ribosomal RNA gene, partial sequence	_	_	_	_	_	_	_	_
HD75PE301CW9WN	7	119	1.75	30.3	1.88973e-06	7.77952e-05	-3.22229	down	yes	gi|374923106|gb|JN704301.1|	192	1.50106e-94	Macrobrachium nipponense prophenoloxidase mRNA, complete cds	gi|374923107|gb|AFA26602.1|	380	2e-34	prophenoloxidase [Macrobrachium nipponense]	gi|46396762|sp|Q27451.2|PRP1_BOMMO	219	8e-18	RecName: Full=Phenoloxidase subunit 1; AltName: Full=PO 1; AltName: Full=Tyrosinase 1; Flags: Precursor [Bombyx mori]
HD75PE301CWERU	29	389.03	4.53	61.95	9.89581e-08	5.28699e-06	-2.90545	down	yes	_	_	_	_	_	_	_	_	_	_	_	_
HD75PE301CWJ31	33.98	3	3.52	0.32	2.52246e-07	1.2415e-05	4.19627	up	yes	_	_	_	_	_	_	_	_	_	_	_	_
HD75PE301CWN4C	43.01	2	9.86	0.47	1.28333e-08	8.06938e-07	5.0505	up	yes	_	_	_	_	_	_	_	_	_	_	_	_
HD75PE301CWQSQ	12	2	1.38	0.23	0.00276842	0.0384869	3.22464	up	yes	_	_	_	_	_	_	_	_	_	_	_	_
HD75PE301CXB08	2859.47	980.7	1278.53	447.41	9.95102e-07	4.37104e-05	2.37527	up	yes	gi|317431815|emb|FN995634.1|	145	1.14123e-68	Macrobrachium tolmerum 28S rRNA gene, specimen voucher GU-M1	_	_	_	_	_	_	_	_
HD75PE301CY172	65.13	2.4	6.99	0.26	2.73425e-12	3.19132e-10	5.64457	up	yes	gi|590141438|gb|KF466276.1|	135	1.67042e-62	Macrobrachium nipponense chitinase 3A mRNA, complete cds	_	_	_	_	_	_	_	_
HD75PE301CYMC9	29.31	0	6.66	0	1.71629e-07	8.72201e-06	7.34236	up	yes	gi|290918584|gb|GQ487505.1|	254	5.63197e-129	Macrobrachium pilimanus voucher KC3110 18S ribosomal RNA gene, partial sequence	_	_	_	_	_	_	_	_
HD75PE301CZ26X	3	57.46	0.97	19.02	4.82892e-05	0.00134758	-3.33957	down	yes	_	_	_	_	_	_	_	_	_	_	_	_
HD75PE301CZ2HN	21.07	3.32	14.94	2.41	0.000148847	0.00361439	3.50581	up	yes	_	_	_	_	_	_	_	_	_	_	_	_
HD75PE301CZ8I7	23.99	143	3.06	18.6	0.00197657	0.0293515	-1.7349	down	yes	gi|260821120|ref|XM_002605836.1|	35	5.47303e-07	Branchiostoma floridae hypothetical protein, mRNA	gi|357609297|gb|EHJ66387.1|	131	1e-05	hypothetical protein KGM_05821 [Danaus plexippus]	_	_	_	_
HD75PE301CZKPA	689.95	300.1	319.74	141.91	3.01884e-05	0.000910902	2.03293	up	yes	_	_	_	_	_	_	_	_	_	_	_	_
HD75PE301CZO1K	95.53	43.55	35.01	16.29	0.000340389	0.00714493	1.95023	up	yes	gi|56968020|gb|AY859566.1|	114	2.36392e-51	Crangon franciscorum 28S ribosomal RNA gene, partial sequence	_	_	_	_	_	_	_	_
HD75PE301D00FB	33.97	191	8.35	47.93	0.00232551	0.0335958	-1.65231	down	yes	_	_	_	_	_	_	_	_	_	_	_	_
HD75PE301D0H81	13.07	0	6.6	0	0.000272943	0.00588985	6.19572	up	yes	_	_	_	_	_	_	_	_	_	_	_	_
HD75PE301D0VFH	168	62.93	29.38	11.23	1.82188e-05	0.000589605	2.24173	up	yes	_	_	_	_	_	_	_	_	_	_	_	_
HD75PE301D1EKG	94	46.75	25.87	13.13	0.000669374	0.012368	1.82542	up	yes	_	_	_	_	_	_	_	_	_	_	_	_
HD75PE301D1KCE	11720.8	4472.95	7669.14	2986.45	3.73757e-06	0.000143936	2.22216	up	yes	gi|158452057|gb|EU188754.1|	111	6.38584e-50	Macrobrachium nipponense 16S ribosomal RNA gene, partial sequence; mitochondrial	_	_	_	_	_	_	_	_
HD75PE301D1L3Q	698.37	21286	63.88	1986.54	3.81576e-15	6.96356e-13	-4.09772	down	yes	_	_	_	_	gi|260810424|ref|XP_002599964.1|	248	5e-19	hypothetical protein BRAFLDRAFT_212201 [Branchiostoma floridae]	gi|300669619|sp|A5DCB6.2|TMLH_PICGU	160	1e-10	RecName: Full=Trimethyllysine dioxygenase; AltName: Full=Epsilon-trimethyllysine 2-oxoglutarate dioxygenase; AltName: Full=TML hydroxylase; AltName: Full=TML-alpha
HD75PE301D1N21	1	26	0.15	3.87	0.00156686	0.0246256	-3.64708	down	yes	_	_	_	_	_	_	_	_	_	_	_	_
HD75PE301D1R3L	33.15	13.97	8.52	3.66	0.00224411	0.0324884	2.04472	up	yes	_	_	_	_	_	_	_	_	_	_	_	_
HD75PE301D2KEZ	1	23.14	0.12	2.85	0.00321129	0.0423805	-3.47249	down	yes	_	_	_	_	_	_	_	_	_	_	_	_
HD75PE301D2NMY	2033.12	1372.12	643.15	442.87	0.00292187	0.0395941	1.39958	up	yes	_	_	_	_	_	_	_	_	_	_	_	_
HD75PE301D35MH	1059.48	701.63	151.41	102.3	0.00260639	0.0365404	1.42521	up	yes	_	_	_	_	_	_	_	_	_	_	_	_
HD75PE301D38YZ	27.91	0.84	3.29	0.1	2.34039e-07	1.16502e-05	5.24831	up	yes	_	_	_	_	_	_	_	_	_	_	_	_
HD75PE301D46CK	115.95	3	50.08	1.32	3.78918e-15	6.93891e-13	5.96141	up	yes	_	_	_	_	_	_	_	_	_	_	_	_
HD75PE301D4CCD	392.87	0	162.77	0	5.32899e-26	3.36906e-23	11.0945	up	yes	gi|317467911|gb|HQ830201.1|	147	9.49514e-70	Macrobrachium nipponense mitochondrion, complete genome	_	_	_	_	gi|114444|sp|P14569.1|ATP6_LOCMI	184	9e-14	RecName: Full=ATP synthase subunit a; AltName: Full=F-ATPase protein 6 (mitochondrion) [Locusta migratoria]
HD75PE301D4F2M	20	5	3.46	0.88	0.000945269	0.0161777	2.75583	up	yes	_	_	_	_	_	_	_	_	_	_	_	_
HD75PE301D4QU8	25.76	3.42	12.16	1.65	2.37033e-05	0.000735258	3.81158	up	yes	gi|563400828|gb|KC515055.1|	139	2.34472e-65	Macrobrachium superbum 18S ribosomal RNA gene, partial sequence	_	_	_	_	_	_	_	_
HD75PE301D56RZ	760.98	20	91.3	2.45	1.23965e-22	5.35226e-20	6.05971	up	yes	_	_	_	_	gi|642118163|emb|CDQ66372.1|	150	8e-08	unnamed protein product [Oncorhynchus mykiss]	_	_	_	_
HD75PE301D5J31	25.97	8	7.43	2.34	0.000683473	0.012371	2.48623	up	yes	_	_	_	_	_	_	_	_	_	_	_	_
HD75PE301D5PVX	31454.5	0	6156.88	0	1.15039e-63	3.05463e-59	17.4164	up	yes	gi|67846940|gb|DQ017183.1|	289	2.27057e-148	Macrobrachium nipponense isolate H0s1 16S ribosomal RNA gene, partial sequence; mitochondrial	_	_	_	_	_	_	_	_
HD75PE301D5QUE	1533.5	723.06	358.08	172.27	6.38742e-05	0.00171752	1.91722	up	yes	gi|563400842|gb|KC515069.1|	64	2.28821e-23	Macrobrachium superbum 28S ribosomal RNA gene, partial sequence	_	_	_	_	_	_	_	_
HD75PE301D5UXW	49.47	5.69	6.75	0.79	7.48008e-08	4.09523e-06	3.79249	up	yes	gi|56968003|gb|AY859549.1|	100	3.76607e-43	Anaspides tasmaniae internal transcribed spacer 2 and 28S ribosomal RNA gene, partial sequence	gi|170571624|ref|XP_001891797.1|	189	2e-12	rRNA promoter binding protein [Brugia malayi]	_	_	_	_
HD75PE301D6NAL	4	620.97	0.38	59.89	2.01002e-19	6.17017e-17	-6.38329	down	yes	_	_	_	_	_	_	_	_	_	_	_	_
HD75PE301D6WNY	2209.93	1537.53	381.19	270.59	0.00389983	0.0498686	1.35527	up	yes	gi|290918601|gb|GQ487513.1|	279	9.31892e-143	Macrobrachium pilimanus voucher KC3110 28S ribosomal RNA gene, partial sequence	gi|350646623|emb|CCD58743.1|	251	2e-19	unnamed protein product [Schistosoma mansoni]	_	_	_	_
HD75PE301D7CGB	0	95.05	0	27.28	2.94088e-10	2.49088e-08	-8.21771	down	yes	gi|71726278|gb|DQ079784.1|	72	6.80988e-28	Creaseria morleyi voucher MLP102_1 28S large subunit ribosomal RNA gene, partial sequence	_	_	_	_	_	_	_	_
HD75PE301D83DB	337.61	35.24	138.75	14.78	3.87338e-13	5.20759e-11	4.09169	up	yes	_	_	_	_	_	_	_	_	_	_	_	_
HD75PE301D89EM	46	17	9.4	3.55	0.000341361	0.00715685	2.24727	up	yes	_	_	_	_	_	_	_	_	_	_	_	_
HD75PE301D8LRK	0	13.58	0	2.03	0.00292486	0.0395941	-5.48298	down	yes	gi|317467911|gb|HQ830201.1|	232	1.46681e-116	Macrobrachium nipponense mitochondrion, complete genome	_	_	_	_	_	_	_	_
HD75PE301D8UT7	12.72	0	7.37	0	0.000272943	0.00588985	6.19572	up	yes	_	_	_	_	_	_	_	_	_	_	_	_
HD75PE301D8WDD	24	7	2.76	0.82	0.00114267	0.0187814	2.55631	up	yes	_	_	_	_	_	_	_	_	_	_	_	_
HD75PE301D8Y8O	515.15	24	167.12	7.94	1.841e-18	5.0396e-16	5.23731	up	yes	_	_	_	_	_	_	_	_	_	_	_	_
HD75PE301D967K	8	85	0.96	10.38	0.000154834	0.00374949	-2.55029	down	yes	_	_	_	_	_	_	_	_	_	_	_	_
HD75PE301D9CEP	2588.32	1541.33	1210.53	735.53	0.000815759	0.0143926	1.58023	up	yes	gi|56968020|gb|AY859566.1|	126	3.98668e-58	Crangon franciscorum 28S ribosomal RNA gene, partial sequence	_	_	_	_	_	_	_	_
HD75PE301D9V73	0	100.88	0	24.48	1.38813e-10	1.24104e-08	-8.30578	down	yes	_	_	_	_	_	_	_	_	_	_	_	_
HD75PE301DA1I0	4	83.4	0.48	10.14	6.55713e-06	0.000240818	-3.48469	down	yes	_	_	_	_	_	_	_	_	_	_	_	_
HD75PE301DA5JA	1444.21	453.21	389.06	124.57	3.34568e-07	1.61524e-05	2.50411	up	yes	gi|563400841|gb|KC515068.1|	204	2.97255e-101	Macrobrachium nipponense 28S ribosomal RNA gene, partial sequence	_	_	_	_	_	_	_	_
HD75PE301DACNI	75.94	23.81	12.27	3.92	2.2311e-05	0.000697791	2.47972	up	yes	_	_	_	_	_	_	_	_	_	_	_	_
HD75PE301DAQKU	83	10	11	1.35	2.34134e-09	1.6871e-07	3.84323	up	yes	_	_	_	_	_	_	_	_	gi|296439301|sp|P33527.3|MRP1_HUMAN	227	9e-19	RecName: Full=Multidrug resistance-associated protein 1; AltName: Full=ATP-binding cassette sub-family C member 1; AltName: Full=Leukotriene C(4) transporter; Shor
HD75PE301DAWG1	105.47	0	46.75	0	1.42836e-15	2.76842e-13	9.19217	up	yes	_	_	_	_	_	_	_	_	_	_	_	_
HD75PE301DB9NS	254.37	43.88	170.84	30.08	8.88221e-10	6.87607e-08	3.35228	up	yes	gi|374923108|gb|JN704302.1|	108	2.89945e-48	Macrobrachium nipponense cytochrome P450 V20 mRNA, complete cds	_	_	_	_	_	_	_	_
HD75PE301DBJXH	27	7	2.82	0.75	0.00015881	0.00382138	2.72504	up	yes	_	_	_	_	_	_	_	_	_	_	_	_
HD75PE301DBXH5	2	60.29	1.12	34.48	1.06385e-05	0.000368539	-3.9579	down	yes	_	_	_	_	_	_	_	_	_	_	_	_
HD75PE301DCI7E	36.07	12	5.6	1.9	0.000299741	0.00637488	2.38662	up	yes	_	_	_	_	_	_	_	_	_	_	_	_
HD75PE301DDJDW	0	19.29	0	1.74	0.000428911	0.00854379	-5.91503	down	yes	_	_	_	_	gi|70907188|gb|AAZ15235.1|	139	2e-06	reverse transcriptase [Aedes aegypti]	_	_	_	_
HD75PE301DE53G	28.35	2.65	6.74	0.64	1.79758e-06	7.44056e-05	3.91779	up	yes	gi|563400828|gb|KC515055.1|	163	2.07875e-78	Macrobrachium superbum 18S ribosomal RNA gene, partial sequence	gi|574143403|dbj|BAO41194.1|	160	5e-09	hypothetical protein KLMA_50540 [Kluyveromyces marxianus DMKU3-1042]	_	_	_	_
HD75PE301DELPP	0.02	73.89	0	5.81	8.13155e-09	5.33128e-07	-7.85868	down	yes	_	_	_	_	_	_	_	_	_	_	_	_
HD75PE301DF8QW	0.52	39.22	0.23	17.73	5.82553e-05	0.00158084	-4.22618	down	yes	_	_	_	_	_	_	_	_	_	_	_	_
HD75PE301DFAAF	1	62.91	0.56	35.98	4.35067e-07	2.05375e-05	-4.91358	down	yes	_	_	_	_	_	_	_	_	_	_	_	_
HD75PE301DFN7M	85	13	8.44	1.32	3.01261e-08	1.78558e-06	3.50936	up	yes	_	_	_	_	_	_	_	_	_	_	_	_
HD75PE301DFS11	0	14.23	0	3.81	0.00292486	0.0395941	-5.48298	down	yes	gi|563400842|gb|KC515069.1|	221	1.08141e-110	Macrobrachium superbum 28S ribosomal RNA gene, partial sequence	gi|60600824|gb|AAX26869.1|	283	3e-23	unknown [Schistosoma japonicum]	_	_	_	_
HD75PE301DGNT6	0	92.22	0	39.63	4.32704e-10	3.56266e-08	-8.17157	down	yes	_	_	_	_	_	_	_	_	_	_	_	_
HD75PE301DHAR9	27.06	9.48	6.59	2.36	0.000942369	0.0161777	2.37657	up	yes	_	_	_	_	_	_	_	_	_	_	_	_
HD75PE301DI5V7	6122.53	2909.14	2244.03	1087.93	6.1356e-05	0.00165484	1.90606	up	yes	gi|9367094|gb|AF169742.1|	164	3.79128e-79	Palaemon serenus large subunit ribosomal RNA gene, partial sequence	gi|170591136|ref|XP_001900327.1|	233	2e-17	Senescence-associated protein [Brugia malayi]	gi|74630365|sp|Q8TGM7.1|ART2_YEAST	175	1e-12	RecName: Full=Putative uncharacterized protein ART2; AltName: Full=Antisense to ribosomal RNA transcript protein 2 [Saccharomyces cerevisiae S288c]
HD75PE301DI8D1	9	1	1.17	0.13	0.00292486	0.0395941	3.63018	up	yes	_	_	_	_	_	_	_	_	_	_	_	_
HD75PE301DJ8OR	652.03	303	72.57	34.41	6.67989e-05	0.00179253	1.93689	up	yes	_	_	_	_	gi|642043759|emb|CDQ93240.1|	389	2e-35	unnamed protein product [Oncorhynchus mykiss]	gi|75027680|sp|Q9VXJ0.1|DHB4_DROME	130	3e-07	RecName: Full=Peroxisomal multifunctional enzyme type 2; Short=DmMFE-2; Includes: RecName: Full=(3R)-hydroxyacyl-CoA dehydrogenase; Includes: RecName: Full=Enoyl-Co
HD75PE301DJFCG	146.2	87.04	11.9	7.23	0.00199224	0.0295365	1.57582	up	yes	_	_	_	_	_	_	_	_	_	_	_	_
HD75PE301DJHH4	70.85	20.98	30.34	9.17	1.65927e-05	0.00054427	2.57171	up	yes	_	_	_	_	_	_	_	_	_	_	_	_
HD75PE301DKJLZ	169.38	24.87	83.04	12.44	3.68999e-10	3.08114e-08	3.57266	up	yes	gi|563400835|gb|KC515062.1|	136	1.05193e-63	Urocaridella pulchella 18S ribosomal RNA gene, partial sequence	gi|116833117|gb|ABK29471.1|	148	1e-07	CHK1 checkpoint-like protein [Helicoverpa armigera]	_	_	_	_
HD75PE301DKK6L	59.99	30	7.82	3.99	0.00166893	0.0260678	1.82146	up	yes	_	_	_	_	gi|241714928|ref|XP_002413531.1|	342	4e-30	conserved hypothetical protein [Ixodes scapularis]	_	_	_	_
HD75PE301DKKUN	0	202.54	0	54.23	3.05048e-15	5.6643e-13	-9.31061	down	yes	gi|317467911|gb|HQ830201.1|	225	6.46252e-113	Macrobrachium nipponense mitochondrion, complete genome	_	_	_	_	_	_	_	_
HD75PE301DKV5W	18	4	3.09	0.7	0.000554765	0.0105309	2.90563	up	yes	_	_	_	_	_	_	_	_	_	_	_	_
HD75PE301DL6BR	65	2	11.86	0.37	2.73425e-12	3.19132e-10	5.64457	up	yes	_	_	_	_	_	_	_	_	_	_	_	_
HD75PE301DL9Y4	1766.67	1145.48	849.71	562.15	0.00199958	0.0296124	1.45816	up	yes	gi|71726279|gb|DQ079785.1|	131	6.44824e-61	Cryphiops caementarius voucher JC1219 28S large subunit ribosomal RNA gene, partial sequence	_	_	_	_	_	_	_	_
HD75PE301DLAPU	113.83	52.97	16.69	7.92	0.000312827	0.00662665	1.93102	up	yes	_	_	_	_	_	_	_	_	_	_	_	_
HD75PE301DLBBW	268.94	0	33.21	0	6.73861e-23	3.05864e-20	10.5479	up	yes	_	_	_	_	gi|56556335|gb|AAH87825.1|	200	1e-13	gstt1-prov protein, partial [Xenopus (Silurana) tropicalis]	gi|110278996|sp|Q2NL00.3|GSTT1_BOVIN	158	1e-10	RecName: Full=Glutathione S-transferase theta-1; AltName: Full=GST class-theta-1
HD75PE301DLCB0	19	4	2.46	0.53	0.000396399	0.00811846	2.98288	up	yes	_	_	_	_	_	_	_	_	_	_	_	_
HD75PE301DLGU8	3.58	216.78	0.37	23.1	1.21565e-11	1.27838e-09	-4.86778	down	yes	_	_	_	_	_	_	_	_	_	_	_	_
HD75PE301DLILC	66.95	17.98	6.89	1.89	6.31653e-06	0.000232625	2.70706	up	yes	_	_	_	_	_	_	_	_	_	_	_	_
HD75PE301DLKGL	32.76	0	5.93	0	3.89913e-08	2.25318e-06	7.52769	up	yes	gi|56968003|gb|AY859549.1|	100	2.84459e-43	Anaspides tasmaniae internal transcribed spacer 2 and 28S ribosomal RNA gene, partial sequence	_	_	_	_	_	_	_	_
HD75PE301DLM63	11.89	0	4.66	0	0.000428911	0.00854379	6.08188	up	yes	gi|67846944|gb|DQ017187.1|	154	1.28684e-73	Macrobrachium nipponense isolate H2 16S ribosomal RNA gene, partial sequence; mitochondrial	_	_	_	_	_	_	_	_
HD75PE301DLTNW	0	45	0	6.08	2.4184e-06	9.69295e-05	-7.14508	down	yes	_	_	_	_	_	_	_	_	_	_	_	_
HD75PE301DM732	13	118	1.12	10.41	0.000155265	0.00375563	-2.33383	down	yes	gi|633894293|emb|HF571333.1|	235	5.31268e-118	Macrobrachium rosenbergii mRNA for transglutaminase (tgm gene)	gi|14579327|gb|AAK69205.1|AF336805_1	703	0	transglutaminase [Pacifastacus leniusculus]	_	_	_	_
HD75PE301DMY3W	198.73	46	26.47	6.25	4.9124e-08	2.78121e-06	2.93682	up	yes	_	_	_	_	_	_	_	_	_	_	_	_
HD75PE301DN531	0	58.36	0	10.9	1.48789e-07	7.664e-06	-7.50892	down	yes	gi|56968003|gb|AY859549.1|	100	2.81454e-43	Anaspides tasmaniae internal transcribed spacer 2 and 28S ribosomal RNA gene, partial sequence	_	_	_	_	_	_	_	_
HD75PE301DNN54	0	165.96	0	65.36	8.05174e-14	1.20783e-11	-9.02082	down	yes	_	_	_	_	_	_	_	_	_	_	_	_
HD75PE301DOFYX	9.04	0	2.29	0	0.00292486	0.0395941	5.67392	up	yes	gi|157087478|gb|EU118287.1|	178	8.96699e-87	Metapenaeus ensis isolate Me-gd 18S ribosomal RNA gene, partial sequence; internal transcribed spacer 1, complete sequence; and 5.8S ribosomal RNA gene, partial sequence	_	_	_	_	_	_	_	_
HD75PE301DOXRQ	1195.02	571.77	457.81	223.49	7.81916e-05	0.00205262	1.8948	up	yes	_	_	_	_	_	_	_	_	_	_	_	_
HD75PE301DP0W5	8.54	0	1.81	0	0.00292486	0.0395941	5.67392	up	yes	gi|71726279|gb|DQ079785.1|	241	1.0112e-121	Cryphiops caementarius voucher JC1219 28S large subunit ribosomal RNA gene, partial sequence	gi|307174633|gb|EFN65035.1|	144	4e-07	hypothetical protein EAG_01178 [Camponotus floridanus]	_	_	_	_
HD75PE301DPOZG	48.98	0	8.36	0	2.06257e-10	1.7986e-08	8.09545	up	yes	gi|164551868|gb|EU346851.1|	210	2.14094e-104	Macrobrachium nipponense 18S ribosomal RNA gene, partial sequence; internal transcribed spacer 1, complete sequence; and 5.8S ribosomal RNA gene, partial sequence >gi|270304115|gb|GU189612.1| Macrobrachium nipponense clone WXM14 microsatellite sequen ...	_	_	_	_	gi|160359017|sp|P0C5Q0.1|YL54F_YEAST	116	7e-06	RecName: Full=Putative uncharacterized protein YLR154W-F [Saccharomyces cerevisiae S288c]
HD75PE301DPXDV	963.7	318.11	157.67	53.1	7.74486e-07	3.46503e-05	2.43129	up	yes	_	_	_	_	_	_	_	_	_	_	_	_
HD75PE301DQ4MH	2992.21	1467.6	964.56	482.7	9.30962e-05	0.00239186	1.85949	up	yes	gi|269204668|gb|GU205000.1|	191	4.20482e-94	Macrobrachium bariense isolate 165 18S ribosomal RNA gene, partial sequence	_	_	_	_	_	_	_	_
HD75PE301DQ5KH	23.6	0	6.29	0	1.67869e-06	7.01958e-05	7.07119	up	yes	gi|563400828|gb|KC515055.1|	224	2.28912e-112	Macrobrachium superbum 18S ribosomal RNA gene, partial sequence	_	_	_	_	_	_	_	_
HD75PE301DQA9B	2850.01	1836.55	890.48	585.48	0.00183125	0.0275709	1.46591	up	yes	_	_	_	_	_	_	_	_	_	_	_	_
HD75PE301DQEHQ	1209.54	666.5	290.44	163.29	0.000382527	0.007883	1.6934	up	yes	_	_	_	_	_	_	_	_	_	_	_	_
HD75PE301DR0V8	653.62	0	179.9	0	2.9175e-30	3.22785e-27	11.829	up	yes	_	_	_	_	_	_	_	_	_	_	_	_
HD75PE301DR2GB	6	89	0.73	11	1.38004e-05	0.000464145	-3.02089	down	yes	_	_	_	_	_	_	_	_	_	_	_	_
HD75PE301DR98X	0	20.88	0	3.93	0.000272943	0.00588985	-6.05715	down	yes	gi|108671077|gb|DQ531770.1|	289	2.40871e-148	Macrobrachium nipponense 28S ribosomal RNA gene, partial sequence	gi|60600824|gb|AAX26869.1|	284	2e-23	unknown [Schistosoma japonicum]	_	_	_	_
HD75PE301DTR1W	35	226	4.01	26.42	0.000518223	0.0100331	-1.85308	down	yes	_	_	_	_	_	_	_	_	_	_	_	_
HD75PE301DU0RM	76	2	25.81	0.69	2.27101e-13	3.14781e-11	5.86956	up	yes	_	_	_	_	_	_	_	_	gi|292495019|sp|Q96PD6.2|MOGT1_HUMAN	201	9e-16	RecName: Full=2-acylglycerol O-acyltransferase 1; AltName: Full=Acyl-CoA:monoacylglycerol acyltransferase 1; Short=MGAT1; AltName: Full=Diacylglycerol O-acyltrans
HD75PE301DV7DH	0	46.73	0	9.67	1.79758e-06	7.44056e-05	-7.20738	down	yes	_	_	_	_	_	_	_	_	_	_	_	_
HD75PE301DVAPW	1	26	0.3	8.09	0.00156686	0.0246256	-3.64708	down	yes	_	_	_	_	_	_	_	_	_	_	_	_
HD75PE301DVI80	106.97	0	70.91	0	9.96813e-16	1.98265e-13	9.21935	up	yes	_	_	_	_	_	_	_	_	_	_	_	_
HD75PE301DVYM8	3965.15	2333.08	1712.64	1028.21	0.000705746	0.0127006	1.59746	up	yes	gi|563400842|gb|KC515069.1|	151	5.45092e-72	Macrobrachium superbum 28S ribosomal RNA gene, partial sequence	gi|60600824|gb|AAX26869.1|	170	4e-10	unknown [Schistosoma japonicum]	_	_	_	_
HD75PE301DW4I5	57.3	0	5.13	0	2.57192e-11	2.55237e-09	8.31289	up	yes	gi|145843836|gb|EF204180.1|	80	7.48793e-32	Macrobrachium rosenbergii clone SUGbp8-107 microsatellite sequence	gi|662215420|ref|XP_008481591.1|	223	4e-16	PREDICTED: uncharacterized protein LOC103518309 [Diaphorina citri]	_	_	_	_
HD75PE301DWNZ7	0	18.45	0	7.86	0.000681211	0.012368	-5.83836	down	yes	_	_	_	_	_	_	_	_	_	_	_	_
HD75PE301DWUXX	9	85	1.22	11.8	0.000266114	0.00588985	-2.38389	down	yes	_	_	_	_	_	_	_	_	_	_	_	_
HD75PE301DXIHP	9712.04	6649.26	1784.23	1246.33	0.00321419	0.0424081	1.37905	up	yes	gi|56968003|gb|AY859549.1|	63	1.03764e-22	Anaspides tasmaniae internal transcribed spacer 2 and 28S ribosomal RNA gene, partial sequence	_	_	_	_	_	_	_	_
HD75PE301DXMP8	24.58	10.11	2.7	1.13	0.00386674	0.0494932	2.11926	up	yes	_	_	_	_	gi|406368362|gb|AFS44566.1|	167	8e-10	vitelline envelope zona pellucida domain 14, partial [Haliotis cracherodii]	gi|74853476|sp|Q54LY1.1|Y6311_DICDI	144	6e-09	RecName: Full=G8 domain-containing protein DDB_G0286311; Flags: Precursor [Dictyostelium discoideum]
HD75PE301DXU5X	3718.13	2375.5	1723.08	1123.27	0.00166344	0.0259897	1.47833	up	yes	gi|563400828|gb|KC515055.1|	114	1.88452e-51	Macrobrachium superbum 18S ribosomal RNA gene, partial sequence	_	_	_	_	_	_	_	_
HD75PE301DY0AJ	525.31	70.28	63.32	8.64	3.22777e-12	3.73451e-10	3.73326	up	yes	gi|67846946|gb|DQ017189.1|	396	0	Macrobrachium nipponense isolate X2 16S ribosomal RNA gene, partial sequence; mitochondrial	_	_	_	_	_	_	_	_
HD75PE301DYWXV	98.95	38	13.75	5.39	5.43758e-05	0.00148391	2.2044	up	yes	_	_	_	_	_	_	_	_	_	_	_	_
HD75PE301DYZWJ	54	17	5.24	1.68	7.19589e-05	0.00192033	2.47776	up	yes	_	_	_	_	_	_	_	_	_	_	_	_
HD75PE301DZYNG	113	71	48.4	31.03	0.00385919	0.0494419	1.4987	up	yes	_	_	_	_	_	_	_	_	_	_	_	_
HD75PE301EA5YG	666.62	454.36	63.85	44.4	0.00355016	0.0460515	1.38683	up	yes	_	_	_	_	gi|306530847|gb|ADM88556.1|	767	0	fatty acid synthase [Litopenaeus vannamei]	gi|1345958|sp|P12276.5|FAS_CHICK	527	0	RecName: Full=Fatty acid synthase; Includes: RecName: Full=[Acyl-carrier-protein]
HD75PE301EALUJ	10	0	0.83	0	0.00177786	0.0268988	5.8231	up	yes	_	_	_	_	_	_	_	_	_	_	_	_
HD75PE301EAOJG	0	159.19	0	125.71	1.5351e-13	2.19738e-11	-8.95878	down	yes	_	_	_	_	_	_	_	_	_	_	_	_
HD75PE301EAUPT	9.84	165.45	0.85	14.63	4.33112e-07	2.05103e-05	-3.18902	down	yes	_	_	_	_	_	_	_	_	_	_	_	_
HD75PE301EAVGS	94.5	7.61	48.68	4	1.05202e-10	9.61597e-09	4.33319	up	yes	_	_	_	_	_	_	_	_	_	_	_	_
HD75PE301EC2C8	150.99	1	20	0.14	2.44728e-18	6.56391e-16	7.67184	up	yes	_	_	_	_	_	_	_	_	_	_	_	_
HD75PE301ECBLS	1	85	0.15	12.72	1.01796e-08	6.57524e-07	-5.3438	down	yes	_	_	_	_	_	_	_	_	_	_	_	_
HD75PE301ECCUO	15.16	0	3.49	0	7.46224e-05	0.00196768	6.39954	up	yes	gi|71726290|gb|DQ079796.1|	176	1.27312e-85	Palaemonetes paludosus voucher MLP124 28S large subunit ribosomal RNA gene, partial sequence	_	_	_	_	_	_	_	_
HD75PE301ECT6T	20	6	3.28	1	0.00250944	0.0353965	2.50734	up	yes	_	_	_	_	_	_	_	_	_	_	_	_
HD75PE301ECUN8	21.97	3.39	6.91	1.09	0.000108391	0.00274891	3.57237	up	yes	_	_	_	_	_	_	_	_	_	_	_	_
HD75PE301EDC6U	14	2	4.46	0.65	0.000820847	0.014444	3.44399	up	yes	_	_	_	_	_	_	_	_	_	_	_	_
HD75PE301EDTSW	32.78	0	15.62	0	3.89913e-08	2.25318e-06	7.52769	up	yes	gi|71726290|gb|DQ079796.1|	42	1.94178e-11	Palaemonetes paludosus voucher MLP124 28S large subunit ribosomal RNA gene, partial sequence	_	_	_	_	_	_	_	_
HD75PE301EDWX1	144	17.99	20.99	2.68	1.48016e-10	1.31668e-08	3.80883	up	yes	_	_	_	_	_	_	_	_	_	_	_	_
HD75PE301EE610	14	0	1.13	0	0.000175464	0.00413039	6.30123	up	yes	gi|379054543|gb|JF346263.1|	50	3.94559e-15	Betaeus longidactylus voucher MSLH:CA24Belon 18S ribosomal RNA gene, partial sequence	_	_	_	_	_	_	_	_
HD75PE301EE6PP	519.07	333.91	101.6	66.69	0.00220476	0.0322995	1.46747	up	yes	_	_	_	_	_	_	_	_	_	_	_	_
HD75PE301EEA6D	18	4	2.35	0.53	0.000554765	0.0105309	2.90563	up	yes	_	_	_	_	_	_	_	_	_	_	_	_
HD75PE301EEUVJ	38.91	18.42	5.32	2.57	0.00242555	0.0346604	1.92914	up	yes	_	_	_	_	_	_	_	_	_	_	_	_
HD75PE301EFDS1	18.01	4	9.57	2.17	0.000554765	0.0105309	2.90563	up	yes	_	_	_	_	_	_	_	_	_	_	_	_
HD75PE301EFWZ6	88.3	40.18	11.04	5.12	0.000346608	0.00725254	1.96141	up	yes	_	_	_	_	_	_	_	_	_	_	_	_
HD75PE301EG3LH	30.45	1.69	9.12	0.52	1.00577e-06	4.40332e-05	4.53373	up	yes	_	_	_	_	_	_	_	_	_	_	_	_
HD75PE301EG4RH	403	72	156.75	28.57	4.17646e-10	3.46015e-08	3.31142	up	yes	_	_	_	_	_	_	_	_	_	_	_	_
HD75PE301EGT8X	2	32.03	0.17	2.81	0.000945269	0.0161777	-3.0577	down	yes	_	_	_	_	_	_	_	_	_	_	_	_
HD75PE301EGX23	1450.32	863.21	442.28	268.58	0.000864531	0.0151175	1.58073	up	yes	_	_	_	_	_	_	_	_	gi|82177406|sp|Q90YU6.3|RL22_ICTPU	195	5e-15	RecName: Full=60S ribosomal protein L22
HD75PE301EH03A	563.23	299.88	54.05	29.36	0.00032776	0.00691538	1.73956	up	yes	_	_	_	_	_	_	_	_	_	_	_	_
HD75PE301EHF85	134.77	81.98	73.12	45.39	0.0023361	0.0337397	1.54802	up	yes	_	_	_	_	_	_	_	_	_	_	_	_
HD75PE301EHIG3	8.54	0	1.29	0	0.00292486	0.0395941	5.67392	up	yes	gi|56968030|gb|AY859576.1|	111	2.62174e-49	Gaetice depressus 28S ribosomal RNA gene, partial sequence	_	_	_	_	_	_	_	_
HD75PE301EHNEN	19.65	0.01	2.59	0	1.02195e-05	0.00035588	6.8103	up	yes	gi|56968003|gb|AY859549.1|	100	3.89628e-43	Anaspides tasmaniae internal transcribed spacer 2 and 28S ribosomal RNA gene, partial sequence	gi|170571624|ref|XP_001891797.1|	188	3e-12	rRNA promoter binding protein [Brugia malayi]	_	_	_	_
HD75PE301EHU30	1820.43	867.96	178.75	86.95	7.06009e-05	0.00188598	1.90024	up	yes	_	_	_	_	_	_	_	_	_	_	_	_
HD75PE301EICPY	37.53	0	5.8	0	7.53517e-09	4.97715e-07	7.7302	up	yes	_	_	_	_	_	_	_	_	_	_	_	_
HD75PE301EIPMW	36.98	9.02	3.2	0.8	5.07183e-05	0.00139485	2.82855	up	yes	_	_	_	_	_	_	_	_	_	_	_	_
HD75PE301EJ351	3455.71	1072.8	961.52	304.56	2.41227e-07	1.19502e-05	2.51956	up	yes	gi|112430920|gb|DQ847541.1|	151	8.3551e-72	Cherax quadricarinatus clone epi16_C3 mRNA sequence	_	_	_	_	_	_	_	_
HD75PE301EJBOC	5250.01	2941.04	1278.78	730.9	0.00041114	0.0083848	1.66837	up	yes	gi|563400842|gb|KC515069.1|	233	2.48279e-117	Macrobrachium superbum 28S ribosomal RNA gene, partial sequence	_	_	_	_	_	_	_	_
HD75PE301EKMUD	5537.46	1534.84	995.71	281.58	4.242e-08	2.43278e-06	2.68307	up	yes	gi|71726290|gb|DQ079796.1|	262	2.52211e-133	Palaemonetes paludosus voucher MLP124 28S large subunit ribosomal RNA gene, partial sequence	_	_	_	_	_	_	_	_
HD75PE301EL6W1	0	38.14	0	14.06	1.57894e-05	0.000521464	-6.90303	down	yes	gi|108671077|gb|DQ531770.1|	168	2.29736e-81	Macrobrachium nipponense 28S ribosomal RNA gene, partial sequence	_	_	_	_	_	_	_	_
HD75PE301ELL79	11.91	0.11	6.75	0.06	0.000428911	0.00854379	6.08188	up	yes	_	_	_	_	_	_	_	_	_	_	_	_
HD75PE301ELLWO	9.58	0	4.79	0	0.00177786	0.0268988	5.8231	up	yes	gi|563400828|gb|KC515055.1|	84	8.32742e-35	Macrobrachium superbum 18S ribosomal RNA gene, partial sequence	_	_	_	_	_	_	_	_
HD75PE301ELT44	30	11	11.08	4.14	0.000790387	0.0140242	2.24715	up	yes	_	_	_	_	_	_	_	_	_	_	_	_
HD75PE301EM4MX	11.79	1.1	1.04	0.1	0.000428911	0.00854379	4.03814	up	yes	_	_	_	_	_	_	_	_	_	_	_	_
HD75PE301EM8PN	0	96.6	0	51.29	2.43117e-10	2.08578e-08	-8.24766	down	yes	_	_	_	_	_	_	_	_	gi|131785|sp|P22125.1|RAB1_DISOM	234	1e-19	RecName: Full=Ras-related protein ORAB-1
HD75PE301ENI9Y	33	2	3.25	0.2	3.30164e-07	1.59542e-05	4.67045	up	yes	_	_	_	_	_	_	_	_	gi|139798|sp|P08793.1|XDH_CALVI	386	7e-37	RecName: Full=Xanthine dehydrogenase; Short=XD
HD75PE301ENNL4	241.12	100.06	22.14	9.37	3.53704e-05	0.00103151	2.09796	up	yes	_	_	_	_	_	_	_	_	_	_	_	_
HD75PE301ENPTK	362	94.34	52.77	14.03	6.87431e-08	3.82201e-06	2.77353	up	yes	_	_	_	_	_	_	_	_	_	_	_	_
HD75PE301ENSAW	80	25	7.89	2.51	1.82186e-05	0.000589605	2.49541	up	yes	_	_	_	_	gi|158297562|ref|XP_317777.3|	478	1e-45	AGAP007743-PA [Anopheles gambiae str. PEST]	gi|166218983|sp|A1L1W9.1|MOT10_DANRE	337	3e-31	RecName: Full=Monocarboxylate transporter 10; Short=MCT 10; AltName: Full=Solute carrier family 16 member 10
HD75PE301EO1OC	314.16	8.26	111.92	3	1.21926e-19	3.78656e-17	6.07129	up	yes	_	_	_	_	_	_	_	_	_	_	_	_
HD75PE301EO4W1	26.65	9.16	1.93	0.68	0.000942369	0.0161777	2.37657	up	yes	_	_	_	_	gi|348503402|ref|XP_003439253.1|	446	9e-42	PREDICTED: D-beta-hydroxybutyrate dehydrogenase, mitochondrial-like [Oreochromis niloticus]	gi|25108876|sp|Q02338.3|BDH_HUMAN	400	3e-38	RecName: Full=D-beta-hydroxybutyrate dehydrogenase, mitochondrial; Short=BDH; AltName: Full=3-hydroxybutyrate dehydrogenase; Flags: Precursor [Homo sapiens]
HD75PE301EOH2H	73.04	0	35.13	0	5.03115e-13	6.5809e-11	8.66883	up	yes	gi|563400828|gb|KC515055.1|	137	2.97893e-64	Macrobrachium superbum 18S ribosomal RNA gene, partial sequence	_	_	_	_	_	_	_	_
HD75PE301EOYNR	13.11	0	3.32	0	0.000272943	0.00588985	6.19572	up	yes	gi|164551868|gb|EU346851.1|	222	3.11302e-111	Macrobrachium nipponense 18S ribosomal RNA gene, partial sequence; internal transcribed spacer 1, complete sequence; and 5.8S ribosomal RNA gene, partial sequence >gi|270304115|gb|GU189612.1| Macrobrachium nipponense clone WXM14 microsatellite sequen ...	_	_	_	_	gi|160359017|sp|P0C5Q0.1|YL54F_YEAST	116	7e-06	RecName: Full=Putative uncharacterized protein YLR154W-F [Saccharomyces cerevisiae S288c]
HD75PE301EP4ON	15	3	2.51	0.51	0.00223741	0.0324644	3.02528	up	yes	_	_	_	_	_	_	_	_	_	_	_	_
HD75PE301EPAQ0	1211.52	654.74	577.24	318.3	0.000316356	0.00669072	1.71979	up	yes	gi|563400828|gb|KC515055.1|	138	8.35782e-65	Macrobrachium superbum 18S ribosomal RNA gene, partial sequence	_	_	_	_	_	_	_	_
HD75PE301EPL9F	9.42	0	1.61	0	0.00292486	0.0395941	5.67392	up	yes	_	_	_	_	_	_	_	_	_	_	_	_
HD75PE301EQJ89	13.6	1045.21	2	156.81	2.00477e-18	5.45976e-16	-5.3715	down	yes	gi|71726278|gb|DQ079784.1|	79	1.64954e-31	Creaseria morleyi voucher MLP102_1 28S large subunit ribosomal RNA gene, partial sequence	_	_	_	_	_	_	_	_
HD75PE301EQOWL	298.73	109.25	138.44	51.66	5.85682e-06	0.00021705	2.28492	up	yes	_	_	_	_	_	_	_	_	_	_	_	_
HD75PE301ER9MY	76.03	22	9.92	2.93	7.98978e-06	0.00028786	2.60352	up	yes	_	_	_	_	_	_	_	_	_	_	_	_
HD75PE301ESABL	8	74	1.23	11.64	0.000654014	0.0121696	-2.35115	down	yes	_	_	_	_	_	_	_	_	_	_	_	_
HD75PE301ESYYE	69.89	24.68	34.6	12.46	8.01708e-05	0.00209422	2.30323	up	yes	_	_	_	_	_	_	_	_	_	_	_	_
HD75PE301ETNBT	42.65	19	3.65	1.66	0.00108021	0.0180889	1.99271	up	yes	_	_	_	_	_	_	_	_	_	_	_	_
HD75PE301ETOR6	1114.36	639.67	824.69	483.06	0.000605304	0.0113778	1.63158	up	yes	gi|563400846|gb|KC515073.1|	102	5.73382e-45	Palaemon serenus 28S ribosomal RNA gene, partial sequence	_	_	_	_	_	_	_	_
HD75PE301EV0XX	2330.76	179.13	981.68	76.98	4.48838e-17	1.03635e-14	4.53291	up	yes	_	_	_	_	_	_	_	_	_	_	_	_
HD75PE301EV484	27.8	12.12	16.49	7.34	0.00294525	0.039789	2.0261	up	yes	_	_	_	_	_	_	_	_	_	_	_	_
HD75PE301EW6NC	27.44	8.67	3.44	1.11	0.000942369	0.0161777	2.37657	up	yes	_	_	_	_	_	_	_	_	_	_	_	_
HD75PE301EWF1H	77.54	44.49	7.78	4.55	0.00240423	0.0345172	1.65129	up	yes	_	_	_	_	gi|662215420|ref|XP_008481591.1|	158	1e-08	PREDICTED: uncharacterized protein LOC103518309 [Diaphorina citri]	_	_	_	_
HD75PE301EWJV4	0	31	0	10.07	8.68659e-05	0.00224591	-6.61202	down	yes	_	_	_	_	_	_	_	_	_	_	_	_
HD75PE301EX3MJ	22	7.01	8.76	2.85	0.0025168	0.0353965	2.43176	up	yes	_	_	_	_	_	_	_	_	_	_	_	_
HD75PE301EXF11	455.39	0	135.62	0	3.19647e-27	2.53361e-24	11.3058	up	yes	gi|563400833|gb|KC515060.1|	204	2.69532e-101	Palaemon serrifer 18S ribosomal RNA gene, partial sequence	_	_	_	_	_	_	_	_
HD75PE301EXFA9	15	98.03	1.58	10.53	0.00215883	0.031723	-1.86287	down	yes	_	_	_	_	_	_	_	_	_	_	_	_
HD75PE301EY81Z	63.26	21	16.1	5.45	6.74887e-05	0.00181013	2.39971	up	yes	_	_	_	_	_	_	_	_	_	_	_	_
HD75PE301EYARX	13.28	0	6.51	0	0.000272943	0.00588985	6.19572	up	yes	gi|563400842|gb|KC515069.1|	137	2.92476e-64	Macrobrachium superbum 28S ribosomal RNA gene, partial sequence	_	_	_	_	_	_	_	_
HD75PE301EYO5T	44.78	8.21	16.29	3.05	2.45328e-06	9.81053e-05	3.27345	up	yes	_	_	_	_	_	_	_	_	_	_	_	_
HD75PE301EZ5CL	126	71	15.33	8.82	0.00133216	0.0215098	1.65556	up	yes	_	_	_	_	_	_	_	_	gi|400337|sp|P31639.1|SC5A2_HUMAN	283	4e-25	RecName: Full=Sodium/glucose cotransporter 2; Short=Na(+)/glucose cotransporter 2; AltName: Full=Low affinity sodium-glucose cotransporter; AltName: Full=Solute carr
HD75PE301EZC61	79.93	28	19.95	7.13	4.42112e-05	0.00124887	2.33387	up	yes	_	_	_	_	_	_	_	_	_	_	_	_
HD75PE301EZOWX	0	39	0	4.12	1.14102e-05	0.000390182	-6.9402	down	yes	_	_	_	_	gi|556105359|gb|ESO94011.1|	205	3e-14	hypothetical protein LOTGIDRAFT_153490 [Lottia gigantea]	_	_	_	_
HD75PE302F0662	0	163.28	0	29.54	1.0397e-13	1.54229e-11	-8.99456	down	yes	gi|56968019|gb|AY859565.1|	83	8.19119e-34	Crangon franciscorum 28S ribosomal RNA gene, partial sequence	_	_	_	_	_	_	_	_
HD75PE302F0F0Z	3	36	0.36	4.41	0.0025168	0.0353965	-2.6813	down	yes	_	_	_	_	_	_	_	_	gi|166208500|sp|P54704.2|SP85_DICDI	197	4e-15	RecName: Full=Spore coat protein SP85; AltName: Full=Cellulose-binding protein SP85; AltName: Full=Prespore protein 14E6; AltName: Full=Prespore protein B; Flags:
HD75PE302F0LXX	3332.62	23.18	367.71	2.61	2.0758e-34	3.24228e-31	7.99164	up	yes	gi|67846946|gb|DQ017189.1|	310	8.48911e-160	Macrobrachium nipponense isolate X2 16S ribosomal RNA gene, partial sequence; mitochondrial	_	_	_	_	_	_	_	_
HD75PE302F1CRU	87.01	52.03	14.66	8.94	0.00332644	0.0435753	1.56909	up	yes	_	_	_	_	_	_	_	_	_	_	_	_
HD75PE302F1FP5	62	28	9.77	4.5	0.000661554	0.0122927	1.96708	up	yes	_	_	_	_	gi|307189826|gb|EFN74098.1|	170	4e-10	RING finger protein 145 [Camponotus floridanus]	_	_	_	_
HD75PE302F1IXC	16.95	3	2.97	0.54	0.00110289	0.0182064	3.20384	up	yes	_	_	_	_	_	_	_	_	_	_	_	_
HD75PE302F1WCB	45.65	7.88	12.3	2.17	2.01261e-06	8.23341e-05	3.30504	up	yes	gi|56968020|gb|AY859566.1|	174	1.41266e-84	Crangon franciscorum 28S ribosomal RNA gene, partial sequence	_	_	_	_	_	_	_	_
HD75PE302F20ZC	57	19.07	7.36	2.51	7.04436e-05	0.00188273	2.39786	up	yes	_	_	_	_	_	_	_	_	_	_	_	_
HD75PE302F21MY	26.42	3.01	3.46	0.4	2.37033e-05	0.000735258	3.81158	up	yes	_	_	_	_	_	_	_	_	_	_	_	_
HD75PE302F2GJD	40.01	2	4.77	0.24	3.30113e-08	1.94141e-06	4.94662	up	yes	_	_	_	_	_	_	_	_	_	_	_	_
HD75PE302F2Y9W	2038.71	1092.33	537.82	294.01	0.000265263	0.00588985	1.73306	up	yes	gi|563400828|gb|KC515055.1|	218	5.00589e-109	Macrobrachium superbum 18S ribosomal RNA gene, partial sequence	gi|262401237|gb|ACY66521.1|	195	5e-13	hypothetical protein [Scylla paramamosain]	_	_	_	_
HD75PE302F307L	70	38	10.15	5.62	0.00244159	0.0347157	1.70541	up	yes	_	_	_	_	_	_	_	_	_	_	_	_
HD75PE302F3G9X	22	1	3.36	0.16	2.37815e-06	9.57498e-05	4.90289	up	yes	_	_	_	_	_	_	_	_	_	_	_	_
HD75PE302F3JCJ	1175.26	671.07	401.78	234.08	0.000574676	0.0108762	1.64027	up	yes	_	_	_	_	_	_	_	_	_	_	_	_
HD75PE302F3JGH	11	0	1.46	0	0.000681211	0.012368	5.95828	up	yes	_	_	_	_	_	_	_	_	_	_	_	_
HD75PE302F3JO7	96	1.93	59.74	1.23	5.6625e-15	1.0125e-12	6.20588	up	yes	_	_	_	_	gi|602662253|ref|XP_007436772.1|	143	5e-07	PREDICTED: putative phospholipase B-like 2, partial [Python bivittatus]	gi|75029106|sp|Q9XWV2.1|PLBL1_CAEEL	126	5e-07	RecName: Full=Putative phospholipase B-like 1; AltName: Full=LAMA-like protein 1; AltName: Full=Lamina ancestor homolog 1; Flags: Precursor [Caenorhabditis elegans
HD75PE302F3JWB	0	24	0	4.17	0.000555241	0.0105309	-6.24708	down	yes	_	_	_	_	_	_	_	_	_	_	_	_
HD75PE302F3T7J	3258.83	1983.89	565.96	351.53	0.00101729	0.0172656	1.54833	up	yes	gi|563400841|gb|KC515068.1|	237	2.06116e-119	Macrobrachium nipponense 28S ribosomal RNA gene, partial sequence	gi|488212177|ref|WP_002283385.1|	142	7e-07	hypothetical protein, partial [Streptococcus mutans]	_	_	_	_
HD75PE302F45B4	85.44	10	20.42	2.44	1.58066e-09	1.16749e-07	3.8775	up	yes	_	_	_	_	_	_	_	_	gi|82231164|sp|Q5F364.1|MRP1_CHICK	290	5e-26	RecName: Full=Multidrug resistance-associated protein 1; AltName: Full=ATP-binding cassette sub-family C member 1; AltName: Full=Leukotriene C(4) transporter; Short
HD75PE302F480K	2798.16	1703.76	1131.66	703.06	0.00102827	0.0174241	1.54775	up	yes	gi|9367094|gb|AF169742.1|	99	4.68483e-43	Palaemon serenus large subunit ribosomal RNA gene, partial sequence	gi|6715146|gb|AAF26302.1|AF184617_1	158	9e-09	proprotein convertase aPC6C isoform [Branchiostoma californiense]	gi|74630365|sp|Q8TGM7.1|ART2_YEAST	115	9e-06	RecName: Full=Putative uncharacterized protein ART2; AltName: Full=Antisense to ribosomal RNA transcript protein 2 [Saccharomyces cerevisiae S288c]
HD75PE302F4EWY	19	1	2.01	0.11	1.02195e-05	0.00035588	4.69323	up	yes	_	_	_	_	_	_	_	_	gi|182647397|sp|A7YWG4.1|GGH_BOVIN	265	7e-23	RecName: Full=Gamma-glutamyl hydrolase; AltName: Full=Conjugase; AltName: Full=GH; AltName: Full=Gamma-Glu-X carboxypeptidase; Flags: Precursor [Bos taurus]
HD75PE302F4VA8	0	14.03	0	1.95	0.00292486	0.0395941	-5.48298	down	yes	_	_	_	_	_	_	_	_	_	_	_	_
HD75PE302F549B	18	4.01	5.21	1.18	0.000554765	0.0105309	2.90563	up	yes	_	_	_	_	_	_	_	_	_	_	_	_
HD75PE302F61CJ	71.6	0	28.73	0	6.97906e-13	8.80356e-11	8.64898	up	yes	_	_	_	_	_	_	_	_	_	_	_	_
HD75PE302F61VL	901	40	121.58	5.51	6.32224e-20	2.02258e-17	5.3147	up	yes	_	_	_	_	_	_	_	_	_	_	_	_
HD75PE302F6JS1	14.01	2.71	1.69	0.33	0.00321129	0.0423805	2.92696	up	yes	_	_	_	_	_	_	_	_	_	_	_	_
HD75PE302F6K80	38	2	6.91	0.37	5.38596e-08	3.01716e-06	4.87296	up	yes	_	_	_	_	_	_	_	_	_	_	_	_
HD75PE302F6PPN	644	43	77.45	5.28	7.88321e-17	1.76644e-14	4.72681	up	yes	_	_	_	_	_	_	_	_	_	_	_	_
HD75PE302F6VN4	44.42	0	32.4	0	1.02022e-09	7.75107e-08	7.94077	up	yes	_	_	_	_	_	_	_	_	_	_	_	_
HD75PE302F79U3	73.04	0	35.13	0	5.03115e-13	6.5809e-11	8.66883	up	yes	gi|563400828|gb|KC515055.1|	137	2.97893e-64	Macrobrachium superbum 18S ribosomal RNA gene, partial sequence	gi|358399224|gb|EHK48567.1|	151	6e-08	hypothetical protein TRIATDRAFT_55198, partial [Trichoderma atroviride IMI 206040]	_	_	_	_
HD75PE302F7BWM	626.99	416.99	104.95	71.21	0.00288447	0.0395941	1.42019	up	yes	_	_	_	_	_	_	_	_	_	_	_	_
HD75PE302F7OAT	2264.87	1097.33	640.7	316.72	8.3391e-05	0.00217299	1.8781	up	yes	gi|219798846|emb|FM955520.1|	206	2.19077e-102	Macrobrachium nipponense partial 28S rRNA gene, isolate MACR034	_	_	_	_	_	_	_	_
HD75PE302F82S2	39.97	7.76	4.98	0.99	8.37472e-06	0.000299091	3.10424	up	yes	_	_	_	_	_	_	_	_	_	_	_	_
HD75PE302F84X2	3266.38	141.69	381.08	16.87	1.41139e-21	5.47102e-19	5.35285	up	yes	_	_	_	_	gi|321472419|gb|EFX83389.1|	133	7e-06	hypothetical protein DAPPUDRAFT_301975 [Daphnia pulex]	_	_	_	_
HD75PE302F89O3	21.21	1	3.68	0.18	4.8641e-06	0.000182295	4.83633	up	yes	_	_	_	_	_	_	_	_	_	_	_	_
HD75PE302F8BZX	154.25	53.27	19.28	6.79	7.4719e-06	0.00027104	2.36432	up	yes	_	_	_	_	_	_	_	_	_	_	_	_
HD75PE302F8KI0	0	19	0	1.88	0.000428911	0.00854379	-5.91503	down	yes	_	_	_	_	_	_	_	_	_	_	_	_
HD75PE302F8LL8	128	25	8.77	1.75	2.44979e-08	1.47671e-06	3.17227	up	yes	_	_	_	_	_	_	_	_	_	_	_	_
HD75PE302F8ZNU	17	5	2.07	0.62	0.00243379	0.0346604	2.52363	up	yes	_	_	_	_	_	_	_	_	_	_	_	_
HD75PE302F942K	73.04	0	35.13	0	5.03115e-13	6.5809e-11	8.66883	up	yes	gi|563400828|gb|KC515055.1|	137	2.97893e-64	Macrobrachium superbum 18S ribosomal RNA gene, partial sequence	gi|358399224|gb|EHK48567.1|	151	6e-08	hypothetical protein TRIATDRAFT_55198, partial [Trichoderma atroviride IMI 206040]	_	_	_	_
HD75PE302F9I8Y	76.21	0	29.64	0	2.65593e-13	3.6352e-11	8.7268	up	yes	gi|563400828|gb|KC515055.1|	164	3.57918e-79	Macrobrachium superbum 18S ribosomal RNA gene, partial sequence	gi|403333060|gb|EJY65597.1|	219	8e-16	hypothetical protein OXYTRI_14248 [Oxytricha trifallax]	_	_	_	_
HD75PE302F9PKX	100.58	30	8.47	2.58	4.16631e-06	0.000159406	2.57103	up	yes	_	_	_	_	_	_	_	_	_	_	_	_
HD75PE302F9WZ8	123	35	48.21	14	1.83275e-06	7.55667e-05	2.63466	up	yes	_	_	_	_	gi|301788017|ref|XP_002929424.1|	136	3e-06	PREDICTED: 2-hydroxyacylsphingosine 1-beta-galactosyltransferase-like [Ailuropoda melanoleuca]	_	_	_	_
HD75PE302FH850	6.04	63	0.65	6.88	0.000480009	0.00940987	-2.52457	down	yes	_	_	_	_	_	_	_	_	_	_	_	_
HD75PE302FHQZF	7	60	2.58	22.6	0.00127438	0.0207027	-2.23816	down	yes	_	_	_	_	_	_	_	_	_	_	_	_
HD75PE302FIKEO	43.1	0	8.67	0	1.29596e-09	9.67977e-08	7.90774	up	yes	gi|71726278|gb|DQ079784.1|	88	1.20145e-36	Creaseria morleyi voucher MLP102_1 28S large subunit ribosomal RNA gene, partial sequence	_	_	_	_	_	_	_	_
HD75PE302FJ3GY	30	5	15.15	2.58	2.30706e-05	0.000719851	3.3365	up	yes	_	_	_	_	_	_	_	_	_	_	_	_
HD75PE302FJ585	8.39	73.32	4.19	37.4	0.000654014	0.0121696	-2.33161	down	yes	gi|563400828|gb|KC515055.1|	32	6.71663e-06	Macrobrachium superbum 18S ribosomal RNA gene, partial sequence	_	_	_	_	gi|74861068|sp|Q86IE6.1|Y7147_DICDI	152	5e-10	RecName: Full=Putative uncharacterized protein DDB_G0275629; Flags: Precursor [Dictyostelium discoideum]
HD75PE302FJ5KA	1300.87	755.7	676.91	401.24	0.00067264	0.012368	1.61521	up	yes	gi|563400842|gb|KC515069.1|	124	4.70237e-57	Macrobrachium superbum 28S ribosomal RNA gene, partial sequence	_	_	_	_	_	_	_	_
HD75PE302FJEN4	58.49	0	14.96	0	1.73873e-11	1.77913e-09	8.33791	up	yes	_	_	_	_	_	_	_	_	_	_	_	_
HD75PE302FJO2M	15	3	3.52	0.72	0.00223741	0.0324644	3.02528	up	yes	_	_	_	_	_	_	_	_	_	_	_	_
HD75PE302FK0W1	4.67	59.2	0.7	9.06	0.000447797	0.00888003	-2.68509	down	yes	_	_	_	_	_	_	_	_	_	_	_	_
HD75PE302FK1FH	4415.52	2308.06	1584.1	844.86	0.000190107	0.00442992	1.76842	up	yes	_	_	_	_	_	_	_	_	_	_	_	_
HD75PE302FKCXK	0	19	0	2.76	0.000428911	0.00854379	-5.91503	down	yes	_	_	_	_	gi|645004171|ref|XP_008212851.1|	308	4e-26	PREDICTED: integrin alpha-PS1 [Nasonia vitripennis]	gi|13124799|sp|Q24247.2|ITA1_DROME	141	9e-09	RecName: Full=Integrin alpha-PS1; AltName: Full=Position-specific antigen subunit alpha-1; AltName: Full=Protein multiple edematous wings; Contains: RecName: Full=I
HD75PE302FKLIO	46.66	713.35	12.5	195.04	6.32405e-09	4.27828e-07	-3.08585	down	yes	_	_	_	_	_	_	_	_	_	_	_	_
HD75PE302FKOPW	0	19	0	2.87	0.000428911	0.00854379	-5.91503	down	yes	_	_	_	_	_	_	_	_	_	_	_	_
HD75PE302FM2IK	89	42	8.35	4.02	0.000421721	0.00854379	1.90783	up	yes	_	_	_	_	gi|363412368|gb|AEW22978.1|	172	3e-10	methoprene-tolerant protein [Thermobia domestica]	_	_	_	_
HD75PE302FMLH8	38	18.09	4.69	2.28	0.00337164	0.0439289	1.89184	up	yes	_	_	_	_	gi|321459828|gb|EFX70877.1|	320	2e-27	putative transcription factor 3A protein [Daphnia pulex]	gi|218512159|sp|A6NDX5.5|ZN840_HUMAN	195	6e-15	RecName: Full=Putative zinc finger protein 840 [Homo sapiens]
HD75PE302FMQ4H	13.75	91.88	1.94	13.21	0.00251487	0.0353965	-1.87035	down	yes	_	_	_	_	_	_	_	_	_	_	_	_
HD75PE302FN03E	211.87	15	17.61	1.27	4.46248e-14	6.90917e-12	4.62424	up	yes	_	_	_	_	_	_	_	_	_	_	_	_
HD75PE302FN73B	18.39	1.65	7.05	0.64	0.000124298	0.00306451	3.80248	up	yes	_	_	_	_	_	_	_	_	_	_	_	_
HD75PE302FNWXC	22	0	5.33	0	3.39013e-06	0.000131702	6.94663	up	yes	gi|563400828|gb|KC515055.1|	231	3.22678e-116	Macrobrachium superbum 18S ribosomal RNA gene, partial sequence	_	_	_	_	_	_	_	_
HD75PE302FO5AX	186.91	102.19	56.66	31.61	0.000696136	0.0125516	1.7038	up	yes	gi|563400828|gb|KC515055.1|	188	2.07707e-92	Macrobrachium superbum 18S ribosomal RNA gene, partial sequence	_	_	_	_	_	_	_	_
HD75PE302FP3O2	29488.8	18877.3	7659.92	5003.06	0.00164353	0.0257239	1.47599	up	yes	gi|317467911|gb|HQ830201.1|	151	8.93593e-72	Macrobrachium nipponense mitochondrion, complete genome	_	_	_	_	_	_	_	_
HD75PE302FPJFF	5314.3	79.39	1462.65	22.29	4.3779e-30	4.47102e-27	6.89848	up	yes	_	_	_	_	_	_	_	_	_	_	_	_
HD75PE302FPLY6	22.15	0	5.06	0	3.39013e-06	0.000131702	6.94663	up	yes	gi|56968003|gb|AY859549.1|	90	8.23851e-38	Anaspides tasmaniae internal transcribed spacer 2 and 28S ribosomal RNA gene, partial sequence	_	_	_	_	_	_	_	_
HD75PE302FPO1Y	11	101	2.12	19.86	0.000211025	0.00483672	-2.34749	down	yes	_	_	_	_	_	_	_	_	_	_	_	_
HD75PE302FPS10	12.96	0	1.5	0	0.000272943	0.00588985	6.19572	up	yes	_	_	_	_	_	_	_	_	_	_	_	_
HD75PE302FQ4W8	4009.85	2209.17	1260.62	708.63	0.000344887	0.00722508	1.69253	up	yes	gi|56968020|gb|AY859566.1|	181	1.56067e-88	Crangon franciscorum 28S ribosomal RNA gene, partial sequence	gi|60687936|gb|AAX30301.1|	234	1e-17	unknown [Schistosoma japonicum]	_	_	_	_
HD75PE302FQ9DT	183.89	1413.76	25.35	198.87	1.63796e-05	0.000539279	-2.10846	down	yes	_	_	_	_	_	_	_	_	_	_	_	_
HD75PE302FQ9EX	474.83	234.83	88.19	44.5	0.000152889	0.00370577	1.84631	up	yes	_	_	_	_	_	_	_	_	gi|6136110|sp|P79303.3|UGPA_PIG	252	1e-21	RecName: Full=UTP--glucose-1-phosphate uridylyltransferase; AltName: Full=UDP-glucose pyrophosphorylase; Short=UDPGP; Short=UGPase [Sus scrofa]
HD75PE302FQMBH	25813.4	7.41	5276.2	1.54	6.32072e-58	5.59447e-54	12.6164	up	yes	gi|158452057|gb|EU188754.1|	144	8.76267e-68	Macrobrachium nipponense 16S ribosomal RNA gene, partial sequence; mitochondrial	_	_	_	_	_	_	_	_
HD75PE302FQVVO	16.11	3	1.39	0.26	0.00156686	0.0246256	3.11732	up	yes	_	_	_	_	_	_	_	_	_	_	_	_
HD75PE302FRLRC	37.58	8	4.85	1.05	1.58967e-05	0.000524353	3.03058	up	yes	_	_	_	_	_	_	_	_	_	_	_	_
HD75PE302FS5T6	258.65	1.01	71.57	0.28	1.34088e-22	5.6515e-20	8.44953	up	yes	_	_	_	_	_	_	_	_	_	_	_	_
HD75PE302FSME7	133	4	14.42	0.44	3.56058e-15	6.56556e-13	5.7786	up	yes	_	_	_	_	gi|339257282|ref|XP_003370011.1|	239	4e-18	Pao retrotransposon peptidase superfamily [Trichinella spiralis]	_	_	_	_
HD75PE302FSZ3Y	2	30	0.22	3.39	0.0017689	0.0268988	-2.96554	down	yes	gi|23587500|dbj|AK115432.1|	37	4.86239e-08	Ciona intestinalis cDNA, clone:cieg052k13, full insert sequence	_	_	_	_	gi|82184294|sp|Q6GNT9.1|MEMO1_XENLA	615	0	RecName: Full=Protein MEMO1; AltName: Full=Mediator of ErbB2-driven cell motility 1; Short=Memo-1
HD75PE302FT3QP	29.5	7.89	13.55	3.7	0.000197582	0.00457402	2.69136	up	yes	_	_	_	_	_	_	_	_	_	_	_	_
HD75PE302FT5Q4	33.28	13.76	3.12	1.32	0.00224411	0.0324884	2.04472	up	yes	_	_	_	_	_	_	_	_	_	_	_	_
HD75PE302FT71D	198.09	35.44	52.26	9.54	2.15403e-09	1.55635e-07	3.32071	up	yes	_	_	_	_	_	_	_	_	_	_	_	_
HD75PE302FTAVM	11.89	2.05	5.37	0.95	0.00276842	0.0384869	3.22464	up	yes	_	_	_	_	_	_	_	_	_	_	_	_
HD75PE302FTMXU	0	71.78	0	19.73	1.28333e-08	8.06938e-07	-7.81932	down	yes	_	_	_	_	_	_	_	_	_	_	_	_
HD75PE302FTOTL	370.04	9	41.1	1.02	6.00301e-21	2.19859e-18	6.14419	up	yes	_	_	_	_	gi|646699628|gb|KDR10172.1|	407	1e-37	Juvenile hormone epoxide hydrolase 1 [Zootermopsis nevadensis]	gi|123926|sp|P07099.1|HYEP_HUMAN	389	2e-37	RecName: Full=Epoxide hydrolase 1; AltName: Full=Epoxide hydratase; AltName: Full=Microsomal epoxide hydrolase [Homo sapiens]
HD75PE302FU9UF	876.63	438.17	409.99	209.1	0.000138656	0.00338705	1.83335	up	yes	_	_	_	_	_	_	_	_	_	_	_	_
HD75PE302FUNS7	25.98	1	3.5	0.14	4.41746e-07	2.06859e-05	5.1421	up	yes	_	_	_	_	_	_	_	_	_	_	_	_
HD75PE302FUOTS	0	20	0	3.76	0.000272943	0.00588985	-5.98784	down	yes	_	_	_	_	_	_	_	_	_	_	_	_
HD75PE302FUP8V	158.89	26	19.34	3.23	1.79671e-09	1.31247e-07	3.42888	up	yes	_	_	_	_	_	_	_	_	_	_	_	_
HD75PE302FUQ72	54.13	18.61	12.88	4.52	0.000126058	0.00310071	2.32011	up	yes	_	_	_	_	gi|655010052|ref|WP_028459123.1|	161	4e-09	hypothetical protein [Chloroflexus sp. Y-396-1]	gi|189044084|sp|A7H9A5.1|RLME_ANADF	114	1e-05	RecName: Full=Ribosomal RNA large subunit methyltransferase E; AltName: Full=23S rRNA Um2552 methyltransferase; AltName: Full=rRNA (uridine-2'-O-)-methyltransferas
HD75PE302FUQR7	0	190	0	23.15	9.2428e-15	1.60408e-12	-9.21528	down	yes	_	_	_	_	_	_	_	_	_	_	_	_
HD75PE302FVU73	35.65	6.41	8.14	1.49	1.06385e-05	0.000368539	3.34961	up	yes	_	_	_	_	_	_	_	_	_	_	_	_
HD75PE302FW1Z9	2	77	0.25	9.82	6.37737e-07	2.89467e-05	-4.31611	down	yes	_	_	_	_	_	_	_	_	_	_	_	_
HD75PE302FW7XV	334.99	13.99	55.52	2.36	5.04471e-18	1.28184e-15	5.38128	up	yes	_	_	_	_	_	_	_	_	_	_	_	_
HD75PE302FWXRZ	157.02	0	75.52	0	1.33441e-18	3.71023e-16	9.77173	up	yes	gi|157087476|gb|EU118285.1|	136	1.07141e-63	Macrobrachium nipponense isolate MN-gd 18S ribosomal RNA gene, partial sequence; internal transcribed spacer 1, complete sequence; and 5.8S ribosomal RNA gene, partial sequence	_	_	_	_	_	_	_	_
HD75PE302FXXU2	176.11	69.8	34.6	13.99	2.98515e-05	0.000904847	2.1575	up	yes	gi|563400825|gb|KC515052.1|	280	2.278e-143	Arachnochium mirabile 18S ribosomal RNA gene, partial sequence	_	_	_	_	_	_	_	_
HD75PE302FY6PR	35	12	2.47	0.86	0.000447797	0.00888003	2.34619	up	yes	_	_	_	_	gi|102939|pir||B36329	286	3e-23	hypothetical protein 2 - cabbage looper transposon TED (fragment)	_	_	_	_
HD75PE302FYHSL	49	254.53	6.68	35.42	0.00309117	0.0414231	-1.54371	down	yes	_	_	_	_	_	_	_	_	_	_	_	_
HD75PE302FYMJM	22	0	5.33	0	3.39013e-06	0.000131702	6.94663	up	yes	gi|563400828|gb|KC515055.1|	231	3.22678e-116	Macrobrachium superbum 18S ribosomal RNA gene, partial sequence	_	_	_	_	_	_	_	_
HD75PE302FYTDT	50	10	9.9	2.02	1.8068e-06	7.46708e-05	3.1141	up	yes	_	_	_	_	_	_	_	_	_	_	_	_
HD75PE302FZ0FE	748	11	89.53	1.34	1.41315e-25	8.52806e-23	6.87888	up	yes	_	_	_	_	gi|390332915|ref|XP_003723594.1|	143	5e-07	PREDICTED: N-acetylated-alpha-linked acidic dipeptidase 2-like isoform 1 [Strongylocentrotus purpuratus]	_	_	_	_
HD75PE302FZBMY	0	20.88	0	7	0.000272943	0.00588985	-6.05715	down	yes	_	_	_	_	gi|310833350|gb|ADP30959.1|	288	8e-24	COP9 constitutive photomorphogenic-like protein subunit 6 [Penaeus monodon]	gi|123884139|sp|Q07G98.1|CSN6_XENTR	225	2e-18	RecName: Full=COP9 signalosome complex subunit 6; Short=Signalosome subunit 6
HD75PE302FZQW8	247.6	3217.46	28.18	373.55	9.64642e-09	6.25498e-07	-2.86394	down	yes	_	_	_	_	gi|569429100|gb|ETO32436.1|	146	2e-07	peritrophic matrix protein 1-C [Reticulomyxa filosa]	_	_	_	_
HD75PE302FZU6Z	397.99	166	44.69	19.02	2.37167e-05	0.000735258	2.09192	up	yes	_	_	_	_	_	_	_	_	_	_	_	_
HD75PE302FZWA6	6719.48	4190.63	1781.86	1133.82	0.00128058	0.0207844	1.51334	up	yes	gi|56968020|gb|AY859566.1|	225	6.39724e-113	Crangon franciscorum 28S ribosomal RNA gene, partial sequence	gi|403333060|gb|EJY65597.1|	311	2e-26	hypothetical protein OXYTRI_14248 [Oxytricha trifallax]	_	_	_	_
HD75PE302G0L9J	14.01	0	2.41	0	0.000175464	0.00413039	6.30123	up	yes	_	_	_	_	_	_	_	_	_	_	_	_
HD75PE302G0LJG	69.65	0	18.66	0	9.7341e-13	1.2192e-10	8.60844	up	yes	gi|67846933|gb|DQ017176.1|	216	6.37692e-108	Macrobrachium nipponense isolate X10 16S ribosomal RNA gene, partial sequence; mitochondrial	_	_	_	_	_	_	_	_
HD75PE302G0R33	59.56	4.02	41.65	2.87	8.64399e-10	6.70143e-08	4.63258	up	yes	gi|145308388|gb|EF192435.1|	105	1.29902e-46	Gracilentulus maijiwensis 28S ribosomal RNA gene, partial sequence	gi|555934946|emb|CDJ12066.1|	157	1e-08	expressed protein [Hymenolepis microstoma]	_	_	_	_
HD75PE302G0WIC	9.71	0	1.41	0	0.00177786	0.0268988	5.8231	up	yes	gi|563400828|gb|KC515055.1|	223	1.4941e-111	Macrobrachium superbum 18S ribosomal RNA gene, partial sequence	gi|380030560|ref|XP_003698913.1|	253	9e-20	PREDICTED: uncharacterized protein LOC100865369 isoform 1 [Apis florea]	_	_	_	_
HD75PE302G17MA	22	2	4.27	0.4	2.19629e-05	0.000693726	4.08939	up	yes	_	_	_	_	gi|156407047|ref|XP_001641356.1|	157	1e-08	predicted protein [Nematostella predicted protein [Nematostella vectensis]	gi|14917034|sp|P55912.2|PRPE_SALTY	123	1e-06	RecName: Full=Propionate--CoA ligase; AltName: Full=Propionyl-CoA synthetase [Salmonella enterica subsp. enterica serovar Typhimurium str. LT2]
HD75PE302G1W1C	1	48	0.19	9.13	7.55886e-06	0.000273629	-4.52354	down	yes	_	_	_	_	_	_	_	_	_	_	_	_
HD75PE302G2ERO	883.89	591	80.85	55.16	0.00291327	0.0395941	1.41286	up	yes	_	_	_	_	_	_	_	_	gi|126725|sp|P21139.1|MA2C1_RAT	220	1e-17	RecName: Full=Alpha-mannosidase 2C1; AltName: Full=Alpha-D-mannoside mannohydrolase; AltName: Full=Mannosidase alpha class 2C member 1 [Rattus norvegicus]
HD75PE302G2QB4	13.05	0	5.41	0	0.000272943	0.00588985	6.19572	up	yes	_	_	_	_	gi|440548634|gb|AGC10822.1|	268	2e-21	Rab-1 [Eriocheir sinensis]	gi|2500076|sp|Q01890.1|YPT1_PHYIN	258	2e-22	RecName: Full=Ras-like GTP-binding protein YPT1
HD75PE302G2SEH	50	785	9.25	148.21	3.27762e-09	2.31773e-07	-3.13564	down	yes	_	_	_	_	gi|512829841|ref|XP_002937113.2|	327	2e-28	PREDICTED: solute carrier family 23 member 2-like isoform X1 [Xenopus (Silurana) tropicalis]	gi|296452969|sp|Q9UHI7.3|S23A1_HUMAN	269	1e-23	RecName: Full=Solute carrier family 23 member 1; AltName: Full=Na(+)/L-ascorbic acid transporter 1; AltName: Full=Sodium-dependent vitamin C transporter 1; Short=
HD75PE302G3GKF	414.46	192.74	100.95	47.9	8.2153e-05	0.00214389	1.93173	up	yes	_	_	_	_	_	_	_	_	_	_	_	_
HD75PE302G3K9S	201.07	16	66.5	5.4	2.80074e-13	3.82355e-11	4.45622	up	yes	_	_	_	_	_	_	_	_	_	_	_	_
HD75PE302G3KKX	412	78	56.96	11	7.89562e-10	6.16625e-08	3.22828	up	yes	_	_	_	_	_	_	_	_	gi|81337259|sp|Q4R0W1.1|DOIAD_STRRI	151	6e-10	RecName: Full=2-deoxy-scyllo-inosamine dehydrogenase; Short=DOIA dehydrogenase
HD75PE302G3WAU	57.75	15.09	41.53	11.07	9.34524e-06	0.00033108	2.75755	up	yes	gi|56968003|gb|AY859549.1|	63	2.81843e-23	Anaspides tasmaniae internal transcribed spacer 2 and 28S ribosomal RNA gene, partial sequence	_	_	_	_	_	_	_	_
HD75PE302G4NFC	41	15	19.35	7.22	0.00035494	0.00739774	2.25897	up	yes	_	_	_	_	_	_	_	_	_	_	_	_
HD75PE302G4OU4	80	46	12.64	7.42	0.00320197	0.0423805	1.62406	up	yes	_	_	_	_	_	_	_	_	_	_	_	_
HD75PE302G4Q6E	80.29	35.56	22.59	10.21	0.000389083	0.00801499	1.97493	up	yes	gi|108671076|gb|DQ531769.1|	210	1.31632e-104	Macrobrachium nipponense 18S ribosomal RNA gene, partial sequence	_	_	_	_	_	_	_	_
HD75PE302G50DD	30.09	0.72	4.06	0.1	9.36156e-08	5.01164e-06	5.34723	up	yes	_	_	_	_	_	_	_	_	_	_	_	_
HD75PE302G5UL1	24.53	4.25	8.33	1.47	3.18551e-05	0.00094561	3.37556	up	yes	_	_	_	_	_	_	_	_	_	_	_	_
HD75PE302G6L44	0	31	0	3.98	8.68659e-05	0.00224591	-6.61202	down	yes	_	_	_	_	_	_	_	_	_	_	_	_
HD75PE302G6MCT	50.01	19.52	6.44	2.56	0.000439501	0.00873507	2.13666	up	yes	_	_	_	_	_	_	_	_	_	_	_	_
HD75PE302G6XAQ	18.13	3.34	6.69	1.26	0.000554765	0.0105309	3.28546	up	yes	_	_	_	_	gi|222543956|gb|ACM66845.1|	195	5e-13	nuclear autoantigenic sperm protein [Penaeus monodon]	gi|547644|sp|Q02508.1|HGV2_HALRO	149	1e-09	RecName: Full=Protein HGV2
HD75PE302G6XQ5	6311.69	4400.32	2217.42	1577.34	0.00384132	0.0492271	1.35299	up	yes	gi|563400828|gb|KC515055.1|	173	3.92251e-84	Macrobrachium superbum 18S ribosomal RNA gene, partial sequence	gi|358399224|gb|EHK48567.1|	151	6e-08	hypothetical protein TRIATDRAFT_55198, partial [Trichoderma atroviride IMI 206040]	_	_	_	_
HD75PE302G6ZDQ	14	0	1.76	0	0.000175464	0.00413039	6.30123	up	yes	_	_	_	_	gi|568258584|gb|ETN66691.1|	227	9e-17	Juvenile hormone-inducible protein [Anopheles darlingi]	_	_	_	_
HD75PE302G79CJ	75	25.14	5.87	2.01	3.99949e-05	0.0011512	2.40252	up	yes	_	_	_	_	_	_	_	_	gi|122129680|sp|Q7KHG2.1|JING_DROME	222	1e-17	RecName: Full=Zinc finger protein jing; AltName: Full=Zinc finger protein rhumba [Drosophila melanogaster]
HD75PE302G7FDI	658.96	241.01	168.59	62.91	3.50463e-06	0.000135616	2.28219	up	yes	_	_	_	_	_	_	_	_	_	_	_	_
HD75PE302G7VY6	45	13	7.92	2.34	7.6198e-05	0.00200524	2.59453	up	yes	_	_	_	_	_	_	_	_	_	_	_	_
HD75PE302G8KFJ	17	131	1.78	14.02	0.000370427	0.00769034	-2.10184	down	yes	gi|672082122|ref|XM_006254118.2|	36	1.84725e-07	PREDICTED: Rattus norvegicus zinc finger protein 184 (Zfp184), transcript variant X8, mRNA	_	_	_	_	gi|317373490|sp|Q96MU6.3|ZN778_HUMAN	344	5e-32	RecName: Full=Zinc finger protein 778 [Homo sapiens]
HD75PE302G8R7X	0	27	0	3.57	0.000259302	0.00578835	-6.41489	down	yes	_	_	_	_	_	_	_	_	_	_	_	_
HD75PE302G9B9E	122	29	11.43	2.77	2.38066e-07	1.18156e-05	2.8915	up	yes	_	_	_	_	gi|340375390|ref|XP_003386218.1|	303	2e-25	PREDICTED: trans-1,2-dihydrobenzene-1,2-diol dehydrogenase-like [Amphimedon queenslandica]	_	_	_	_
HD75PE302GAHND	1331.75	590.94	232.88	105.43	3.18342e-05	0.00094561	2.00424	up	yes	_	_	_	_	gi|157104959|ref|XP_001648649.1|	168	7e-10	sugar transporter [Aedes TRET1_AEDAE RecName: Full=Facilitated trehalose transporter Tret1 [Aedes aegypti]	gi|122069442|sp|Q17NV8.1|TRET1_AEDAE	168	6e-12	RecName: Full=Facilitated trehalose transporter Tret1 [Aedes aegypti]
HD75PE302GATQW	44.03	18.74	18.7	8.12	0.000921223	0.0159721	2.02574	up	yes	_	_	_	_	_	_	_	_	_	_	_	_
HD75PE302GAUBA	53.15	7	5.95	0.8	9.2128e-08	4.94696e-06	3.69339	up	yes	_	_	_	_	_	_	_	_	_	_	_	_
HD75PE302GAWBC	9.6	0	1.94	0	0.00177786	0.0268988	5.8231	up	yes	gi|67846931|gb|DQ017174.1|	234	8.26136e-118	Macrobrachium nipponense isolate C4 16S ribosomal RNA gene, partial sequence; mitochondrial	_	_	_	_	_	_	_	_
HD75PE302GB7BQ	154.75	94.16	16.78	10.42	0.00215372	0.0316566	1.55076	up	yes	_	_	_	_	_	_	_	_	_	_	_	_
HD75PE302GB8VX	14	4	1.59	0.46	0.00321129	0.0423805	2.54713	up	yes	_	_	_	_	_	_	_	_	_	_	_	_
HD75PE302GBP7N	2.4	70.01	1.13	33.72	1.80219e-06	7.45383e-05	-4.1792	down	yes	gi|67846931|gb|DQ017174.1|	104	6.70632e-46	Macrobrachium nipponense isolate C4 16S ribosomal RNA gene, partial sequence; mitochondrial	_	_	_	_	_	_	_	_
HD75PE302GC6SP	1274.14	355.24	144.35	41.06	6.76934e-08	3.76826e-06	2.67484	up	yes	_	_	_	_	_	_	_	_	gi|460158872|sp|G5ECR8.1|GLCM3_CAEEL	439	4e-43	RecName: Full=Putative glucosylceramidase 3; Flags: Precursor [Caenorhabditis elegans]
HD75PE302GC86R	55.05	543.38	9.06	91.29	1.84713e-06	7.61008e-05	-2.46713	down	yes	_	_	_	_	_	_	_	_	_	_	_	_
HD75PE302GCCRP	8.9	0	1.16	0	0.00292486	0.0395941	5.67392	up	yes	_	_	_	_	_	_	_	_	_	_	_	_
HD75PE302GD1LT	63.96	0	8.17	0	3.90541e-12	4.46023e-10	8.47951	up	yes	_	_	_	_	_	_	_	_	_	_	_	_
HD75PE302GD8DQ	194.87	124.5	82.08	53.51	0.00291474	0.0395941	1.48321	up	yes	_	_	_	_	_	_	_	_	_	_	_	_
HD75PE302GDD4T	159.08	33.1	90.16	19.14	2.24393e-08	1.3619e-06	3.08865	up	yes	_	_	_	_	_	_	_	_	gi|449081280|sp|B2RY56.2|RBM25_MOUSE	130	2e-07	RecName: Full=RNA-binding protein 25; AltName: Full=RNA-binding motif protein 25 [Mus musculus]
HD75PE302GDFDA	0	22.81	0	2.35	0.000113897	0.00285852	-6.1865	down	yes	_	_	_	_	_	_	_	_	_	_	_	_
HD75PE302GDNV5	1019.07	593.01	322.37	191.4	0.000706772	0.0127104	1.61299	up	yes	_	_	_	_	_	_	_	_	_	_	_	_
HD75PE302GDR4H	42.05	4.07	3.34	0.33	1.067e-07	5.66639e-06	4.11985	up	yes	_	_	_	_	_	_	_	_	_	_	_	_
HD75PE302GE747	5020.03	2686.48	1727.81	943.43	0.000247012	0.00558204	1.73457	up	yes	gi|563400828|gb|KC515055.1|	174	1.11256e-84	Macrobrachium superbum 18S ribosomal RNA gene, partial sequence	_	_	_	_	_	_	_	_
HD75PE302GEJAK	1886.69	1055.05	1250.6	713.61	0.000427558	0.00854379	1.67101	up	yes	gi|459926416|gb|KC507059.1|	110	2.26909e-49	Macrobrachium lar voucher MNHN_MC_1432 28S ribosomal RNA gene, partial sequence	_	_	_	_	_	_	_	_
HD75PE302GENOI	0	32.97	0	9.21	4.31873e-05	0.00122582	-6.70132	down	yes	gi|157087478|gb|EU118287.1|	156	1.41052e-74	Metapenaeus ensis isolate Me-gd 18S ribosomal RNA gene, partial sequence; internal transcribed spacer 1, complete sequence; and 5.8S ribosomal RNA gene, partial sequence	gi|642089556|emb|CDQ82541.1|	181	2e-11	unnamed protein product [Oncorhynchus mykiss]	gi|82013847|sp|Q69566.1|U88_HHV6U	164	2e-11	RecName: Full=Uncharacterized protein U88
HD75PE302GF5MF	96.27	594.63	10.93	68.88	0.000309439	0.00656273	-1.7974	down	yes	_	_	_	_	_	_	_	_	gi|257051059|sp|Q80T79.3|CSMD3_MOUSE	238	7e-20	RecName: Full=CUB and sushi domain-containing protein 3; AltName: Full=CUB and sushi multiple domains protein 3 [Mus musculus]
HD75PE302GFBEN	5	45.99	0.62	5.81	0.00365839	0.0472592	-2.32821	down	yes	_	_	_	_	gi|524866954|ref|XP_005090292.1|	131	1e-05	PREDICTED: microtubule-associated protein futsch-like isoform X21 [Aplysia californica]	_	_	_	_
HD75PE302GFFN0	63.03	1.84	18.66	0.56	4.67875e-12	5.28659e-10	5.59961	up	yes	gi|164551868|gb|EU346851.1|	166	3.60719e-80	Macrobrachium nipponense 18S ribosomal RNA gene, partial sequence; internal transcribed spacer 1, complete sequence; and 5.8S ribosomal RNA gene, partial sequence >gi|270304115|gb|GU189612.1| Macrobrachium nipponense clone WXM14 microsatellite sequen ...	_	_	_	_	_	_	_	_
HD75PE302GFHWS	2018.6	1276.44	214.35	138.29	0.00152974	0.024243	1.49424	up	yes	_	_	_	_	_	_	_	_	_	_	_	_
HD75PE302GG50P	96	604.9	16.23	104.33	0.000254551	0.00573534	-1.82143	down	yes	_	_	_	_	_	_	_	_	_	_	_	_
HD75PE302GGMS0	145.48	24	19.32	3.25	3.817e-09	2.65669e-07	3.41008	up	yes	_	_	_	_	_	_	_	_	_	_	_	_
HD75PE302GGP43	47.58	13.1	7.94	2.23	3.78882e-05	0.0010983	2.68728	up	yes	_	_	_	_	gi|307167924|gb|EFN61300.1|	160	5e-09	Solute carrier family 22 member 3 [Camponotus floridanus]	_	_	_	_
HD75PE302GGQP6	154.67	0	24.52	0	1.58392e-18	4.35833e-16	9.75326	up	yes	gi|219798846|emb|FM955520.1|	323	3.51746e-167	Macrobrachium nipponense partial 28S rRNA gene, isolate MACR034	_	_	_	_	_	_	_	_
HD75PE302GH6PF	81.06	46.41	37.22	21.75	0.00270605	0.0378277	1.64194	up	yes	_	_	_	_	_	_	_	_	_	_	_	_
HD75PE302GHH9A	14	229.63	3.31	55.47	7.52905e-08	4.1178e-06	-3.18927	down	yes	_	_	_	_	_	_	_	_	_	_	_	_
HD75PE302GHO51	36.98	9.94	5.31	1.46	0.000116763	0.00291803	2.68151	up	yes	_	_	_	_	_	_	_	_	_	_	_	_
HD75PE302GI69K	1760.36	1052.22	461.99	281.75	0.000877131	0.0153126	1.57461	up	yes	gi|563400833|gb|KC515060.1|	219	1.39889e-109	Palaemon serrifer 18S ribosomal RNA gene, partial sequence	gi|350646336|emb|CCD58989.1|	216	2e-15	hypothetical protein Smp_108010 [Schistosoma mansoni]	_	_	_	_
HD75PE302GII0U	456.46	2992.94	86.03	575.55	8.66107e-05	0.00224591	-1.88161	down	yes	_	_	_	_	_	_	_	_	_	_	_	_
HD75PE302GIU1F	690.58	381.96	366.86	207.04	0.000446895	0.00886877	1.68674	up	yes	_	_	_	_	_	_	_	_	_	_	_	_
HD75PE302GJ0KA	5458.85	3550.34	2869.92	1904.56	0.00196056	0.0291564	1.4532	up	yes	gi|563400833|gb|KC515060.1|	130	2.15129e-60	Palaemon serrifer 18S ribosomal RNA gene, partial sequence	_	_	_	_	_	_	_	_
HD75PE302GJ1YO	49.97	2	19.89	0.81	1.77814e-09	1.30069e-07	5.26725	up	yes	_	_	_	_	_	_	_	_	_	_	_	_
HD75PE302GJR6O	0	14	0	1.97	0.00292486	0.0395941	-5.48298	down	yes	_	_	_	_	_	_	_	_	_	_	_	_
HD75PE302GJRHR	336.73	11.32	49.51	1.7	4.84255e-19	1.44477e-16	5.72901	up	yes	gi|306846469|gb|HM210600.1|	42	6.10307e-11	Macrobrachium nipponense clone Mni145 microsatellite sequence	_	_	_	_	_	_	_	_
HD75PE302GJSS0	1701.89	962.15	207.11	119.46	0.000491101	0.00960251	1.65526	up	yes	gi|153905461|dbj|AK281352.1|	38	1.23195e-08	Gryllus bimaculatus mRNA, GBcontig28213	_	_	_	_	gi|116256285|sp|O76756.2|RS8_APIME	257	4e-22	RecName: Full=40S ribosomal protein S8
HD75PE302GKCQM	9	1	0.98	0.11	0.00292486	0.0395941	3.63018	up	yes	_	_	_	_	_	_	_	_	_	_	_	_
HD75PE302GKHBE	0	245	0	39.5	1.26396e-16	2.72862e-14	-9.58152	down	yes	_	_	_	_	_	_	_	_	_	_	_	_
HD75PE302GKIFQ	14.28	0	3.03	0	0.000175464	0.00413039	6.30123	up	yes	gi|219798846|emb|FM955520.1|	263	5.95808e-134	Macrobrachium nipponense partial 28S rRNA gene, isolate MACR034	_	_	_	_	_	_	_	_
HD75PE302GKK16	14	3	1.7	0.37	0.00321129	0.0423805	2.92696	up	yes	_	_	_	_	_	_	_	_	_	_	_	_
HD75PE302GKK5I	110	56	11.56	6	0.000688621	0.0124557	1.8006	up	yes	_	_	_	_	_	_	_	_	_	_	_	_
HD75PE302GKUW5	0	36.76	0	6.32	1.57894e-05	0.000521464	-6.86488	down	yes	gi|563400828|gb|KC515055.1|	195	4.72924e-96	Macrobrachium superbum 18S ribosomal RNA gene, partial sequence	_	_	_	_	_	_	_	_
HD75PE302GM1PD	0	1193.64	0	133.21	3.28368e-28	2.81263e-25	-11.865	down	yes	gi|112430920|gb|DQ847541.1|	100	4.68756e-43	Cherax quadricarinatus clone epi16_C3 mRNA sequence	_	_	_	_	_	_	_	_
HD75PE302GM1RO	3617.69	2503.16	876.98	619.12	0.00361944	0.0469044	1.36388	up	yes	gi|219798846|emb|FM955520.1|	218	5.43787e-109	Macrobrachium nipponense partial 28S rRNA gene, isolate MACR034	_	_	_	_	_	_	_	_
HD75PE302GM7P4	657.6	362.71	501.26	282.13	0.000446574	0.0088657	1.6897	up	yes	_	_	_	_	_	_	_	_	_	_	_	_
HD75PE302GMG5B	0	21.78	0	1.81	0.000175464	0.00413039	-6.12327	down	yes	_	_	_	_	_	_	_	_	_	_	_	_
HD75PE302GML66	20.14	2	14.48	1.47	6.10714e-05	0.001648	3.95306	up	yes	_	_	_	_	_	_	_	_	_	_	_	_
HD75PE302GMNXO	0	173.86	0	82.21	3.81153e-14	5.98862e-12	-9.08859	down	yes	gi|255964840|gb|GQ369796.1|	131	6.68272e-61	Macrobrachium nipponense 18S ribosomal RNA gene, partial sequence; internal transcribed spacer 1, 5.8S ribosomal RNA gene, and internal transcribed spacer 2, complete sequence; and 28S ribosomal RNA gene, partial sequence	_	_	_	_	_	_	_	_
HD75PE302GMOEX	486.17	0	225.3	0	9.10095e-28	7.5518e-25	11.4008	up	yes	gi|563400828|gb|KC515055.1|	137	3.08725e-64	Macrobrachium superbum 18S ribosomal RNA gene, partial sequence	gi|358399224|gb|EHK48567.1|	151	6e-08	hypothetical protein TRIATDRAFT_55198, partial [Trichoderma atroviride IMI 206040]	_	_	_	_
HD75PE302GNSEY	86.05	10	7.12	0.84	1.38894e-09	1.03597e-07	3.89434	up	yes	_	_	_	_	_	_	_	_	_	_	_	_
HD75PE302GNSNA	58.66	516.61	22.64	203.47	7.59797e-06	0.000274675	-2.29542	down	yes	_	_	_	_	_	_	_	_	_	_	_	_
HD75PE302GNSVX	73.04	0	35.13	0	5.03115e-13	6.5809e-11	8.66883	up	yes	gi|563400828|gb|KC515055.1|	137	2.97893e-64	Macrobrachium superbum 18S ribosomal RNA gene, partial sequence	gi|358399224|gb|EHK48567.1|	151	6e-08	hypothetical protein TRIATDRAFT_55198, partial [Trichoderma atroviride IMI 206040]	_	_	_	_
HD75PE302GNVQX	4387.03	65.76	3394.95	51.93	8.26003e-30	8.12328e-27	6.88016	up	yes	gi|539395576|gb|KF547935.1|	95	4.28301e-41	Macrobrachium nipponense voucher GU_I138 cytochrome c oxidase subunit I (COI) gene, partial cds; mitochondrial	gi|118139444|gb|ABK63239.1|	154	3e-08	cytochrome oxidase subunit I [Macrobrachium nipponense]	gi|205696374|sp|B0FWC7.2|COX1_AEDAE	141	9e-09	RecName: Full=Cytochrome c oxidase subunit 1; AltName: Full=Cytochrome c oxidase polypeptide I (mitochondrion) [Aedes aegypti]
HD75PE302GOB2G	344.1	141	57.78	24.16	2.081e-05	0.00066295	2.11666	up	yes	_	_	_	_	_	_	_	_	_	_	_	_
HD75PE302GONK6	12.48	0	3.04	0	0.000428911	0.00854379	6.08188	up	yes	gi|255964840|gb|GQ369796.1|	232	8.92972e-117	Macrobrachium nipponense 18S ribosomal RNA gene, partial sequence; internal transcribed spacer 1, 5.8S ribosomal RNA gene, and internal transcribed spacer 2, complete sequence; and 28S ribosomal RNA gene, partial sequence	_	_	_	_	_	_	_	_
HD75PE302GOR87	110.18	34.44	19.67	6.27	4.99762e-06	0.000186904	2.51519	up	yes	_	_	_	_	_	_	_	_	gi|288561909|sp|Q55EH8.2|ABCGN_DICDI	156	2e-10	RecName: Full=ABC transporter G family member 23; AltName: Full=ABC transporter ABCG.23 [Dictyostelium discoideum]
HD75PE302GOW3H	0	1804.65	0	224.61	1.09473e-31	1.38421e-28	-12.461	down	yes	gi|56968003|gb|AY859549.1|	94	9.10609e-40	Anaspides tasmaniae internal transcribed spacer 2 and 28S ribosomal RNA gene, partial sequence	_	_	_	_	_	_	_	_
HD75PE302GP2AB	14	98	1.74	12.44	0.00153719	0.0243083	-1.96119	down	yes	_	_	_	_	_	_	_	_	_	_	_	_
HD75PE302GPHDS	2	50	0.23	5.79	5.7206e-05	0.00155475	-3.6964	down	yes	_	_	_	_	_	_	_	_	_	_	_	_
HD75PE302GPMTX	51.88	0	6.84	0	8.73652e-11	8.02701e-09	8.18088	up	yes	_	_	_	_	_	_	_	_	_	_	_	_
HD75PE302GPYOC	66	19.15	9.62	2.85	1.33317e-05	0.000450377	2.60874	up	yes	_	_	_	_	_	_	_	_	_	_	_	_
HD75PE302GQ1LM	37.16	204.25	5.19	29.13	0.00244075	0.0347157	-1.62578	down	yes	gi|290918601|gb|GQ487513.1|	137	9.93528e-64	Macrobrachium pilimanus voucher KC3110 28S ribosomal RNA gene, partial sequence	_	_	_	_	_	_	_	_
HD75PE302GQ748	135.31	4.34	17.79	0.58	2.67233e-15	4.99706e-13	5.8001	up	yes	_	_	_	_	_	_	_	_	_	_	_	_
HD75PE302GQA09	0	33	0	4.38	4.31873e-05	0.00122582	-6.70132	down	yes	_	_	_	_	_	_	_	_	_	_	_	_
HD75PE302GQSYH	101.76	39.5	12.78	5.06	7.36581e-05	0.00195878	2.174	up	yes	_	_	_	_	gi|72386587|ref|XP_843718.1|	187	4e-12	serine/threonine-protein phosphatase [Trypanosoma brucei TREU927]	gi|74949807|sp|Q9XZE5.1|PP2AA_DICDI	177	7e-13	RecName: Full=Serine/threonine-protein phosphatase 2A catalytic subunit A; AltName: Full=Protein phosphatase 2A 37 kDa catalytic subunit [Dictyostelium discoideum]
HD75PE302GRBWI	6860.99	3346.57	1492.39	742.71	8.38956e-05	0.00218293	1.86791	up	yes	gi|269204668|gb|GU205000.1|	265	4.5127e-135	Macrobrachium bariense isolate 165 18S ribosomal RNA gene, partial sequence	gi|116833117|gb|ABK29471.1|	173	2e-10	CHK1 checkpoint-like protein [Helicoverpa armigera]	_	_	_	_
HD75PE302GRHNH	36.79	0	21.83	0	9.81856e-09	6.35883e-07	7.69191	up	yes	gi|371782111|emb|HE610143.1|	58	2.03104e-20	Prasinoderma coloniale partial 28S rRNA gene, strain CCMP1413	_	_	_	_	_	_	_	_
HD75PE302GRTQT	42	0	5.52	0	1.65102e-09	1.21776e-07	7.87394	up	yes	_	_	_	_	_	_	_	_	_	_	_	_
HD75PE302GS8J3	92.18	15.12	41.22	6.9	2.36847e-08	1.43258e-06	3.42148	up	yes	gi|563400828|gb|KC515055.1|	138	8.88489e-65	Macrobrachium superbum 18S ribosomal RNA gene, partial sequence	gi|358399224|gb|EHK48567.1|	151	6e-08	hypothetical protein TRIATDRAFT_55198, partial [Trichoderma atroviride IMI 206040]	_	_	_	_
HD75PE302GSOL9	12.98	167.42	2.79	36.68	2.95812e-06	0.000116972	-2.83375	down	yes	gi|255964840|gb|GQ369796.1|	197	2.8898e-97	Macrobrachium nipponense 18S ribosomal RNA gene, partial sequence; internal transcribed spacer 1, 5.8S ribosomal RNA gene, and internal transcribed spacer 2, complete sequence; and 28S ribosomal RNA gene, partial sequence	gi|307192821|gb|EFN75883.1|	132	1e-05	hypothetical protein EAI_10632 [Harpegnathos saltator]	gi|160359017|sp|P0C5Q0.1|YL54F_YEAST	116	7e-06	RecName: Full=Putative uncharacterized protein YLR154W-F [Saccharomyces cerevisiae S288c]
HD75PE302GSZJG	24.65	0	8.97	0	8.51511e-07	3.76742e-05	7.12966	up	yes	gi|563400828|gb|KC515055.1|	159	2.29772e-76	Macrobrachium superbum 18S ribosomal RNA gene, partial sequence	gi|262401237|gb|ACY66521.1|	138	2e-06	hypothetical protein [Scylla paramamosain]	_	_	_	_
HD75PE302GT70D	0	33.55	0	9.63	4.31873e-05	0.00122582	-6.74398	down	yes	_	_	_	_	gi|646719797|gb|KDR21783.1|	334	4e-29	Protein SET [Zootermopsis nevadensis]	gi|19860725|sp|P53997.2|SET_DROME	291	3e-26	RecName: Full=Protein SET [Drosophila melanogaster]
HD75PE302GTGY4	0	158	0	15.89	1.751e-13	2.4797e-11	-8.9497	down	yes	_	_	_	_	_	_	_	_	_	_	_	_
HD75PE302GTTHQ	129	72	19.3	10.99	0.00124759	0.0203547	1.66937	up	yes	_	_	_	_	gi|645026053|ref|XP_008202301.1|	222	3e-16	PREDICTED: D-aspartate oxidase-like [Nasonia vitripennis]	_	_	_	_
HD75PE302GU1LE	263.34	99.15	39.52	15.18	1.04859e-05	0.000363964	2.23835	up	yes	_	_	_	_	_	_	_	_	_	_	_	_
HD75PE302GU3QK	38.24	12.02	4.73	1.52	0.000201899	0.00466581	2.46425	up	yes	_	_	_	_	gi|645004182|ref|XP_008212855.1|	136	3e-06	PREDICTED: proline-rich extensin-like protein EPR1 [Nasonia vitripennis]	_	_	_	_
HD75PE302GUJKB	63.69	17.4	6.92	1.93	1.09435e-05	0.000378118	2.72213	up	yes	_	_	_	_	_	_	_	_	_	_	_	_
HD75PE302GUSMC	1.07	26	0.16	4.04	0.00156686	0.0246256	-3.64708	down	yes	_	_	_	_	_	_	_	_	_	_	_	_
HD75PE302GVF4M	83	2	12.46	0.31	5.84947e-14	8.97809e-12	5.99638	up	yes	_	_	_	_	_	_	_	_	_	_	_	_
HD75PE302GVLXL	12.33	2.34	6.16	1.19	0.00276842	0.0384869	3.22464	up	yes	gi|56968020|gb|AY859566.1|	130	2.23487e-60	Crangon franciscorum 28S ribosomal RNA gene, partial sequence	_	_	_	_	_	_	_	_
HD75PE302GVZP8	1	173	0.15	25.66	1.9583e-12	2.34757e-10	-6.36628	down	yes	_	_	_	_	_	_	_	_	_	_	_	_
HD75PE302GW2YG	64.85	12	6.66	1.26	4.29678e-07	2.04101e-05	3.23586	up	yes	_	_	_	_	_	_	_	_	_	_	_	_
HD75PE302GW4VN	349.65	0	92.72	0	4.76421e-25	2.75009e-22	10.9274	up	yes	gi|219798846|emb|FM955520.1|	219	1.38476e-109	Macrobrachium nipponense partial 28S rRNA gene, isolate MACR034	_	_	_	_	_	_	_	_
HD75PE302GW9FV	29	243	3.46	29.6	4.11503e-05	0.00118062	-2.22735	down	yes	_	_	_	_	gi|242023316|ref|XP_002432080.1|	237	6e-18	trypsin, putative [Pediculus humanus corporis]	gi|1345650|sp|Q02388.2|CO7A1_HUMAN	203	8e-16	RecName: Full=Collagen alpha-1(VII) chain; AltName: Full=Long-chain collagen; Short=LC collagen; Flags: Precursor [Homo sapiens]
HD75PE302GWE7H	546.87	118	60.34	13.28	3.24345e-09	2.29662e-07	3.04178	up	yes	_	_	_	_	_	_	_	_	_	_	_	_
HD75PE302GWFN9	86.88	1.54	22.68	0.41	2.85986e-14	4.61628e-12	6.06414	up	yes	gi|563400833|gb|KC515060.1|	168	3.15294e-81	Palaemon serrifer 18S ribosomal RNA gene, partial sequence	gi|350646336|emb|CCD58989.1|	192	1e-12	hypothetical protein Smp_108010 [Schistosoma mansoni]	_	_	_	_
HD75PE302GWVC6	393.83	129.02	66.8	22.33	1.22908e-06	5.29802e-05	2.44037	up	yes	_	_	_	_	_	_	_	_	_	_	_	_
HD75PE302GWZ9A	21	7	1.74	0.59	0.00329064	0.0431682	2.3652	up	yes	_	_	_	_	_	_	_	_	_	_	_	_
HD75PE302GX85Z	160.92	89.34	16.11	9.13	0.000999153	0.0170013	1.68408	up	yes	gi|306846482|gb|HM210613.1|	98	6.62088e-42	Macrobrachium nipponense clone Mni158 microsatellite sequence	_	_	_	_	_	_	_	_
HD75PE302GXH5K	178	20	17.65	2.02	2.18519e-11	2.18358e-09	3.96481	up	yes	_	_	_	_	gi|327554524|gb|AEB00643.1|	451	1e-42	glucose transporter 1 [Litopenaeus vannamei]	_	_	_	_
HD75PE302GXIW4	23	139.8	2.07	12.82	0.00184988	0.0278142	-1.76532	down	yes	_	_	_	_	_	_	_	_	_	_	_	_
HD75PE302GXKUB	0	3473.35	0	2828.96	2.90129e-37	5.92599e-34	-13.4051	down	yes	_	_	_	_	_	_	_	_	_	_	_	_
HD75PE302GXUPG	23.23	7	6.76	2.08	0.0019296	0.0287927	2.49538	up	yes	_	_	_	_	gi|646708861|gb|KDR15008.1|	134	6e-06	DNA replication licensing factor MCM3 [Zootermopsis nevadensis]	gi|2506834|sp|P25206.2|MCM3_MOUSE	127	4e-07	RecName: Full=DNA replication licensing factor MCM3; AltName: Full=DNA polymerase alpha holoenzyme-associated protein P1; AltName: Full=P1-MCM3 [Mus musculus]
HD75PE302GXUW5	18.34	5.1	3.56	1.01	0.0017689	0.0268988	2.60525	up	yes	_	_	_	_	_	_	_	_	_	_	_	_
HD75PE302GXXK8	12	1	1.04	0.09	0.000428911	0.00854379	4.03814	up	yes	_	_	_	_	_	_	_	_	_	_	_	_
HD75PE302GY4FZ	77.04	36.11	20.43	9.77	0.000574155	0.0108741	1.91991	up	yes	_	_	_	_	_	_	_	_	_	_	_	_
HD75PE302GYQ6B	17.07	4.08	5.11	1.25	0.000780248	0.0138907	2.82401	up	yes	gi|219798846|emb|FM955520.1|	193	3.49131e-95	Macrobrachium nipponense partial 28S rRNA gene, isolate MACR034	_	_	_	_	_	_	_	_
HD75PE302GZCM0	5.01	76.63	0.67	10.38	3.06775e-05	0.000921406	-3.06741	down	yes	_	_	_	_	_	_	_	_	_	_	_	_
HD75PE302GZHU5	26.5	4	2.04	0.31	2.37033e-05	0.000735258	3.43175	up	yes	_	_	_	_	_	_	_	_	_	_	_	_
HD75PE302GZJCV	5151.64	3448.66	2550.15	1741.9	0.00261345	0.0366297	1.41133	up	yes	gi|219798854|emb|FM955528.1|	127	1.04959e-58	Macrobrachium sintangense partial 28S rRNA gene, isolate MACR042	_	_	_	_	_	_	_	_
HD75PE302GZQM5	0	61.99	0	9.19	6.91079e-08	3.82695e-06	-7.60462	down	yes	_	_	_	_	_	_	_	_	_	_	_	_
HD75PE302GZWTP	17.74	0	3.16	0	2.21027e-05	0.000693726	6.65972	up	yes	gi|290918601|gb|GQ487513.1|	248	1.54473e-125	Macrobrachium pilimanus voucher KC3110 28S ribosomal RNA gene, partial sequence	_	_	_	_	_	_	_	_
HD75PE302H08W1	0	304.11	0	46.16	3.17018e-18	8.29337e-16	-9.89244	down	yes	gi|563400828|gb|KC515055.1|	208	3.17432e-103	Macrobrachium superbum 18S ribosomal RNA gene, partial sequence	_	_	_	_	_	_	_	_
HD75PE302H0GBN	2	38.46	0.27	5.23	0.000802182	0.0141813	-3.30337	down	yes	_	_	_	_	_	_	_	_	_	_	_	_
HD75PE302H101P	150.96	80	46.04	24.89	0.000679073	0.012368	1.74489	up	yes	_	_	_	_	_	_	_	_	_	_	_	_
HD75PE302H14IZ	27	0	3.7	0	4.41746e-07	2.06859e-05	7.23992	up	yes	_	_	_	_	_	_	_	_	_	_	_	_
HD75PE302H1SRW	70	3	8.77	0.38	1.22668e-11	1.28489e-09	5.23418	up	yes	_	_	_	_	_	_	_	_	_	_	_	_
HD75PE302H1UZN	10.78	1.08	1.05	0.11	0.000681211	0.012368	3.91454	up	yes	_	_	_	_	_	_	_	_	_	_	_	_
HD75PE302H21GY	547.41	304.7	417.27	237.01	0.000513668	0.00995579	1.67415	up	yes	gi|56968020|gb|AY859566.1|	84	5.65835e-35	Crangon franciscorum 28S ribosomal RNA gene, partial sequence	_	_	_	_	_	_	_	_
HD75PE302H23CG	67.85	0	13.59	0	1.62056e-12	1.97569e-10	8.56673	up	yes	gi|164551868|gb|EU346851.1|	206	3.05885e-102	Macrobrachium nipponense 18S ribosomal RNA gene, partial sequence; internal transcribed spacer 1, complete sequence; and 5.8S ribosomal RNA gene, partial sequence >gi|270304115|gb|GU189612.1| Macrobrachium nipponense clone WXM14 microsatellite sequen ...	gi|307192821|gb|EFN75883.1|	135	4e-06	hypothetical protein EAI_10632 [Harpegnathos saltator]	gi|160359017|sp|P0C5Q0.1|YL54F_YEAST	116	7e-06	RecName: Full=Putative uncharacterized protein YLR154W-F [Saccharomyces cerevisiae S288c]
HD75PE302H28MQ	89.2	27.14	25.09	7.79	8.08191e-06	0.000290982	2.53921	up	yes	gi|563400842|gb|KC515069.1|	208	1.70277e-103	Macrobrachium superbum 28S ribosomal RNA gene, partial sequence	gi|60600824|gb|AAX26869.1|	235	1e-17	unknown [Schistosoma japonicum]	_	_	_	_
HD75PE302H2SGK	2	28	0.27	3.9	0.00243379	0.0346604	-2.86709	down	yes	_	_	_	_	_	_	_	_	_	_	_	_
HD75PE302H2XZG	12074.3	34.88	3454.11	10.18	6.98575e-43	2.18227e-39	9.24968	up	yes	gi|115511335|dbj|AB235287.1|	206	2.16695e-102	Macrobrachium nipponense mitochondrial COI gene for cytochrome oxidase subunit I, partial cds, haplotype:from mainland China	_	_	_	_	gi|205696374|sp|B0FWC7.2|COX1_AEDAE	282	4e-25	RecName: Full=Cytochrome c oxidase subunit 1; AltName: Full=Cytochrome c oxidase polypeptide I (mitochondrion) [Aedes aegypti]
HD75PE302H362C	0	183.76	0	86.11	1.46589e-14	2.46353e-12	-9.16907	down	yes	_	_	_	_	_	_	_	_	_	_	_	_
HD75PE302H37XI	49.19	395.15	4.21	34.52	2.94991e-05	0.000894678	-2.17442	down	yes	gi|478486833|gb|JX508644.1|	48	4.81321e-14	Exopalaemon carinicauda cathepsin D mRNA, complete cds	_	_	_	_	_	_	_	_
HD75PE302H3EQ1	0	92.48	0	13.3	4.32704e-10	3.56266e-08	-8.17157	down	yes	gi|71726279|gb|DQ079785.1|	332	3.92385e-172	Cryphiops caementarius voucher JC1219 28S large subunit ribosomal RNA gene, partial sequence	gi|307174633|gb|EFN65035.1|	173	2e-10	hypothetical protein EAG_01178 [Camponotus floridanus]	_	_	_	_
HD75PE302H3OCM	0	20	0	4.68	0.000272943	0.00588985	-5.98784	down	yes	_	_	_	_	gi|332029268|gb|EGI69251.1|	193	8e-13	Proclotting enzyme [Acromyrmex echinatior]	gi|48429223|sp|P33587.2|PROC_MOUSE	143	5e-09	RecName: Full=Vitamin K-dependent protein C; AltName: Full=Anticoagulant protein C; AltName: Full=Autoprothrombin IIA; AltName: Full=Blood coagulation factor XIV; C
HD75PE302H3PJO	45.97	20	36.69	16.29	0.000929316	0.0160914	2.01681	up	yes	_	_	_	_	_	_	_	_	_	_	_	_
HD75PE302H3R06	136.24	27	49.93	10.1	3.01247e-08	1.78558e-06	3.14994	up	yes	_	_	_	_	_	_	_	_	_	_	_	_
HD75PE302H4AAV	57.79	0	13.13	0	1.73873e-11	1.77913e-09	8.33791	up	yes	gi|478486833|gb|JX508644.1|	159	3.63806e-76	Exopalaemon carinicauda cathepsin D mRNA, complete cds	gi|478486834|gb|AGJ03549.1|	405	2e-37	cathepsin D [Palaemon carinicauda]	gi|205831550|sp|Q03168.2|ASPP_AEDAE	285	2e-25	RecName: Full=Lysosomal aspartic protease; Flags: Precursor [Aedes aegypti]
HD75PE302H4BBF	61.44	28.99	5.05	2.43	0.00106355	0.017902	1.89362	up	yes	_	_	_	_	_	_	_	_	_	_	_	_
HD75PE302H4EZK	7.61	119.04	4.04	64.53	3.69441e-06	0.000142377	-3.03416	down	yes	_	_	_	_	_	_	_	_	_	_	_	_
HD75PE302H4RV9	308.74	31.51	48.94	5.1	6.40795e-13	8.21982e-11	4.0904	up	yes	gi|371782111|emb|HE610143.1|	58	7.22632e-20	Prasinoderma coloniale partial 28S rRNA gene, strain CCMP1413	_	_	_	_	_	_	_	_
HD75PE302H4SZU	115.26	0	73.52	0	3.14262e-16	6.46869e-14	9.3232	up	yes	gi|56968020|gb|AY859566.1|	109	8.45966e-49	Crangon franciscorum 28S ribosomal RNA gene, partial sequence	_	_	_	_	_	_	_	_
HD75PE302H4WWK	110.35	0	44.99	0	6.23155e-16	1.25353e-13	9.25918	up	yes	_	_	_	_	_	_	_	_	_	_	_	_
HD75PE302H4YRM	13.42	0	3.73	0	0.000272943	0.00588985	6.19572	up	yes	gi|563400828|gb|KC515055.1|	209	4.78552e-104	Macrobrachium superbum 18S ribosomal RNA gene, partial sequence	_	_	_	_	_	_	_	_
HD75PE302H51FV	42.94	17.24	4.54	1.86	0.000654014	0.0121696	2.15036	up	yes	_	_	_	_	_	_	_	_	_	_	_	_
HD75PE302H57RX	2681.61	1712.78	2140.36	1395.02	0.00167564	0.0261649	1.47907	up	yes	gi|563400842|gb|KC515069.1|	92	1.93656e-39	Macrobrachium superbum 28S ribosomal RNA gene, partial sequence	_	_	_	_	_	_	_	_
HD75PE302H5EXH	52	25	10.94	5.36	0.00159115	0.0249777	1.87567	up	yes	_	_	_	_	_	_	_	_	_	_	_	_
HD75PE302H5IVJ	11	0	1.2	0	0.000681211	0.012368	5.95828	up	yes	_	_	_	_	_	_	_	_	_	_	_	_
HD75PE302H5LIO	3465.69	383.6	933.64	105.44	1.7322e-14	2.8837e-12	4.00543	up	yes	gi|669819564|gb|KF525555.1|	90	7.00455e-38	Enderleinia bispina voucher 09-11-01-66 28S ribosomal RNA gene, partial sequence	gi|170571523|ref|XP_001891759.1|	179	3e-11	alpha-L1 nicotinic acetyl choline receptor [Brugia malayi]	_	_	_	_
HD75PE302H5UEG	0	18.33	0	2.46	0.000681211	0.012368	-5.83836	down	yes	gi|9367094|gb|AF169742.1|	319	7.06678e-165	Palaemon serenus large subunit ribosomal RNA gene, partial sequence	_	_	_	_	gi|74630365|sp|Q8TGM7.1|ART2_YEAST	168	7e-12	RecName: Full=Putative uncharacterized protein ART2; AltName: Full=Antisense to ribosomal RNA transcript protein 2 [Saccharomyces cerevisiae S288c]
HD75PE302H5YRG	673.08	318.32	178.49	86.13	7.9075e-05	0.00207376	1.91298	up	yes	_	_	_	_	_	_	_	_	_	_	_	_
HD75PE302H64QH	78.09	6	10.88	0.85	1.15674e-10	1.04473e-08	4.46122	up	yes	_	_	_	_	gi|571522034|ref|XP_006558751.1|	272	6e-22	PREDICTED: multidrug resistance-associated protein 1-like isoform X1 [Apis mellifera]	_	_	_	_
HD75PE302H6UPX	239.97	75.96	32.21	10.4	1.65738e-06	6.97991e-05	2.48644	up	yes	_	_	_	_	_	_	_	_	gi|341940976|sp|Q9WU20.2|MTHR_MOUSE	359	5e-34	RecName: Full=Methylenetetrahydrofolate reductase [Mus musculus]
HD75PE302H72T1	1114.64	513.12	253.29	118.97	5.01056e-05	0.00138014	1.95181	up	yes	gi|56968003|gb|AY859549.1|	100	2.28449e-43	Anaspides tasmaniae internal transcribed spacer 2 and 28S ribosomal RNA gene, partial sequence	gi|170571624|ref|XP_001891797.1|	184	9e-12	rRNA promoter binding protein [Brugia malayi]	_	_	_	_
HD75PE302H744N	46.45	240.28	21.14	111.58	0.00317516	0.0423805	-1.54716	down	yes	_	_	_	_	_	_	_	_	gi|585527|sp|Q05049.1|MUC1_XENLA	154	3e-10	RecName: Full=Integumentary mucin C.1; AltName: Full=FIM-C.1
HD75PE302H7TS6	105.91	2	39.68	0.76	1.12299e-15	2.21701e-13	6.34858	up	yes	_	_	_	_	gi|392612327|gb|AFM82473.1|	145	3e-07	cytochrome P450 [Palaemon carinicauda]	_	_	_	_
HD75PE302H8DZY	44.9	0	5.68	0	6.37639e-10	5.03906e-08	7.97307	up	yes	gi|563400842|gb|KC515069.1|	374	0	Macrobrachium superbum 28S ribosomal RNA gene, partial sequence	_	_	_	_	_	_	_	_
HD75PE302H8SRR	442.15	8	80.36	1.48	2.14196e-22	8.88677e-20	6.56434	up	yes	_	_	_	_	_	_	_	_	_	_	_	_
HD75PE302H9ZG8	41.99	21	5.92	3.02	0.00306151	0.0411503	1.81679	up	yes	_	_	_	_	_	_	_	_	_	_	_	_
HD75PE302HASW3	3880.82	2340.62	1884.37	1159.65	0.000917948	0.0159257	1.56164	up	yes	_	_	_	_	_	_	_	_	_	_	_	_
HD75PE302HAVD9	27	9	2.58	0.88	0.000942369	0.0161777	2.37657	up	yes	_	_	_	_	_	_	_	_	gi|300681183|sp|A9ZSY2.1|TRET1_APILI	307	1e-27	RecName: Full=Facilitated trehalose transporter Tret1; Short=AmTRET1
HD75PE302HAXHQ	50.95	26.98	5.25	2.83	0.00260443	0.0365226	1.73807	up	yes	_	_	_	_	_	_	_	_	_	_	_	_
HD75PE302HB17U	83	429.45	10.88	57.45	0.00206658	0.0304855	-1.53529	down	yes	gi|642940095|ref|XM_008194743.1|	218	9.93206e-109	PREDICTED: Tribolium castaneum paxillin (LOC658324), transcript variant X6, mRNA	_	_	_	_	gi|317373486|sp|P49023.3|PAXI_HUMAN	345	2e-32	RecName: Full=Paxillin [Homo sapiens]
HD75PE302HB1YC	10.88	0	7.51	0	0.000681211	0.012368	5.95828	up	yes	gi|255964840|gb|GQ369796.1|	101	2.20159e-44	Macrobrachium nipponense 18S ribosomal RNA gene, partial sequence; internal transcribed spacer 1, 5.8S ribosomal RNA gene, and internal transcribed spacer 2, complete sequence; and 28S ribosomal RNA gene, partial sequence	_	_	_	_	_	_	_	_
HD75PE302HBHGV	130.4	51.46	28	11.28	4.49618e-05	0.00126402	2.17537	up	yes	gi|317467911|gb|HQ830201.1|	224	2.82911e-112	Macrobrachium nipponense mitochondrion, complete genome	gi|133916482|emb|CAM36311.1|	165	1e-09	hypothetical protein [Thermobia domestica]	_	_	_	_
HD75PE302HBP61	2	124	0.21	13.24	1.22955e-09	9.2357e-08	-5.00125	down	yes	_	_	_	_	_	_	_	_	_	_	_	_
HD75PE302HCO6Z	53	21	8.05	3.25	0.000396197	0.00811846	2.15112	up	yes	_	_	_	_	_	_	_	_	_	_	_	_
HD75PE302HCUYD	260	130	28.63	14.6	0.00023364	0.00530242	1.82991	up	yes	_	_	_	_	_	_	_	_	_	_	_	_
HD75PE302HCWHE	97.52	9.94	29.56	3.07	1.94753e-10	1.70951e-08	4.08242	up	yes	_	_	_	_	_	_	_	_	_	_	_	_
HD75PE302HCXIF	12.19	1.43	1.48	0.18	0.000428911	0.00854379	4.03814	up	yes	_	_	_	_	_	_	_	_	_	_	_	_
HD75PE302HD8X1	10.08	0	1.18	0	0.00177786	0.0268988	5.8231	up	yes	gi|9367094|gb|AF169742.1|	342	1.29756e-177	Palaemon serenus large subunit ribosomal RNA gene, partial sequence	_	_	_	_	gi|74630365|sp|Q8TGM7.1|ART2_YEAST	175	1e-12	RecName: Full=Putative uncharacterized protein ART2; AltName: Full=Antisense to ribosomal RNA transcript protein 2 [Saccharomyces cerevisiae S288c]
HD75PE302HDG1J	29.98	11	3.7	1.39	0.000790387	0.0140242	2.24715	up	yes	_	_	_	_	_	_	_	_	_	_	_	_
HD75PE302HDRI0	31.37	6.01	17.39	3.4	4.46298e-05	0.00125669	3.13503	up	yes	gi|56968020|gb|AY859566.1|	91	9.79153e-39	Crangon franciscorum 28S ribosomal RNA gene, partial sequence	_	_	_	_	_	_	_	_
HD75PE302HDWUC	0	25	0	3.45	0.000555241	0.0105309	-6.30521	down	yes	_	_	_	_	_	_	_	_	_	_	_	_
HD75PE302HDZ9K	9	1	1.92	0.22	0.00292486	0.0395941	3.63018	up	yes	_	_	_	_	_	_	_	_	_	_	_	_
HD75PE302HE8TJ	0	51.92	0	31.43	5.71872e-07	2.6317e-05	-7.35229	down	yes	_	_	_	_	_	_	_	_	_	_	_	_
HD75PE302HEFML	0	138.41	0	49.96	1.40902e-12	1.73212e-10	-8.75487	down	yes	_	_	_	_	_	_	_	_	_	_	_	_
HD75PE302HEOMI	66.66	10.45	18.05	2.89	4.62441e-08	2.6322e-06	3.53502	up	yes	gi|9367094|gb|AF169742.1|	137	5.19958e-64	Palaemon serenus large subunit ribosomal RNA gene, partial sequence	gi|6715146|gb|AAF26302.1|AF184617_1	205	3e-14	proprotein convertase aPC6C isoform [Branchiostoma californiense]	gi|74630365|sp|Q8TGM7.1|ART2_YEAST	150	8e-10	RecName: Full=Putative uncharacterized protein ART2; AltName: Full=Antisense to ribosomal RNA transcript protein 2 [Saccharomyces cerevisiae S288c]
HD75PE302HET7P	174.12	91.85	21.14	11.38	0.000602423	0.0113394	1.74832	up	yes	gi|563400828|gb|KC515055.1|	260	4.81397e-132	Macrobrachium superbum 18S ribosomal RNA gene, partial sequence	_	_	_	_	_	_	_	_
HD75PE302HEYIU	103.51	45.5	9.38	4.21	0.000184242	0.00430838	2.00183	up	yes	_	_	_	_	gi|241174080|ref|XP_002410957.1|	191	2e-12	sialin, putative [Ixodes sialin, putative [Ixodes scapularis]	_	_	_	_
HD75PE302HEYXE	60	19	8.01	2.59	3.99105e-05	0.0011494	2.47163	up	yes	_	_	_	_	_	_	_	_	_	_	_	_
HD75PE302HF0H5	70.03	17.03	10.76	2.67	3.69441e-06	0.000142377	2.85106	up	yes	_	_	_	_	_	_	_	_	_	_	_	_
HD75PE302HFEQN	511.64	93	54.33	10.08	2.91414e-10	2.47218e-08	3.28885	up	yes	_	_	_	_	_	_	_	_	_	_	_	_
HD75PE302HFH4B	114.53	587.01	57.82	302.39	0.00202055	0.0298646	-1.5178	down	yes	gi|371782111|emb|HE610143.1|	58	2.34269e-20	Prasinoderma coloniale partial 28S rRNA gene, strain CCMP1413	_	_	_	_	_	_	_	_
HD75PE302HFVO2	6261.45	4080.11	3326.28	2211.63	0.00199588	0.0295658	1.45021	up	yes	gi|563400842|gb|KC515069.1|	125	1.28205e-57	Macrobrachium superbum 28S ribosomal RNA gene, partial sequence	_	_	_	_	_	_	_	_
HD75PE302HFZ1C	199.29	0	42.09	0	1.83785e-20	6.10005e-18	10.1134	up	yes	_	_	_	_	_	_	_	_	_	_	_	_
HD75PE302HGCGK	12.76	0	4.11	0	0.000272943	0.00588985	6.19572	up	yes	gi|563400828|gb|KC515055.1|	191	4.20482e-94	Macrobrachium superbum 18S ribosomal RNA gene, partial sequence	_	_	_	_	_	_	_	_
HD75PE302HGELL	25.02	10.21	9.81	4.08	0.00386674	0.0494932	2.11926	up	yes	_	_	_	_	_	_	_	_	_	_	_	_
HD75PE302HGMLZ	483	125.55	63.99	16.97	5.21144e-08	2.93487e-06	2.76794	up	yes	_	_	_	_	_	_	_	_	_	_	_	_
HD75PE302HGUWQ	36	17	8.22	3.96	0.00298876	0.0402947	1.89519	up	yes	_	_	_	_	_	_	_	_	_	_	_	_
HD75PE302HGZK9	3870.25	1186.17	1082.79	338.6	1.94936e-07	9.84057e-06	2.53837	up	yes	gi|56968020|gb|AY859566.1|	210	1.32344e-104	Crangon franciscorum 28S ribosomal RNA gene, partial sequence	gi|403334965|gb|EJY66653.1|	286	1e-23	hypothetical protein OXYTRI_13058 [Oxytricha trifallax]	_	_	_	_
HD75PE302HH6SH	172	93.57	104.47	57.99	0.000755374	0.0134976	1.70074	up	yes	_	_	_	_	_	_	_	_	_	_	_	_
HD75PE302HHEPM	11	1	1.46	0.14	0.000681211	0.012368	3.91454	up	yes	_	_	_	_	_	_	_	_	_	_	_	_
HD75PE302HHSLN	881.91	389.88	229.08	103.33	3.3316e-05	0.000980623	2.00888	up	yes	_	_	_	_	_	_	_	_	_	_	_	_
HD75PE302HHVMD	4	44	0.41	4.58	0.00119728	0.0196001	-2.57399	down	yes	_	_	_	_	_	_	_	_	_	_	_	_
HD75PE302HI1BS	12.78	2	1.44	0.23	0.00183262	0.0275709	3.33848	up	yes	_	_	_	_	_	_	_	_	_	_	_	_
HD75PE302HI9TZ	1	23	0.34	8.08	0.00321129	0.0423805	-3.47249	down	yes	_	_	_	_	gi|665801949|ref|XP_008549009.1|	164	2e-09	PREDICTED: serine/threonine-protein phosphatase 5-like [Microplitis demolitor]	_	_	_	_
HD75PE302HIF1O	696.6	17	500.94	12.47	4.45411e-23	2.13099e-20	6.16347	up	yes	_	_	_	_	_	_	_	_	_	_	_	_
HD75PE302HJ14I	10.51	0	1.89	0	0.000681211	0.012368	5.95828	up	yes	gi|563400835|gb|KC515062.1|	163	2.72621e-78	Urocaridella pulchella 18S ribosomal RNA gene, partial sequence	gi|116833117|gb|ABK29471.1|	159	7e-09	CHK1 checkpoint-like protein [Helicoverpa armigera]	_	_	_	_
HD75PE302HJHD3	10.01	1	2.83	0.29	0.00177786	0.0268988	3.77935	up	yes	_	_	_	_	_	_	_	_	_	_	_	_
HD75PE302HJM8Z	2193.55	135.55	1075.37	67.8	1.08615e-18	3.06813e-16	4.84107	up	yes	gi|67846946|gb|DQ017189.1|	125	1.37042e-57	Macrobrachium nipponense isolate X2 16S ribosomal RNA gene, partial sequence; mitochondrial	_	_	_	_	_	_	_	_
HD75PE302HJZSK	86.35	42.41	22.9	11.47	0.000598636	0.0112775	1.85847	up	yes	gi|56968020|gb|AY859566.1|	196	8.45286e-97	Crangon franciscorum 28S ribosomal RNA gene, partial sequence	gi|403333060|gb|EJY65597.1|	195	5e-13	hypothetical protein OXYTRI_14248 [Oxytricha trifallax]	_	_	_	_
HD75PE302HKA5W	691.99	352	80.92	42	0.000182981	0.00428079	1.80672	up	yes	_	_	_	_	_	_	_	_	gi|52783437|sp|Q6A2H2.2|SSDH_PONPY	428	7e-42	RecName: Full=Succinate-semialdehyde dehydrogenase, mitochondrial; AltName: Full=Aldehyde dehydrogenase family 5 member A1; AltName: Full=NAD(+)-dependent succinic
HD75PE302HKCGY	12.99	2.05	6.19	0.99	0.00183262	0.0275709	3.33848	up	yes	_	_	_	_	_	_	_	_	_	_	_	_
HD75PE302HKLDC	20	4	2.27	0.46	0.000284623	0.00608748	3.05621	up	yes	_	_	_	_	gi|669223795|emb|CDW54901.1|	204	4e-14	MULE and FLYWCH domain containing protein [Trichuris trichiura]	_	_	_	_
HD75PE302HKNI9	232.37	0	75.87	0	1.09368e-21	4.27065e-19	10.3346	up	yes	gi|71726290|gb|DQ079796.1|	67	3.54464e-25	Palaemonetes paludosus voucher MLP124 28S large subunit ribosomal RNA gene, partial sequence	_	_	_	_	_	_	_	_
HD75PE302HL0U9	20796.1	13048.2	4102.21	2626.08	0.0013425	0.0216635	1.50492	up	yes	gi|290918601|gb|GQ487513.1|	255	1.79191e-129	Macrobrachium pilimanus voucher KC3110 28S ribosomal RNA gene, partial sequence	_	_	_	_	_	_	_	_
HD75PE302HL560	190.55	0	95.25	0	3.70424e-20	1.1995e-17	10.0542	up	yes	_	_	_	_	_	_	_	_	_	_	_	_
HD75PE302HLHNA	156.7	27.03	24.01	4.23	3.64959e-09	2.55693e-07	3.35684	up	yes	_	_	_	_	_	_	_	_	_	_	_	_
HD75PE302HMC3K	4	46	0.61	7.19	0.000942369	0.0161777	-2.63767	down	yes	_	_	_	_	_	_	_	_	_	_	_	_
HD75PE302HMKBG	19.15	4.99	7.93	2.11	0.00129061	0.020896	2.6825	up	yes	_	_	_	_	_	_	_	_	_	_	_	_
HD75PE302HMN2B	73.95	24	8.69	2.88	2.81529e-05	0.000859247	2.44133	up	yes	_	_	_	_	_	_	_	_	_	_	_	_
HD75PE302HN08R	11960.7	5183.89	2444.73	1081.07	1.94531e-05	0.000624216	2.0386	up	yes	gi|67846946|gb|DQ017189.1|	276	3.66641e-141	Macrobrachium nipponense isolate X2 16S ribosomal RNA gene, partial sequence; mitochondrial	_	_	_	_	_	_	_	_
HD75PE302HN71P	359.16	78.75	226.27	50.62	8.40062e-09	5.48063e-07	3.01141	up	yes	gi|255964840|gb|GQ369796.1|	94	1.86589e-40	Macrobrachium nipponense 18S ribosomal RNA gene, partial sequence; internal transcribed spacer 1, 5.8S ribosomal RNA gene, and internal transcribed spacer 2, complete sequence; and 28S ribosomal RNA gene, partial sequence	_	_	_	_	_	_	_	_
HD75PE302HNIHY	64.95	27.34	9.13	3.92	0.00027981	0.0060209	2.08692	up	yes	_	_	_	_	_	_	_	_	_	_	_	_
HD75PE302HNRP9	14.44	0	3.34	0	0.000175464	0.00413039	6.30123	up	yes	gi|290918601|gb|GQ487513.1|	189	7.52098e-93	Macrobrachium pilimanus voucher KC3110 28S ribosomal RNA gene, partial sequence	_	_	_	_	_	_	_	_
HD75PE302HNWMY	158.43	100.67	43.84	28.42	0.00366837	0.047342	1.47511	up	yes	gi|219798846|emb|FM955520.1|	209	4.81111e-104	Macrobrachium nipponense partial 28S rRNA gene, isolate MACR034	_	_	_	_	_	_	_	_
HD75PE302HO2US	58.93	29.05	15.71	7.9	0.00151226	0.0240305	1.84567	up	yes	_	_	_	_	_	_	_	_	_	_	_	_
HD75PE302HO5DN	15	3	1.22	0.25	0.00223741	0.0324644	3.02528	up	yes	_	_	_	_	_	_	_	_	_	_	_	_
HD75PE302HO62P	17.42	4.82	1.91	0.54	0.00243379	0.0346604	2.52363	up	yes	_	_	_	_	_	_	_	_	_	_	_	_
HD75PE302HO93M	242	157.88	115.3	76.76	0.00324682	0.0427726	1.4457	up	yes	gi|640780556|ref|XM_008073823.1|	37	1.16865e-08	PREDICTED: Tarsius syrichta angiotensin-converting enzyme-like (LOC103276418), partial mRNA	gi|532085029|ref|XP_005328242.1|	180	3e-11	PREDICTED: angiotensin-converting enzyme-like isoform X1 [Ictidomys tridecemlineatus]	gi|1351843|sp|P47820.1|ACE_RAT	171	3e-12	RecName: Full=Angiotensin-converting enzyme; Short=ACE; AltName: Full=Dipeptidyl carboxypeptidase I; AltName: Full=Kininase II; AltName: CD_antigen=CD143; Contains: Rec
HD75PE302HOMNZ	0	15	0	1.62	0.00177786	0.0268988	-5.58036	down	yes	_	_	_	_	_	_	_	_	gi|68067738|sp|Q07093.2|GCYH_DROME	604	0	RecName: Full=Head-specific guanylate cyclase; AltName: Full=Gycalpha99B [Drosophila melanogaster]
HD75PE302HOWWH	14.32	3.02	3.05	0.66	0.00321129	0.0423805	2.92696	up	yes	gi|563400835|gb|KC515062.1|	143	3.02655e-67	Urocaridella pulchella 18S ribosomal RNA gene, partial sequence	_	_	_	_	_	_	_	_
HD75PE302HP904	101.11	40	58.61	23.66	8.00801e-05	0.00209288	2.15981	up	yes	_	_	_	_	_	_	_	_	_	_	_	_
HD75PE302HQ94O	34.06	8.79	11.05	2.91	0.000120108	0.00299178	2.70718	up	yes	_	_	_	_	_	_	_	_	_	_	_	_
HD75PE302HQDLV	13.42	0	3.73	0	0.000272943	0.00588985	6.19572	up	yes	gi|563400828|gb|KC515055.1|	209	4.78552e-104	Macrobrachium superbum 18S ribosomal RNA gene, partial sequence	_	_	_	_	_	_	_	_
HD75PE302HQI6V	32.29	10.2	11.26	3.63	0.000510269	0.0099116	2.47315	up	yes	gi|563400841|gb|KC515068.1|	150	2.41045e-71	Macrobrachium nipponense 28S ribosomal RNA gene, partial sequence	_	_	_	_	_	_	_	_
HD75PE302HR3Z6	32	11	10.94	3.84	0.000510269	0.0099116	2.33972	up	yes	_	_	_	_	_	_	_	_	_	_	_	_
HD75PE302HR94B	151.96	57.06	33.93	13	2.36246e-05	0.000735258	2.24112	up	yes	_	_	_	_	_	_	_	_	_	_	_	_
HD75PE302HR9LB	38.34	19.01	7.59	3.84	0.00337164	0.0439289	1.81516	up	yes	_	_	_	_	_	_	_	_	_	_	_	_
HD75PE302HRA19	2.03	222.56	0.36	39.84	1.79334e-13	2.5329e-11	-5.84631	down	yes	_	_	_	_	_	_	_	_	_	_	_	_
HD75PE302HRHNM	21.5	7	5.21	1.73	0.0025168	0.0353965	2.43176	up	yes	_	_	_	_	_	_	_	_	_	_	_	_
HD75PE302HRHW0	0	57.12	0	44.43	1.93397e-07	9.77218e-06	-7.48397	down	yes	_	_	_	_	_	_	_	_	gi|46396546|sp|Q9S8M0.2|LECT_SOLTU	163	2e-11	RecName: Full=Chitin-binding lectin 1; AltName: Full=PL-I; Flags: Precursor [Solanum tuberosum]
HD75PE302HRP95	13	83	4.09	26.62	0.00308934	0.0414195	-1.82787	down	yes	_	_	_	_	_	_	_	_	_	_	_	_
HD75PE302HRQ7L	24.07	463.37	8.4	164.96	1.04127e-09	7.89967e-08	-3.42767	down	yes	gi|157087478|gb|EU118287.1|	145	1.45072e-68	Metapenaeus ensis isolate Me-gd 18S ribosomal RNA gene, partial sequence; internal transcribed spacer 1, complete sequence; and 5.8S ribosomal RNA gene, partial sequence	_	_	_	_	_	_	_	_
HD75PE302HRQEC	152.52	97	73.36	47.6	0.00339569	0.0442097	1.48688	up	yes	gi|255964840|gb|GQ369796.1|	136	1.07141e-63	Macrobrachium nipponense 18S ribosomal RNA gene, partial sequence; internal transcribed spacer 1, 5.8S ribosomal RNA gene, and internal transcribed spacer 2, complete sequence; and 28S ribosomal RNA gene, partial sequence	_	_	_	_	_	_	_	_
HD75PE302HS1VY	63.23	0	40.34	0	5.61451e-12	6.26395e-10	8.45685	up	yes	_	_	_	_	_	_	_	_	_	_	_	_
HD75PE302HS7PT	2	31	0.71	11.27	0.00129061	0.020896	-3.01236	down	yes	_	_	_	_	_	_	_	_	_	_	_	_
HD75PE302HSHRG	34	3	18.25	1.64	2.52246e-07	1.2415e-05	4.19627	up	yes	_	_	_	_	gi|321475694|gb|EFX86656.1|	160	5e-09	hypothetical protein DAPPUDRAFT_222043 [Daphnia pulex]	_	_	_	_
HD75PE302HSLMF	18.77	6.03	9.67	3.17	0.00336263	0.0438761	2.43401	up	yes	gi|255964840|gb|GQ369796.1|	120	7.86597e-55	Macrobrachium nipponense 18S ribosomal RNA gene, partial sequence; internal transcribed spacer 1, 5.8S ribosomal RNA gene, and internal transcribed spacer 2, complete sequence; and 28S ribosomal RNA gene, partial sequence	_	_	_	_	_	_	_	_
HD75PE302HT4SV	294.71	79.81	34.07	9.41	1.83418e-07	9.29445e-06	2.71022	up	yes	_	_	_	_	_	_	_	_	_	_	_	_
HD75PE302HTBG3	62.51	32.91	10.29	5.53	0.00199586	0.0295658	1.75553	up	yes	_	_	_	_	_	_	_	_	_	_	_	_
HD75PE302HTCD8	334.52	0	85.15	0	1.09177e-24	6.16803e-22	10.8643	up	yes	gi|255964840|gb|GQ369796.1|	204	3.14197e-101	Macrobrachium nipponense 18S ribosomal RNA gene, partial sequence; internal transcribed spacer 1, 5.8S ribosomal RNA gene, and internal transcribed spacer 2, complete sequence; and 28S ribosomal RNA gene, partial sequence	_	_	_	_	_	_	_	_
HD75PE302HTSE9	40	3	3.77	0.29	3.30113e-08	1.94141e-06	4.4296	up	yes	_	_	_	_	gi|242008344|ref|XP_002424966.1|	449	2e-42	Hydroxyacid oxidase, putative [Pediculus humanus corporis]	gi|13124296|sp|Q9WU19.1|HAOX1_MOUSE	380	4e-36	RecName: Full=Hydroxyacid oxidase 1; Short=HAOX1; AltName: Full=Glycolate oxidase; Short=GOX [Mus musculus]
HD75PE302HUSW1	3	39	0.46	6.12	0.00148305	0.0236584	-2.7958	down	yes	_	_	_	_	_	_	_	_	_	_	_	_
HD75PE302HV4MN	0	17.03	0	8.36	0.00109407	0.0180889	-5.75738	down	yes	_	_	_	_	_	_	_	_	_	_	_	_
HD75PE302HVK0H	24.44	169.74	9.09	64.41	0.000347606	0.00726769	-1.98391	down	yes	_	_	_	_	_	_	_	_	_	_	_	_
HD75PE302HWT68	531	21	66.04	2.66	1.07993e-19	3.37357e-17	5.47137	up	yes	_	_	_	_	gi|597760023|ref|XP_007244026.1|	332	6e-29	PREDICTED: lysosome membrane protein 2 [Astyanax mexicanus]	gi|118595578|sp|P26201.5|CD36_BOVIN	221	5e-18	RecName: Full=Platelet glycoprotein 4; AltName: Full=Glycoprotein IIIb; Short=GPIIIB; AltName: Full=PAS IV; AltName: Full=PAS-4; AltName: Full=Platelet glycoprotei
HD75PE302HWXZA	6.5	86	0.51	6.82	1.92285e-05	0.000617382	-2.9716	down	yes	_	_	_	_	_	_	_	_	_	_	_	_
HD75PE302HX6X7	28	153	4.38	24.44	0.00375851	0.04831	-1.61135	down	yes	_	_	_	_	_	_	_	_	_	_	_	_
HD75PE302HXB8O	4208.19	0	1110.13	0	3.15626e-46	1.19726e-42	14.5144	up	yes	_	_	_	_	_	_	_	_	_	_	_	_
HD75PE302HXDLL	159.99	60	20.61	7.88	2.12384e-05	0.000674977	2.24144	up	yes	_	_	_	_	_	_	_	_	_	_	_	_
HD75PE302HXPSO	38.55	8.83	4.02	0.94	3.33485e-05	0.000980623	2.90414	up	yes	_	_	_	_	_	_	_	_	_	_	_	_
HD75PE302HXPT7	37	242	3.34	22.3	0.000445788	0.0088534	-1.87186	down	yes	_	_	_	_	_	_	_	_	_	_	_	_
HD75PE302HXSK0	3258.83	1983.89	565.96	351.53	0.00101729	0.0172656	1.54833	up	yes	gi|563400841|gb|KC515068.1|	237	2.06116e-119	Macrobrachium nipponense 28S ribosomal RNA gene, partial sequence	_	_	_	_	_	_	_	_
HD75PE302HXX1L	93.11	0	52.19	0	1.09437e-14	1.88084e-12	9.01741	up	yes	gi|157087476|gb|EU118285.1|	121	2.03912e-55	Macrobrachium nipponense isolate MN-gd 18S ribosomal RNA gene, partial sequence; internal transcribed spacer 1, complete sequence; and 5.8S ribosomal RNA gene, partial sequence	_	_	_	_	_	_	_	_
HD75PE302HY9XM	0	34.07	0	5.44	4.31873e-05	0.00122582	-6.74398	down	yes	_	_	_	_	_	_	_	_	_	_	_	_
HD75PE302HYXT6	141.07	61.91	74.16	33.21	0.000114901	0.00287691	2.01222	up	yes	gi|9367094|gb|AF169742.1|	49	2.29272e-15	Palaemon serenus large subunit ribosomal RNA gene, partial sequence	_	_	_	_	_	_	_	_
HD75PE302HZ0ON	39	3	8.07	0.63	4.21035e-08	2.41724e-06	4.39323	up	yes	_	_	_	_	_	_	_	_	_	_	_	_
HD75PE302HZ382	265.23	7	67.52	1.82	6.17805e-19	1.81266e-16	6.01141	up	yes	_	_	_	_	_	_	_	_	_	_	_	_
HD75PE302HZAIO	22	4	2.61	0.48	0.000108391	0.00274891	3.19254	up	yes	_	_	_	_	_	_	_	_	_	_	_	_
HD75PE302HZBZP	134.22	2	15.04	0.23	1.87372e-17	4.48225e-15	6.68624	up	yes	_	_	_	_	_	_	_	_	_	_	_	_
HD75PE302HZX8Q	4.15	39.67	0.46	4.48	0.00248625	0.0351812	-2.43753	down	yes	_	_	_	_	_	_	_	_	gi|121962482|sp|Q1ZXH2.1|FHKB_DICDI	154	4e-10	RecName: Full=Probable serine/threonine-protein kinase fhkB; AltName: Full=Forkhead-associated kinase protein B [Dictyostelium discoideum]
HD75PE302HZXON	129.97	12	44.13	4.16	1.99766e-11	2.01305e-09	4.23387	up	yes	_	_	_	_	_	_	_	_	_	_	_	_
HD75PE302HZZK3	245.99	158	34.01	22.28	0.00272733	0.0380951	1.46933	up	yes	_	_	_	_	gi|383854340|ref|XP_003702679.1|	435	7e-41	PREDICTED: 3'(2'),5'-bisphosphate nucleotidase 1-like [Megachile rotundata]	gi|46395575|sp|Q9Z1N4.1|BPNT1_RAT	366	7e-35	RecName: Full=3'(2'),5'-bisphosphate nucleotidase 1; AltName: Full=Bisphosphate 3'-nucleotidase 1; AltName: Full=PAP-inositol 1,4-phosphatase; Short=PIP; AltName: Fu
HD75PE302HZZVM	11.94	0	3.78	0	0.000428911	0.00854379	6.08188	up	yes	_	_	_	_	_	_	_	_	_	_	_	_
HD75PE302I037T	227.58	111.99	27.83	13.97	0.000229933	0.00522947	1.85502	up	yes	_	_	_	_	_	_	_	_	_	_	_	_
HD75PE302I06D7	0	34.56	0	9.45	3.07135e-05	0.000921406	-6.78542	down	yes	gi|563400833|gb|KC515060.1|	221	1.05956e-110	Palaemon serrifer 18S ribosomal RNA gene, partial sequence	gi|598013309|ref|XP_007371710.1|	215	2e-15	CHK1 checkpoint-like protein, partial [Dichomitus squalens LYAD-421 SS1]	_	_	_	_
HD75PE302I097S	251.63	0	87.8	0	2.31451e-22	9.45496e-20	10.4538	up	yes	gi|121806704|gb|EF016257.1|	163	1.43034e-78	Macrobrachium inflatum voucher YP05090WHI6(ECNU) 16S ribosomal RNA gene, partial sequence; mitochondrial	_	_	_	_	_	_	_	_
HD75PE302I0B7M	179.2	88.7	19.03	9.61	0.000330371	0.00696217	1.83681	up	yes	_	_	_	_	_	_	_	_	gi|74866593|sp|Q9GQQ0.1|SPIN_DROME	168	1e-11	RecName: Full=Protein spinster; AltName: Full=Protein benchwarmer; AltName: Full=Protein diphthong [Drosophila melanogaster]
HD75PE302I0E4D	10.08	0	1.18	0	0.00177786	0.0268988	5.8231	up	yes	gi|9367094|gb|AF169742.1|	342	1.29756e-177	Palaemon serenus large subunit ribosomal RNA gene, partial sequence	_	_	_	_	gi|74630365|sp|Q8TGM7.1|ART2_YEAST	175	1e-12	RecName: Full=Putative uncharacterized protein ART2; AltName: Full=Antisense to ribosomal RNA transcript protein 2 [Saccharomyces cerevisiae S288c]
HD75PE302I17E9	25	7	4.76	1.36	0.000882625	0.015353	2.61478	up	yes	_	_	_	_	_	_	_	_	_	_	_	_
HD75PE302I17FX	1	114.79	0.53	61.58	8.46597e-10	6.59229e-08	-5.77848	down	yes	_	_	_	_	_	_	_	_	_	_	_	_
HD75PE302I1JTP	243.01	45	28.75	5.43	1.70736e-09	1.25758e-07	3.25626	up	yes	_	_	_	_	gi|659495136|gb|AID66679.1|	330	1e-28	putative peroxisomal acyl-CoA oxidase 1 [Agrotis segetum]	gi|122102849|sp|Q7KML2.1|ACOX1_DROME	289	8e-26	RecName: Full=Probable peroxisomal acyl-coenzyme A oxidase 1 [Drosophila melanogaster]
HD75PE302I1KTU	2032.51	336	218.57	36.86	1.79221e-11	1.82331e-09	3.42829	up	yes	_	_	_	_	gi|565322910|gb|ETE73547.1|	234	1e-17	Gamma-butyrobetaine dioxygenase, partial [Ophiophagus hannah]	gi|21541962|sp|Q9QZU7.1|BODG_RAT	221	8e-18	RecName: Full=Gamma-butyrobetaine dioxygenase; AltName: Full=Gamma-butyrobetaine hydroxylase; Short=Gamma-BBH; AltName: Full=Gamma-butyrobetaine,2-oxoglutarate dioxyg
HD75PE302I1VCG	14	3	1.26	0.28	0.00321129	0.0423805	2.92696	up	yes	_	_	_	_	_	_	_	_	_	_	_	_
HD75PE302I1YBH	1521.55	750.97	596.38	300.33	0.000109396	0.00277174	1.8511	up	yes	_	_	_	_	_	_	_	_	_	_	_	_
HD75PE302I23WG	147.54	92	28.44	18.09	0.00289536	0.0395941	1.51509	up	yes	_	_	_	_	_	_	_	_	gi|73921247|sp|Q6T3U3.1|NPCL1_RAT	323	7e-30	RecName: Full=Niemann-Pick C1-like protein 1; Flags: Precursor
HD75PE302I2A4U	29	7	19.22	4.73	9.47744e-05	0.00243144	2.82748	up	yes	_	_	_	_	_	_	_	_	_	_	_	_
HD75PE302I2ETU	26	3	2.83	0.33	2.37033e-05	0.000735258	3.81158	up	yes	_	_	_	_	_	_	_	_	_	_	_	_
HD75PE302I2YHN	23	7	2.75	0.85	0.0019296	0.0287927	2.49538	up	yes	_	_	_	_	_	_	_	_	_	_	_	_
HD75PE302I31N0	286.07	9.53	129.04	4.39	2.74542e-18	7.25366e-16	5.62584	up	yes	_	_	_	_	_	_	_	_	_	_	_	_
HD75PE302I37KI	27.05	10.07	11.89	4.51	0.00193774	0.0288979	2.22953	up	yes	_	_	_	_	_	_	_	_	_	_	_	_
HD75PE302I3TMO	11	0	6.93	0	0.000681211	0.012368	5.95828	up	yes	_	_	_	_	_	_	_	_	_	_	_	_
HD75PE302I4CMP	20.23	0	8.31	0	1.02195e-05	0.00035588	6.8103	up	yes	_	_	_	_	_	_	_	_	_	_	_	_
HD75PE302I4LDD	18.77	6.03	9.67	3.17	0.00336263	0.0438761	2.43401	up	yes	gi|255964840|gb|GQ369796.1|	120	7.86597e-55	Macrobrachium nipponense 18S ribosomal RNA gene, partial sequence; internal transcribed spacer 1, 5.8S ribosomal RNA gene, and internal transcribed spacer 2, complete sequence; and 28S ribosomal RNA gene, partial sequence	_	_	_	_	_	_	_	_
HD75PE302I4SHP	0	55.52	0	6.73	2.52246e-07	1.2415e-05	-7.45858	down	yes	gi|152949486|dbj|AB292778.1|	73	4.40956e-28	Procambarus clarkii casp-2 mRNA for calcification associated soluble matrix protein 2, complete cds	_	_	_	_	gi|3287772|sp|P81384.1|CU1A_HOMAM	207	3e-16	RecName: Full=Cuticle protein AMP1A; AltName: Full=HA-AMP1A
HD75PE302I4WHG	11	96	1.35	12.01	0.000359824	0.00748777	-2.27448	down	yes	_	_	_	_	_	_	_	_	_	_	_	_
HD75PE302I4ZHB	655.02	166.78	111.47	28.96	2.93742e-08	1.74491e-06	2.80174	up	yes	_	_	_	_	_	_	_	_	_	_	_	_
HD75PE302I54EG	20.95	1.04	2.68	0.14	4.8641e-06	0.000182295	4.83633	up	yes	_	_	_	_	_	_	_	_	_	_	_	_
HD75PE302I60WO	152.32	58.65	26.01	10.22	2.99989e-05	0.000907726	2.19164	up	yes	_	_	_	_	_	_	_	_	_	_	_	_
HD75PE302I6H1I	0	71.78	0	19.73	1.28333e-08	8.06938e-07	-7.81932	down	yes	_	_	_	_	_	_	_	_	_	_	_	_
HD75PE302I6I4K	1625.69	113.72	225.36	16.08	1.50641e-17	3.61989e-15	4.6628	up	yes	_	_	_	_	gi|221126458|ref|XP_002157653.1|	132	9e-06	PREDICTED: phosphonoacetaldehyde hydrolase-like [Hydra vulgaris]	_	_	_	_
HD75PE302I6OXM	64.19	6.4	29.21	2.97	1.9238e-09	1.39761e-07	4.17654	up	yes	gi|218526715|gb|EU920971.1|	111	8.92165e-50	Anchistioides antiguensis isolate KC3051 28S ribosomal RNA gene, partial sequence	_	_	_	_	_	_	_	_
HD75PE302I7460	16.71	4.99	1.36	0.41	0.00243379	0.0346604	2.52363	up	yes	_	_	_	_	_	_	_	_	_	_	_	_
HD75PE302I76KY	175.4	103.27	18.17	10.91	0.00153534	0.024302	1.59418	up	yes	_	_	_	_	_	_	_	_	_	_	_	_
HD75PE302I83LT	27	7	1.94	0.51	0.00015881	0.00382138	2.72504	up	yes	_	_	_	_	_	_	_	_	_	_	_	_
HD75PE302I8F83	30	3	3.23	0.33	1.00577e-06	4.40332e-05	4.01671	up	yes	_	_	_	_	_	_	_	_	_	_	_	_
HD75PE302I8IIH	22	0	5.33	0	3.39013e-06	0.000131702	6.94663	up	yes	gi|563400828|gb|KC515055.1|	231	3.22678e-116	Macrobrachium superbum 18S ribosomal RNA gene, partial sequence	_	_	_	_	_	_	_	_
HD75PE302I9DUP	348.1	90.97	82.04	21.87	8.42851e-08	4.57673e-06	2.76329	up	yes	_	_	_	_	gi|328780681|ref|XP_393127.3|	136	3e-06	PREDICTED: trypsin-1 [Apis mellifera]	gi|123792811|sp|Q14BX2.1|PRS55_MOUSE	115	9e-06	RecName: Full=Serine protease 55; Flags: Precursor [Mus musculus]
HD75PE302I9IF8	1	25	0.11	2.7	0.00223741	0.0324644	-3.5912	down	yes	_	_	_	_	_	_	_	_	_	_	_	_
HD75PE302I9K2J	2033.12	1372.12	643.15	442.87	0.00292187	0.0395941	1.39958	up	yes	_	_	_	_	_	_	_	_	_	_	_	_
HD75PE302I9SHV	32.7	8.24	3.2	0.82	7.65094e-05	0.00201244	2.82808	up	yes	_	_	_	_	_	_	_	_	_	_	_	_
HD75PE302I9VL0	35.16	8	5.61	1.3	3.84957e-05	0.00111409	2.91252	up	yes	_	_	_	_	_	_	_	_	_	_	_	_
HD75PE302IAD5V	375.18	146	39.59	15.72	1.10372e-05	0.000381106	2.19092	up	yes	_	_	_	_	_	_	_	_	_	_	_	_
HD75PE302IAWE8	20	5	1.83	0.47	0.000945269	0.0161777	2.75583	up	yes	_	_	_	_	_	_	_	_	_	_	_	_
HD75PE302IB0AQ	13	153.04	1.25	15.07	8.95898e-06	0.000318884	-2.70768	down	yes	_	_	_	_	_	_	_	_	_	_	_	_
HD75PE302IB1AW	25	3	2.48	0.3	3.18551e-05	0.00094561	3.75539	up	yes	_	_	_	_	_	_	_	_	_	_	_	_
HD75PE302IBGG3	44	12	4.28	1.19	4.41895e-05	0.00124887	2.67483	up	yes	_	_	_	_	_	_	_	_	_	_	_	_
HD75PE302IBLOB	277.19	102.15	108.65	40.85	7.56388e-06	0.000273629	2.27019	up	yes	_	_	_	_	_	_	_	_	_	_	_	_
HD75PE302IBNPP	20	3	2.97	0.45	0.000284623	0.00608748	3.43604	up	yes	_	_	_	_	_	_	_	_	_	_	_	_
HD75PE302IC1EJ	140.39	13.57	23.89	2.36	1.68804e-11	1.75087e-09	4.12362	up	yes	gi|67846946|gb|DQ017189.1|	301	5.56447e-155	Macrobrachium nipponense isolate X2 16S ribosomal RNA gene, partial sequence; mitochondrial	_	_	_	_	_	_	_	_
HD75PE302ICI4L	43.2	3	6.39	0.45	1.28333e-08	8.06938e-07	4.53348	up	yes	_	_	_	_	_	_	_	_	_	_	_	_
HD75PE302ICPBJ	3739.82	2401.92	1477.24	968.05	0.00174855	0.0268988	1.47114	up	yes	gi|563400828|gb|KC515055.1|	165	9.80403e-80	Macrobrachium superbum 18S ribosomal RNA gene, partial sequence	_	_	_	_	_	_	_	_
HD75PE302ICRGF	24.03	5.52	17.04	3.99	0.000461926	0.00911934	2.76823	up	yes	_	_	_	_	_	_	_	_	_	_	_	_
HD75PE302ID32A	88.53	0	50.74	0	2.16316e-14	3.54558e-12	8.9541	up	yes	gi|56968019|gb|AY859565.1|	40	2.1279e-10	Crangon franciscorum 28S ribosomal RNA gene, partial sequence	_	_	_	_	_	_	_	_
HD75PE302ID68A	101.77	39.35	19.84	7.83	5.36054e-05	0.00146514	2.21023	up	yes	gi|67846946|gb|DQ017189.1|	279	8.25569e-143	Macrobrachium nipponense isolate X2 16S ribosomal RNA gene, partial sequence; mitochondrial	_	_	_	_	_	_	_	_
HD75PE302IDKQN	3.36	111.79	2.68	91.05	2.05182e-08	1.24959e-06	-4.31007	down	yes	_	_	_	_	_	_	_	_	_	_	_	_
HD75PE302IDLRQ	162.33	28	22.32	3.93	3.82801e-09	2.66086e-07	3.35015	up	yes	_	_	_	_	_	_	_	_	_	_	_	_
HD75PE302IDUXL	91.79	38.03	10.13	4.28	0.000120448	0.00299743	2.09881	up	yes	_	_	_	_	_	_	_	_	_	_	_	_
HD75PE302IECM0	10.82	0	3.26	0	0.000681211	0.012368	5.95828	up	yes	gi|112430920|gb|DQ847541.1|	108	6.19048e-48	Cherax quadricarinatus clone epi16_C3 mRNA sequence	_	_	_	_	_	_	_	_
HD75PE302IEJP7	0	27	0	16.16	0.000259302	0.00578835	-6.41489	down	yes	gi|282160447|gb|FJ905302.1|	74	2.61887e-29	Pieris rapae beta-tubulin mRNA, complete cds	gi|524988290|ref|XP_005042064.1|	203	6e-14	PREDICTED: tubulin beta-5 chain-like isoform X3 [Ficedula albicollis]	gi|75075849|sp|Q4R4X8.1|TBB4A_MACFA	200	1e-15	RecName: Full=Tubulin beta-4A chain; AltName: Full=Tubulin beta-4 chain TBB4A_BOVIN RecName: Full=Tubulin beta-4A chain; AltName: Full=Tubu
HD75PE302IEM7V	849.58	0	357.83	0	1.73865e-32	2.25202e-29	12.2071	up	yes	gi|491111423|dbj|AB762313.1|	153	4.31744e-73	Macrobrachium nipponense mitochondrial CO1 gene for cytochrome c oxidase subunit 1, partial cds, isolate: MN2	gi|118139444|gb|ABK63239.1|	230	4e-17	cytochrome oxidase subunit I [Macrobrachium nipponense]	gi|461780|sp|P34838.1|COX1_ANOGA	211	7e-17	RecName: Full=Cytochrome c oxidase subunit 1; AltName: Full=Cytochrome c oxidase polypeptide I (mitochondrion) [Anopheles gambiae]
HD75PE302IERAH	28	157	3.81	21.79	0.00299473	0.040365	-1.64851	down	yes	_	_	_	_	_	_	_	_	_	_	_	_
HD75PE302IESR3	697.01	402.3	253.64	149.37	0.000696288	0.0125516	1.62565	up	yes	_	_	_	_	_	_	_	_	_	_	_	_
HD75PE302IEXY7	404.82	154.94	88.82	34.68	8.70991e-06	0.000310435	2.21578	up	yes	_	_	_	_	gi|238683695|gb|ACR54126.1|	131	1e-05	cathepsin L [Palaemon varians]	_	_	_	_
HD75PE302IF9Z7	18	114.17	2.27	14.7	0.00194907	0.0289936	-1.82021	down	yes	_	_	_	_	_	_	_	_	_	_	_	_
HD75PE302IFFF8	29	12	4.14	1.75	0.00237455	0.0341743	2.07641	up	yes	_	_	_	_	_	_	_	_	_	_	_	_
HD75PE302IFYHT	77	10	8.03	1.06	6.93663e-09	4.62785e-07	3.73522	up	yes	_	_	_	_	_	_	_	_	_	_	_	_
HD75PE302IG1FC	120.18	44.7	9.3	3.53	3.7399e-05	0.00108649	2.23943	up	yes	_	_	_	_	_	_	_	_	_	_	_	_
HD75PE302IGEMQ	149	31	27.37	5.81	3.75716e-08	2.18541e-06	3.08435	up	yes	_	_	_	_	_	_	_	_	_	_	_	_
HD75PE302IGZQD	150.7	50.14	99.89	33.91	5.46286e-06	0.000203159	2.41952	up	yes	gi|645100157|gb|KJ595336.1|	107	1.0557e-47	Synalpheus tijou voucher SYN_555 18S small subunit ribosomal RNA gene, partial sequence	_	_	_	_	_	_	_	_
HD75PE302IHC1D	51.7	20.01	5.99	2.37	0.000283178	0.00607615	2.19304	up	yes	_	_	_	_	_	_	_	_	_	_	_	_
HD75PE302IHD1E	45	7	5.2	0.83	7.81828e-07	3.49295e-05	3.45819	up	yes	_	_	_	_	gi|391332542|ref|XP_003740693.1|	166	1e-09	PREDICTED: uncharacterized protein LOC100903306, partial [Metaseiulus occidentalis]	_	_	_	_
HD75PE302IHG4C	0	71.78	0	19.73	1.28333e-08	8.06938e-07	-7.81932	down	yes	_	_	_	_	_	_	_	_	_	_	_	_
HD75PE302IHJVP	10.85	0	0.74	0	0.000681211	0.012368	5.95828	up	yes	gi|563400842|gb|KC515069.1|	174	5.49306e-84	Macrobrachium superbum 28S ribosomal RNA gene, partial sequence	_	_	_	_	_	_	_	_
HD75PE302IHNYA	47.97	0	5.74	0	2.57184e-10	2.19583e-08	8.06582	up	yes	_	_	_	_	_	_	_	_	_	_	_	_
HD75PE302IHXDR	17	0	4.95	0	3.28845e-05	0.000969124	6.5781	up	yes	_	_	_	_	_	_	_	_	_	_	_	_
HD75PE302IHYNR	0	19	0	2.97	0.000428911	0.00854379	-5.91503	down	yes	_	_	_	_	_	_	_	_	_	_	_	_
HD75PE302II9NP	3086.95	1978.31	711.02	464.91	0.00172004	0.0267673	1.47448	up	yes	gi|56968019|gb|AY859565.1|	88	1.05633e-36	Crangon franciscorum 28S ribosomal RNA gene, partial sequence	gi|170571523|ref|XP_001891759.1|	154	3e-08	alpha-L1 nicotinic acetyl choline receptor [Brugia malayi]	_	_	_	_
HD75PE302IIC4W	817.39	33	258.57	10.65	1.62561e-20	5.46391e-18	5.44865	up	yes	_	_	_	_	_	_	_	_	gi|172044584|sp|P0C6R3.1|EST4A_BOVIN	142	7e-09	RecName: Full=Carboxylesterase 4A; Flags: Precursor [Bos taurus]
HD75PE302IIZR7	78	32	32.85	13.75	0.000193057	0.00449078	2.10682	up	yes	_	_	_	_	_	_	_	_	_	_	_	_
HD75PE302IJBCG	201.77	108.25	73.95	40.48	0.000575716	0.0108921	1.7328	up	yes	gi|56968019|gb|AY859565.1|	83	4.04052e-34	Crangon franciscorum 28S ribosomal RNA gene, partial sequence	_	_	_	_	_	_	_	_
HD75PE302IJLT0	0	22	0	15.7	0.000175464	0.00413039	-6.12327	down	yes	_	_	_	_	_	_	_	_	_	_	_	_
HD75PE302IK5GX	0	37	0	3.07	1.57894e-05	0.000521464	-6.86488	down	yes	_	_	_	_	_	_	_	_	_	_	_	_
HD75PE302IKCYV	0	15.54	0	6.41	0.00109407	0.0180889	-5.67158	down	yes	_	_	_	_	gi|557205964|emb|CDJ67817.1|	152	5e-08	hypothetical protein, conserved [Eimeria necatrix]	gi|34978383|sp|P25822.2|PUM_DROME	117	5e-06	RecName: Full=Maternal protein pumilio [Drosophila melanogaster]
HD75PE302IKIIO	215.5	22.2	40.02	4.21	1.96295e-12	2.34784e-10	4.10827	up	yes	_	_	_	_	_	_	_	_	_	_	_	_
HD75PE302IKK7H	1013.13	162.29	382.36	62.5	1.85303e-11	1.87799e-09	3.47444	up	yes	gi|563400828|gb|KC515055.1|	159	2.21794e-76	Macrobrachium superbum 18S ribosomal RNA gene, partial sequence	gi|635356722|emb|CCI11815.1|	195	5e-13	unnamed protein product [Albugo candida]	_	_	_	_
HD75PE302IL2Y8	2293.19	596.55	641.57	170.29	2.02339e-08	1.23652e-06	2.77324	up	yes	_	_	_	_	gi|645006024|ref|XP_008204291.1|	201	9e-14	PREDICTED: L-ascorbate oxidase-like [Nasonia vitripennis]	_	_	_	_
HD75PE302ILU4U	79.55	22	32.69	9.23	3.93671e-06	0.000151166	2.67735	up	yes	_	_	_	_	_	_	_	_	_	_	_	_
HD75PE302ILVLH	472.54	8463	44.02	804.3	4.53994e-11	4.30533e-09	-3.3283	down	yes	_	_	_	_	_	_	_	_	_	_	_	_
HD75PE302IM0D9	167.9	15.41	13.98	1.31	2.27671e-12	2.6928e-10	4.28896	up	yes	_	_	_	_	_	_	_	_	_	_	_	_
HD75PE302IMHSM	103	34.03	12.18	4.11	1.19465e-05	0.000407469	2.42049	up	yes	_	_	_	_	_	_	_	_	_	_	_	_
HD75PE302IMTF4	142	0	42.04	0	7.94539e-18	1.98098e-15	9.62703	up	yes	gi|56968003|gb|AY859549.1|	38	5.15201e-09	Anaspides tasmaniae internal transcribed spacer 2 and 28S ribosomal RNA gene, partial sequence	_	_	_	_	_	_	_	_
HD75PE302IN4BT	0	44.27	0	22.36	3.26788e-06	0.000127606	-7.11289	down	yes	gi|563400828|gb|KC515055.1|	95	6.45241e-41	Macrobrachium superbum 18S ribosomal RNA gene, partial sequence	gi|669214567|emb|CDW61368.1|	134	6e-06	hypothetical protein TTRE_0000982701, partial [Trichuris trichiura]	_	_	_	_
HD75PE302IN5AZ	39.24	5.98	3.63	0.56	4.29893e-06	0.000164008	3.46453	up	yes	gi|306846469|gb|HM210600.1|	39	4.49924e-09	Macrobrachium nipponense clone Mni145 microsatellite sequence	_	_	_	_	_	_	_	_
HD75PE302INME8	1	102	0.1	10.8	4.52541e-09	3.10499e-07	-5.60593	down	yes	_	_	_	_	_	_	_	_	_	_	_	_
HD75PE302INRBU	0	129.62	0	15.32	3.46206e-12	3.97958e-10	-8.66891	down	yes	_	_	_	_	_	_	_	_	_	_	_	_
HD75PE302INZEL	0	58.61	0	21.16	1.48789e-07	7.664e-06	-7.53345	down	yes	gi|290918602|gb|GQ487514.1|	171	5.04003e-83	Pandalus montagui voucher KC3144 28S ribosomal RNA gene, partial sequence	gi|114153154|gb|ABI52743.1|	172	2e-10	10 kDa putative secreted protein [Argas monolakensis]	_	_	_	_
HD75PE302IO6XN	810.39	20	89.61	2.26	3.80674e-23	1.85468e-20	6.14972	up	yes	_	_	_	_	_	_	_	_	_	_	_	_
HD75PE302IOF02	736.48	409.6	87.33	49.55	0.000477902	0.00938748	1.67577	up	yes	_	_	_	_	_	_	_	_	_	_	_	_
HD75PE302IOKZF	2673.88	34	264.07	3.43	3.53321e-30	3.82928e-27	7.11636	up	yes	_	_	_	_	_	_	_	_	_	_	_	_
HD75PE302IPD98	10.47	0.1	6.36	0.06	0.00177786	0.0268988	5.8231	up	yes	_	_	_	_	_	_	_	_	_	_	_	_
HD75PE302IPDBV	53.06	25	13.57	6.53	0.00139566	0.0224328	1.90305	up	yes	_	_	_	_	_	_	_	_	_	_	_	_
HD75PE302IPL0Q	15	2	1.22	0.17	0.000555241	0.0105309	3.5423	up	yes	_	_	_	_	_	_	_	_	_	_	_	_
HD75PE302IPL35	99.2	15.6	40.12	6.44	1.70815e-08	1.05113e-06	3.43585	up	yes	gi|563400833|gb|KC515060.1|	159	2.07433e-76	Palaemon serrifer 18S ribosomal RNA gene, partial sequence	_	_	_	_	_	_	_	_
HD75PE302IPUHU	455.54	99.89	49.51	11.08	5.64092e-09	3.83568e-07	3.01745	up	yes	_	_	_	_	_	_	_	_	_	_	_	_
HD75PE302IPXAD	12.62	0	2.05	0	0.000272943	0.00588985	6.19572	up	yes	gi|71726279|gb|DQ079785.1|	224	3.70824e-112	Cryphiops caementarius voucher JC1219 28S large subunit ribosomal RNA gene, partial sequence	gi|114153154|gb|ABI52743.1|	172	2e-10	10 kDa putative secreted protein [Argas monolakensis]	_	_	_	_
HD75PE302IPXMG	10.47	0.1	6.36	0.06	0.00177786	0.0268988	5.8231	up	yes	_	_	_	_	_	_	_	_	_	_	_	_
HD75PE302IQBNU	11794	8015.01	2957.76	2050.85	0.00298734	0.0402947	1.38971	up	yes	gi|71726290|gb|DQ079796.1|	197	2.48211e-97	Palaemonetes paludosus voucher MLP124 28S large subunit ribosomal RNA gene, partial sequence	_	_	_	_	_	_	_	_
HD75PE302IQY8P	151.26	39.71	76.36	20.45	5.63137e-07	2.59375e-05	2.73915	up	yes	gi|56968020|gb|AY859566.1|	125	1.33235e-57	Crangon franciscorum 28S ribosomal RNA gene, partial sequence	gi|303291414|ref|XP_003064992.1|	189	2e-12	senescence-associated protein [Micromonas pusilla CCMP1545]	_	_	_	_
HD75PE302IR85L	10.05	0	3.24	0	0.00177786	0.0268988	5.8231	up	yes	gi|158452057|gb|EU188754.1|	73	1.65801e-28	Macrobrachium nipponense 16S ribosomal RNA gene, partial sequence; mitochondrial	_	_	_	_	_	_	_	_
HD75PE302IRGBK	0	25.43	0	19.21	0.000555241	0.0105309	-6.30521	down	yes	gi|9367094|gb|AF169742.1|	50	4.62472e-16	Palaemon serenus large subunit ribosomal RNA gene, partial sequence	_	_	_	_	_	_	_	_
HD75PE302IRJDI	255.95	5.09	37.97	0.77	3.11114e-20	1.01988e-17	6.422	up	yes	_	_	_	_	_	_	_	_	_	_	_	_
HD75PE302IRKGW	33.02	14.2	22.78	10	0.00224411	0.0324884	2.04472	up	yes	_	_	_	_	_	_	_	_	_	_	_	_
HD75PE302IRM21	28.68	0	12.49	0	1.71629e-07	8.72201e-06	7.34236	up	yes	gi|71726290|gb|DQ079796.1|	67	2.68064e-25	Palaemonetes paludosus voucher MLP124 28S large subunit ribosomal RNA gene, partial sequence	_	_	_	_	_	_	_	_
HD75PE302IRRRC	20.99	0	2.94	0	7.02592e-06	0.000255386	6.88008	up	yes	_	_	_	_	_	_	_	_	_	_	_	_
HD75PE302ISD55	782.75	535.14	99.05	69.09	0.00364354	0.0471705	1.3814	up	yes	_	_	_	_	_	_	_	_	gi|82209800|sp|Q7ZYC4.1|ACBG2_XENLA	443	1e-43	RecName: Full=Long-chain-fatty-acid--CoA ligase ACSBG2; AltName: Full=Acyl-CoA synthetase bubblegum family member 2
HD75PE302ISRSD	65.32	19.22	6.43	1.93	1.52469e-05	0.000507333	2.58678	up	yes	_	_	_	_	_	_	_	_	_	_	_	_
HD75PE302ISRXO	131.99	69	16.38	8.73	0.000747964	0.0133877	1.76362	up	yes	_	_	_	_	_	_	_	_	_	_	_	_
HD75PE302IT257	0	248.69	0	39	9.6099e-17	2.12643e-14	-9.60485	down	yes	gi|108671076|gb|DQ531769.1|	333	1.00106e-172	Macrobrachium nipponense 18S ribosomal RNA gene, partial sequence	gi|116833117|gb|ABK29471.1|	172	2e-10	CHK1 checkpoint-like protein [Helicoverpa armigera]	_	_	_	_
HD75PE302IT3FO	14	3	2.14	0.47	0.00321129	0.0423805	2.92696	up	yes	_	_	_	_	_	_	_	_	_	_	_	_
HD75PE302IT8FW	112.01	42.44	29.24	11.31	3.50563e-05	0.0010246	2.23886	up	yes	_	_	_	_	_	_	_	_	_	_	_	_
HD75PE302ITATB	0	24	0	7.29	0.000555241	0.0105309	-6.24708	down	yes	_	_	_	_	gi|556523269|gb|AGZ62051.1|	256	4e-20	gastrolith protein 30 [Cherax quadricarinatus]	_	_	_	_
HD75PE302ITB68	6061.97	3501.99	1335.73	787.31	0.000572469	0.0108461	1.62399	up	yes	gi|563400828|gb|KC515055.1|	243	7.5624e-123	Macrobrachium superbum 18S ribosomal RNA gene, partial sequence	gi|321443852|gb|EFX60215.1|	196	4e-13	hypothetical protein DAPPUDRAFT_72393 [Daphnia pulex]	_	_	_	_
HD75PE302ITDMU	37	7	6.61	1.28	6.73062e-06	0.000246848	3.17703	up	yes	_	_	_	_	_	_	_	_	_	_	_	_
HD75PE302ITI6Q	2033.12	1372.12	643.15	442.87	0.00292187	0.0395941	1.39958	up	yes	_	_	_	_	_	_	_	_	_	_	_	_
HD75PE302ITNLQ	13.02	99.36	1.34	10.46	0.000946215	0.0161835	-2.08129	down	yes	_	_	_	_	_	_	_	_	_	_	_	_
HD75PE302ITOV9	4.23	45.21	0.32	3.52	0.000942369	0.0161777	-2.60618	down	yes	_	_	_	_	_	_	_	_	_	_	_	_
HD75PE302IU0UO	27	11.76	8.65	3.85	0.00365839	0.0472592	1.97397	up	yes	_	_	_	_	_	_	_	_	_	_	_	_
HD75PE302IU15R	16	101	2.03	13.1	0.00210033	0.0309233	-1.81419	down	yes	_	_	_	_	_	_	_	_	_	_	_	_
HD75PE302IU17Z	0	26.59	0	5.19	0.000259302	0.00578835	-6.41489	down	yes	gi|108671076|gb|DQ531769.1|	289	2.32237e-148	Macrobrachium nipponense 18S ribosomal RNA gene, partial sequence	_	_	_	_	_	_	_	_
HD75PE302IU2G1	95.76	48.55	7.47	3.86	0.000920293	0.0159612	1.79602	up	yes	_	_	_	_	_	_	_	_	_	_	_	_
HD75PE302IUB4U	257	96.68	20.81	7.99	1.02423e-05	0.000356439	2.23443	up	yes	_	_	_	_	_	_	_	_	_	_	_	_
HD75PE302IUG7R	68	19.69	6.6	1.95	1.59497e-05	0.000525775	2.57889	up	yes	_	_	_	_	_	_	_	_	_	_	_	_
HD75PE302IUHB2	99.47	10	54.55	5.6	1.733e-10	1.53388e-08	4.09704	up	yes	_	_	_	_	_	_	_	_	_	_	_	_
HD75PE302IULAU	2.09	49.6	0.92	22.24	5.7206e-05	0.00155475	-3.6964	down	yes	gi|56968003|gb|AY859549.1|	92	3.36675e-39	Anaspides tasmaniae internal transcribed spacer 2 and 28S ribosomal RNA gene, partial sequence	gi|170576227|ref|XP_001893546.1|	176	8e-11	unspecific monooxygenase [Brugia malayi]	_	_	_	_
HD75PE302IUSSD	856.31	12.71	141.47	2.14	3.56279e-26	2.395e-23	6.83869	up	yes	_	_	_	_	_	_	_	_	_	_	_	_
HD75PE302IV7PJ	48.54	308.18	6.32	40.91	0.000478496	0.0093941	-1.81583	down	yes	_	_	_	_	_	_	_	_	_	_	_	_
HD75PE302IV941	3540.23	830.58	645.72	154.57	3.81215e-09	2.65669e-07	2.92281	up	yes	gi|108671076|gb|DQ531769.1|	307	2.4004e-158	Macrobrachium nipponense 18S ribosomal RNA gene, partial sequence	gi|556116014|gb|ESP04666.1|	201	9e-14	hypothetical protein LOTGIDRAFT_202939 [Lottia gigantea]	_	_	_	_
HD75PE302IVIEU	7	101.05	0.85	12.46	1.36373e-05	0.000459533	-2.98637	down	yes	_	_	_	_	_	_	_	_	_	_	_	_
HD75PE302IVYNM	0	144.92	0	27.26	5.96039e-13	7.70152e-11	-8.82609	down	yes	_	_	_	_	_	_	_	_	_	_	_	_
HD75PE302IVYOG	76.94	16	8.87	1.88	5.79373e-07	2.66391e-05	3.07403	up	yes	_	_	_	_	_	_	_	_	_	_	_	_
HD75PE302IWFL4	82.42	0	28.95	0	7.84535e-14	1.18699e-11	8.83617	up	yes	gi|290918602|gb|GQ487514.1|	172	1.41078e-83	Pandalus montagui voucher KC3144 28S ribosomal RNA gene, partial sequence	gi|114153154|gb|ABI52743.1|	172	2e-10	10 kDa putative secreted protein [Argas monolakensis]	_	_	_	_
HD75PE302IWKSU	27.14	6.83	7.43	1.91	0.00015881	0.00382138	2.72504	up	yes	gi|145843836|gb|EF204180.1|	115	8.73279e-52	Macrobrachium rosenbergii clone SUGbp8-107 microsatellite sequence	_	_	_	_	_	_	_	_
HD75PE302IWPZS	1547.79	241	158.72	25.21	8.18633e-12	8.91077e-10	3.51402	up	yes	_	_	_	_	_	_	_	_	_	_	_	_
HD75PE302IWX99	154	9	93.54	5.58	3.92705e-14	6.15192e-12	4.88057	up	yes	_	_	_	_	_	_	_	_	_	_	_	_
HD75PE302IX1TC	222	96	19.88	8.77	6.18723e-05	0.00166791	2.03828	up	yes	gi|238476872|gb|FJ429307.1|	418	0	Macrobrachium rosenbergii serine proteinase inhibitor mRNA, complete cds	_	_	_	_	gi|17368331|sp|P82968.1|MCPI_MELCP	199	4e-15	RecName: Full=Four-domain proteases inhibitor; AltName: Full=McaPI
HD75PE302IX6Q5	96.53	0	32.13	0	5.6625e-15	1.0125e-12	9.07804	up	yes	_	_	_	_	_	_	_	_	_	_	_	_
HD75PE302IX8GD	136.12	13.34	53.35	5.34	9.71061e-12	1.05029e-09	4.18629	up	yes	gi|255964840|gb|GQ369796.1|	94	2.9063e-40	Macrobrachium nipponense 18S ribosomal RNA gene, partial sequence; internal transcribed spacer 1, 5.8S ribosomal RNA gene, and internal transcribed spacer 2, complete sequence; and 28S ribosomal RNA gene, partial sequence	_	_	_	_	_	_	_	_
HD75PE302IXENJ	663.42	258.5	69.43	27.6	7.70406e-06	0.000277754	2.1927	up	yes	_	_	_	_	_	_	_	_	_	_	_	_
HD75PE302IXGJB	13	2	2.92	0.46	0.00183262	0.0275709	3.33848	up	yes	_	_	_	_	_	_	_	_	_	_	_	_
HD75PE302IXKIN	0	291.15	0	43.55	6.91581e-18	1.74062e-15	-9.82946	down	yes	_	_	_	_	_	_	_	_	_	_	_	_
HD75PE302IXLUW	3	155	0.39	20.73	1.95693e-10	1.71493e-08	-4.7777	down	yes	_	_	_	_	_	_	_	_	_	_	_	_
HD75PE302IXTXN	18.41	0	1.35	0	2.21027e-05	0.000693726	6.65972	up	yes	_	_	_	_	_	_	_	_	_	_	_	_
HD75PE302IXU0S	43.17	1285.68	9.04	274.75	1.06751e-13	1.57914e-11	-4.06429	down	yes	gi|56968020|gb|AY859566.1|	260	2.80625e-132	Crangon franciscorum 28S ribosomal RNA gene, partial sequence	_	_	_	_	_	_	_	_
HD75PE302IXZYN	14	4	1.67	0.49	0.00321129	0.0423805	2.54713	up	yes	_	_	_	_	_	_	_	_	_	_	_	_
HD75PE302IY7WY	9.57	0	4.35	0	0.00177786	0.0268988	5.8231	up	yes	gi|563400833|gb|KC515060.1|	142	5.21964e-67	Palaemon serrifer 18S ribosomal RNA gene, partial sequence	gi|380030560|ref|XP_003698913.1|	226	1e-16	PREDICTED: uncharacterized protein LOC100865369 isoform 1 [Apis florea]	_	_	_	_
HD75PE302IYBVR	24	7.19	3.35	1.02	0.00114267	0.0187814	2.55631	up	yes	_	_	_	_	_	_	_	_	_	_	_	_
HD75PE302IYMY3	243.47	65.82	27.46	7.57	2.27787e-07	1.13799e-05	2.70697	up	yes	gi|194869143|ref|XM_001972360.1|	33	7.99561e-06	Drosophila erecta GG13916 (Dere\GG13916), mRNA	_	_	_	_	gi|85542191|sp|Q6AYS4.1|FUCO2_RAT	605	0	RecName: Full=Plasma alpha-L-fucosidase; AltName: Full=Alpha-L-fucoside fucohydrolase 2; Short=Alpha-L-fucosidase 2; Flags: Precursor [Rattus norvegicus]
HD75PE302IYXHH	28.76	9	3.94	1.26	0.000587516	0.0110916	2.479	up	yes	_	_	_	_	_	_	_	_	_	_	_	_
HD75PE302IYZ48	59.72	513.07	23.23	203.62	1.11383e-05	0.000384348	-2.26005	down	yes	gi|9367094|gb|AF169742.1|	107	1.73744e-47	Palaemon serenus large subunit ribosomal RNA gene, partial sequence	_	_	_	_	_	_	_	_
HD75PE302IYZJ5	7	54	0.63	4.98	0.0032913	0.0431682	-2.08701	down	yes	_	_	_	_	_	_	_	_	_	_	_	_
HD75PE302IZ3TJ	10.61	0	1.28	0	0.000681211	0.012368	5.95828	up	yes	gi|71726290|gb|DQ079796.1|	215	5.02276e-107	Palaemonetes paludosus voucher MLP124 28S large subunit ribosomal RNA gene, partial sequence	_	_	_	_	_	_	_	_
HD75PE302IZ73S	863.88	18.54	110.7	2.42	4.72539e-24	2.48462e-21	6.31561	up	yes	gi|71726278|gb|DQ079784.1|	89	5.21948e-37	Creaseria morleyi voucher MLP102_1 28S large subunit ribosomal RNA gene, partial sequence	_	_	_	_	_	_	_	_
HD75PE302IZBVN	276.51	3.55	35.43	0.46	7.27211e-21	2.60941e-18	6.83605	up	yes	gi|563400842|gb|KC515069.1|	405	0	Macrobrachium superbum 28S ribosomal RNA gene, partial sequence	_	_	_	_	_	_	_	_
HD75PE302IZT58	118.88	70.98	8.98	5.47	0.00239585	0.0344155	1.57322	up	yes	_	_	_	_	_	_	_	_	gi|81873412|sp|Q80XS6.1|SMAG2_MOUSE	251	5e-21	RecName: Full=Protein Smaug homolog 2; Short=Smaug 2; Short=mSmaug2; AltName: Full=Sterile alpha motif domain-containing protein 4B [Mus musculus]
HD75PE302IZYW7	9	76.92	1.18	10.32	0.000671776	0.012368	-2.24185	down	yes	_	_	_	_	_	_	_	_	_	_	_	_
HD75PE302J0AOC	137.43	70.95	12.57	6.62	0.000596338	0.0112422	1.77615	up	yes	_	_	_	_	_	_	_	_	_	_	_	_
HD75PE302J0CWI	1946.48	1164.15	840.73	513.05	0.000877922	0.0153214	1.57362	up	yes	gi|317467911|gb|HQ830201.1|	136	1.18829e-63	Macrobrachium nipponense mitochondrion, complete genome	_	_	_	_	gi|229553910|sp|B0FWD1.1|COX3_AEDAE	188	3e-14	RecName: Full=Cytochrome c oxidase subunit 3; AltName: Full=Cytochrome c oxidase polypeptide III (mitochondrion) [Aedes aegypti]
HD75PE302J0H01	0	46.45	0	4.88	1.79758e-06	7.44056e-05	-7.17657	down	yes	_	_	_	_	gi|655440503|ref|WP_028825077.1|	329	1e-28	hypothetical protein, partial [Proteobacteria bacterium JGI 0000113-P07]	gi|9087201|sp|O96614.1|SER1_GALME	321	2e-29	RecName: Full=Sericin-1; AltName: Full=Silk gum protein 1
HD75PE302J0PGX	54	0	40.55	0	5.76324e-11	5.40746e-09	8.23514	up	yes	_	_	_	_	_	_	_	_	_	_	_	_
HD75PE302J0UY8	39.74	249.97	4.59	29.48	0.000637612	0.0118936	-1.80677	down	yes	_	_	_	_	_	_	_	_	_	_	_	_
HD75PE302J1K2A	167.93	3.7	43.4	0.98	6.0053e-17	1.38059e-14	6.11523	up	yes	gi|164551868|gb|EU346851.1|	185	1.1293e-90	Macrobrachium nipponense 18S ribosomal RNA gene, partial sequence; internal transcribed spacer 1, complete sequence; and 5.8S ribosomal RNA gene, partial sequence >gi|270304115|gb|GU189612.1| Macrobrachium nipponense clone WXM14 microsatellite sequen ...	_	_	_	_	gi|160359017|sp|P0C5Q0.1|YL54F_YEAST	116	7e-06	RecName: Full=Putative uncharacterized protein YLR154W-F [Saccharomyces cerevisiae S288c]
HD75PE302J1RAI	49993.7	30494.5	6310.66	3927.3	0.000998852	0.0170013	1.54563	up	yes	_	_	_	_	_	_	_	_	_	_	_	_
HD75PE302JA17Y	251.63	0	87.8	0	2.31451e-22	9.45496e-20	10.4538	up	yes	gi|121806704|gb|EF016257.1|	163	1.43034e-78	Macrobrachium inflatum voucher YP05090WHI6(ECNU) 16S ribosomal RNA gene, partial sequence; mitochondrial	_	_	_	_	_	_	_	_
HD75PE302JA7E1	3258.83	1983.89	565.96	351.53	0.00101729	0.0172656	1.54833	up	yes	gi|563400841|gb|KC515068.1|	237	2.06116e-119	Macrobrachium nipponense 28S ribosomal RNA gene, partial sequence	_	_	_	_	_	_	_	_
HD75PE302JAHSK	3222.11	0	841.27	0	6.40929e-44	2.12732e-40	14.1293	up	yes	gi|317467911|gb|HQ830201.1|	221	1.08687e-110	Macrobrachium nipponense mitochondrion, complete genome	gi|322422341|ref|YP_004221774.1|	311	2e-26	cytochrome c oxidase subunit III [Macrobrachium nipponense]	gi|117059|sp|P00417.1|COX3_DROME	231	3e-19	RecName: Full=Cytochrome c oxidase subunit 3; AltName: Full=Cytochrome c oxidase polypeptide III (mitochondrion) [Drosophila melanogaster]
HD75PE302JCYS5	113.99	54	14.32	6.92	0.000312827	0.00662665	1.90421	up	yes	_	_	_	_	_	_	_	_	_	_	_	_
HD75PE302JDRIP	59	30	9.32	4.84	0.00210033	0.0309233	1.79729	up	yes	_	_	_	_	_	_	_	_	_	_	_	_
HD75PE302JEALT	360.07	221	35.02	21.93	0.00161598	0.02533	1.53504	up	yes	_	_	_	_	gi|242001256|ref|XP_002435271.1|	362	2e-32	glucose-6-phosphate translocase, putative [Ixodes scapularis]	gi|3913718|sp|O43826.1|G6PT1_HUMAN	292	6e-26	RecName: Full=Glucose-6-phosphate translocase; AltName: Full=Glucose-5-phosphate transporter; AltName: Full=Solute carrier family 37 member 4; AltName: Full=Transfo
HD75PE302JERJ0	46	21.92	28.62	13.92	0.00219643	0.0322131	1.88138	up	yes	_	_	_	_	_	_	_	_	_	_	_	_
HD75PE302JF226	0	30.47	0	12.09	0.000124298	0.00306451	-6.5652	down	yes	_	_	_	_	_	_	_	_	_	_	_	_
HD75PE302JF46A	376.72	0	114.88	0	1.16182e-25	7.09189e-23	11.0346	up	yes	_	_	_	_	_	_	_	_	_	_	_	_
HD75PE302JF4QS	16.95	5.24	1.74	0.55	0.00243379	0.0346604	2.52363	up	yes	_	_	_	_	_	_	_	_	_	_	_	_
HD75PE302JF52M	0	54.45	0	16.45	3.30164e-07	1.59542e-05	-7.40641	down	yes	_	_	_	_	_	_	_	_	_	_	_	_
HD75PE302JFJA0	40.01	16	4.75	1.94	0.000753283	0.0134648	2.13228	up	yes	_	_	_	_	_	_	_	_	_	_	_	_
HD75PE302JFYCN	0	25.97	0	2.45	0.000378171	0.00781142	-6.3611	down	yes	_	_	_	_	_	_	_	_	_	_	_	_
HD75PE302JI25X	0	58.56	0	35.45	1.48789e-07	7.664e-06	-7.53345	down	yes	gi|645100167|gb|KJ595341.1|	118	8.99297e-54	Synalpheus yano voucher SYN_475 18S small subunit ribosomal RNA gene, partial sequence	_	_	_	_	_	_	_	_
HD75PE302JIBDJ	45	1	4.35	0.1	5.06167e-10	4.06664e-08	5.92932	up	yes	_	_	_	_	_	_	_	_	_	_	_	_
[truncated: 2,155 more rows]

## Sheet: Additional file 1B
Additional file 2A DGE in muscle tissue.
gene_id	hypoxia_count	normoxia_count	hypoxia_fpkm	normoxia_fpkm	pvalue	FDR	log2FC(hypoxia/normoxia)	up-down-regulation(hypoxia/normoxia)	significant(FDR<=0.05,|logFC|>=1)	Nt-ID	Nt-Score	Nt-Evalue	Nt-annotation	Nr-ID	Nr-Score	Nr-Evalue	Nr-annotation	Swissprot-ID	Swissprot-Score	Swissprot-Evalue	Swissprot-annotation
c100038_g1	1	25	0.14	3.48	0.000124298	0.00437236	-4.13554	down	yes	_	_	_	_	_	_	_	_	_	_	_	_
c100224_g1	12	0	2.13	0	0.00109407	0.0254843	5.72899	up	yes	_	_	_	_	_	_	_	_	_	_	_	_
c100997_g1	12	0	1.29	0	0.00109407	0.0254843	5.72899	up	yes	_	_	_	_	_	_	_	_	_	_	_	_
c10179_g1	1	25	0.12	2.93	0.000124298	0.00437236	-4.13554	down	yes	_	_	_	_	_	_	_	_	_	_	_	_
c102281_g1	12	0	1.97	0	0.00109407	0.0254843	5.72899	up	yes	_	_	_	_	_	_	_	_	_	_	_	_
c102357_g1	5	33	0.36	2.26	0.00248625	0.0482802	-2.44473	down	yes	_	_	_	_	_	_	_	_	_	_	_	_
c102395_g1	1	22	0.1	2.06	0.000259302	0.00817671	-3.95322	down	yes	_	_	_	_	_	_	_	_	_	_	_	_
c102429_g1	21	2	1.62	0.15	0.000780248	0.0195375	3.45018	up	yes	_	_	_	_	_	_	_	_	_	_	_	_
c102484_g1	0	13	0	1.73	0.00177786	0.0367357	-5.62218	down	yes	_	_	_	_	gi|157110731|ref|XP_001651224.1|	461	7e-44	defective proboscis extension response, putative [Aedes aegypti]	_	_	_	_
c102560_g1	0	21	0	2.38	4.93267e-05	0.00203404	-6.30286	down	yes	_	_	_	_	_	_	_	_	_	_	_	_
c102666_g1	18	149	1.81	14.43	1.66364e-06	0.000114298	-2.80907	down	yes	_	_	_	_	_	_	_	_	_	_	_	_
c102694_g2	22.22	0	1.55	0	1.49728e-05	0.000753808	6.59104	up	yes	_	_	_	_	_	_	_	_	_	_	_	_
c102740_g1	0	18.63	0	2.92	0.000113897	0.00407429	-6.16039	down	yes	_	_	_	_	_	_	_	_	_	_	_	_
c102795_g1	23	2	2.81	0.24	0.000284623	0.00854341	3.58006	up	yes	_	_	_	_	_	_	_	_	_	_	_	_
c103392_g1	17	0	1.24	0	0.000113897	0.00407429	6.22347	up	yes	_	_	_	_	_	_	_	_	_	_	_	_
c103655_g1	24	0	3.18	0	4.8641e-06	0.000284819	6.71533	up	yes	_	_	_	_	_	_	_	_	_	_	_	_
c103727_g1	17	0	2.45	0	0.000113897	0.00407429	6.22347	up	yes	_	_	_	_	_	_	_	_	_	_	_	_
c103766_g1	22	0	1.2	0	1.49728e-05	0.000753808	6.59104	up	yes	_	_	_	_	gi|646719299|gb|KDR21461.1|	559	0	hypothetical protein L798_03914 [Zootermopsis nevadensis]	gi|81879671|sp|Q91XE8.1|TM205_MOUSE	165	9e-11	RecName: Full=Transmembrane protein 205 [Mus musculus]
c103948_g1	0	18	0	1.75	0.000175464	0.0058788	-6.08351	down	yes	_	_	_	_	_	_	_	_	_	_	_	_
c104020_g1	50	3	3.91	0.23	4.93898e-07	3.84422e-05	4.16589	up	yes	_	_	_	_	_	_	_	_	_	_	_	_
c104023_g1	34	4	3.43	0.39	3.93101e-05	0.00170992	3.2276	up	yes	_	_	_	_	_	_	_	_	_	_	_	_
c104141_g1	35	0	2.78	0	1.26463e-07	1.12989e-05	7.25533	up	yes	_	_	_	_	_	_	_	_	_	_	_	_
c104227_g1	18	0	2.4	0	7.46224e-05	0.00289226	6.30486	up	yes	_	_	_	_	_	_	_	_	_	_	_	_
c10441_g1	0	14	0	1.57	0.00109407	0.0254843	-5.727	down	yes	_	_	_	_	_	_	_	_	_	_	_	_
c104430_g1	0	30	0	2.38	2.37815e-06	0.000154462	-6.81194	down	yes	_	_	_	_	_	_	_	_	_	_	_	_
c104610_g1	0	27	0	3.54	7.02592e-06	0.000394415	-6.66136	down	yes	_	_	_	_	_	_	_	_	_	_	_	_
c105391_g1	18	0	3.04	0	7.46224e-05	0.00289226	6.30486	up	yes	_	_	_	_	_	_	_	_	_	_	_	_
c105581_g1	41	9	2.39	0.5	0.000548622	0.0148938	2.37759	up	yes	_	_	_	_	_	_	_	_	_	_	_	_
c105799_g1	34	7	3.62	0.72	0.000743295	0.0188478	2.4598	up	yes	_	_	_	_	gi|545358132|ref|XP_005644655.1|	131	1e-05	hypothetical protein COCSUDRAFT_67484 [Coccomyxa subellipsoidea C-169]	gi|74759261|sp|Q7Z7A4.1|PXK_HUMAN	122	3e-06	RecName: Full=PX domain-containing protein kinase-like protein; AltName: Full=Modulator of Na,K-ATPase; Short=MONaKA [Homo sapiens]
c105980_g1	650	85	25.26	3.17	1.21108e-09	1.67618e-07	3.15527	up	yes	_	_	_	_	_	_	_	_	_	_	_	_
c106669_g1	1	18	0.12	2.1	0.00122209	0.0277529	-3.66758	down	yes	_	_	_	_	_	_	_	_	_	_	_	_
c108324_g1	14	0	2.06	0	0.000428911	0.0118639	5.94749	up	yes	_	_	_	_	_	_	_	_	_	_	_	_
c108545_g1	0	14	0	1.74	0.00109407	0.0254843	-5.727	down	yes	_	_	_	_	_	_	_	_	_	_	_	_
c108682_g1	11	0	0.95	0	0.00177786	0.0367357	5.60593	up	yes	_	_	_	_	gi|449686941|ref|XP_004211303.1|	181	4e-11	PREDICTED: zinc finger protein 862-like [Hydra vulgaris]	_	_	_	_
c109031_g1	0	17	0	2.89	0.000272943	0.00831745	-6.0023	down	yes	_	_	_	_	_	_	_	_	_	_	_	_
c109079_g1	22	0	2.72	0	1.49728e-05	0.000753808	6.59104	up	yes	_	_	_	_	_	_	_	_	_	_	_	_
c109127_g1	19	2	2.07	0.21	0.00156686	0.0340002	3.30744	up	yes	_	_	_	_	_	_	_	_	_	_	_	_
c109579_g1	19	0	1.87	0	4.93267e-05	0.00203404	6.3819	up	yes	_	_	_	_	_	_	_	_	_	_	_	_
c11023_g1	22	0	2.29	0	1.49728e-05	0.000753808	6.59104	up	yes	_	_	_	_	_	_	_	_	_	_	_	_
c11044_g1	37	152	3.56	14.07	0.000736647	0.0187291	-1.80765	down	yes	_	_	_	_	_	_	_	_	_	_	_	_
c110473_g1	0	14	0	2.33	0.00109407	0.0254843	-5.727	down	yes	_	_	_	_	_	_	_	_	_	_	_	_
c110475_g1	17.66	0.96	2.86	0.15	0.000555241	0.0149245	4.06856	up	yes	_	_	_	_	gi|410509310|dbj|BAM65721.1|	495	0	myosin heavy chain type 1 [Litopenaeus vannamei]	gi|110825729|sp|P05661.4|MYSA_DROME	440	2e-43	RecName: Full=Myosin heavy chain, muscle [Drosophila melanogaster]
c110649_g1	2.02	21	0.32	3.17	0.00156686	0.0340002	-3.02886	down	yes	_	_	_	_	_	_	_	_	_	_	_	_
c11066_g1	13	0	2.45	0	0.000681211	0.0175103	5.84238	up	yes	_	_	_	_	_	_	_	_	_	_	_	_
c111723_g1	2	25	0.17	2.09	0.000554765	0.0149245	-3.27747	down	yes	_	_	_	_	_	_	_	_	_	_	_	_
c11201_g1	17	89	2.74	13.82	0.000355483	0.0104641	-2.14877	down	yes	_	_	_	_	_	_	_	_	_	_	_	_
c112079_g1	14	0	2.73	0	0.000428911	0.0118639	5.94749	up	yes	_	_	_	_	_	_	_	_	_	_	_	_
c11217_g1	20	1	1.66	0.08	0.000259302	0.00817671	4.21873	up	yes	_	_	_	_	_	_	_	_	_	_	_	_
c112286_g1	11	0	1.66	0	0.00177786	0.0367357	5.60593	up	yes	_	_	_	_	_	_	_	_	_	_	_	_
c113425_g1	0	20	0	2.08	7.46224e-05	0.00289226	-6.23338	down	yes	_	_	_	_	_	_	_	_	_	_	_	_
c113659_g1	2	28	0.3	4.11	0.000205346	0.00669851	-3.43932	down	yes	_	_	_	_	_	_	_	_	_	_	_	_
c11365_g1	38	1	2.02	0.05	4.33718e-07	3.44629e-05	5.13692	up	yes	_	_	_	_	gi|641662559|ref|XP_008182301.1|	165	7e-09	PREDICTED: uncharacterized protein LOC103309208 [Acyrthosiphon pisum]	_	_	_	_
c113841_g1	0	13	0	1.09	0.00177786	0.0367357	-5.62218	down	yes	_	_	_	_	_	_	_	_	_	_	_	_
c113997_g1	0	21	0	2.57	4.93267e-05	0.00203404	-6.30286	down	yes	_	_	_	_	_	_	_	_	_	_	_	_
c114211_g1	0	18	0	2.11	0.000175464	0.0058788	-6.08351	down	yes	_	_	_	_	_	_	_	_	_	_	_	_
c114242_g1	1	38	0.06	2.15	1.79758e-06	0.000122175	-4.73434	down	yes	_	_	_	_	_	_	_	_	_	_	_	_
c114607_g1	0	21	0	3.17	4.93267e-05	0.00203404	-6.30286	down	yes	_	_	_	_	_	_	_	_	_	_	_	_
c114671_g1	32	0	3.05	0	3.2072e-07	2.60276e-05	7.12693	up	yes	_	_	_	_	gi|170029518|ref|XP_001842639.1|	217	2e-15	msta [Culex quinquefasciatus]	_	_	_	_
c114726_g1	1	17	0.1	1.62	0.00183262	0.0372802	-3.58637	down	yes	_	_	_	_	_	_	_	_	_	_	_	_
c114901_g1	16	1	1.23	0.07	0.00122209	0.0277529	3.90091	up	yes	_	_	_	_	_	_	_	_	_	_	_	_
c114919_g1	0	25	0	4.95	1.49728e-05	0.000753808	-6.55147	down	yes	_	_	_	_	gi|528476794|ref|XP_005164972.1|	179	3e-11	PREDICTED: uncharacterized protein LOC101884898 [Danio rerio]	_	_	_	_
c11499_g1	15	0	1.77	0	0.000272943	0.00831745	6.04547	up	yes	_	_	_	_	_	_	_	_	_	_	_	_
c115024_g1	12	0	1.6	0	0.00109407	0.0254843	5.72899	up	yes	_	_	_	_	_	_	_	_	_	_	_	_
c115455_g1	0	21	0	1.68	4.93267e-05	0.00203404	-6.30286	down	yes	_	_	_	_	_	_	_	_	_	_	_	_
c115801_g1	21	0	2.29	0	2.21027e-05	0.00102968	6.52464	up	yes	_	_	_	_	_	_	_	_	_	_	_	_
c115840_g1	0	13	0	2.22	0.00177786	0.0367357	-5.62218	down	yes	_	_	_	_	_	_	_	_	_	_	_	_
c115903_g1	16	0	1.28	0	0.000175464	0.0058788	6.13721	up	yes	_	_	_	_	_	_	_	_	_	_	_	_
c116060_g1	1	29	0.15	4.3	3.07135e-05	0.00138835	-4.34755	down	yes	_	_	_	_	_	_	_	_	_	_	_	_
c116639_g1	11	0	1.82	0	0.00177786	0.0367357	5.60593	up	yes	_	_	_	_	_	_	_	_	_	_	_	_
c116767_g1	0	15	0	1.82	0.000681211	0.0175103	-5.82472	down	yes	_	_	_	_	_	_	_	_	_	_	_	_
c11677_g1	34	0	2.81	0	1.71629e-07	1.48463e-05	7.21378	up	yes	_	_	_	_	gi|307201890|gb|EFN81519.1|	485	0	Serine/threonine-protein kinase SBK1 [Harpegnathos saltator]	gi|75570321|sp|Q90ZY4.1|SBK1_DANRE	375	2e-35	RecName: Full=Serine/threonine-protein kinase SBK1; AltName: Full=Brain-specific protein kinase BSK146; AltName: Full=SH3-binding kinase 1
c118092_g1	1	17	0.1	1.69	0.00183262	0.0372802	-3.58637	down	yes	_	_	_	_	_	_	_	_	_	_	_	_
c118200_g1	0	47	0	2.04	1.6852e-08	1.84312e-06	-7.45498	down	yes	_	_	_	_	_	_	_	_	_	_	_	_
c118241_g1	0	23	0	2.07	2.21027e-05	0.00102968	-6.43251	down	yes	_	_	_	_	_	_	_	_	_	_	_	_
c118356_g1	7	74	0.61	6.15	5.37706e-06	0.000311976	-3.13616	down	yes	_	_	_	_	_	_	_	_	_	_	_	_
c118418_g1	0	13	0	1.04	0.00177786	0.0367357	-5.62218	down	yes	_	_	_	_	_	_	_	_	_	_	_	_
c118524_g1	38	1	3.53	0.09	4.33718e-07	3.44629e-05	5.13692	up	yes	_	_	_	_	_	_	_	_	_	_	_	_
c118592_g1	11	0	0.85	0	0.00177786	0.0367357	5.60593	up	yes	_	_	_	_	_	_	_	_	_	_	_	_
c118622_g1	11	0	2.02	0	0.00177786	0.0367357	5.60593	up	yes	_	_	_	_	_	_	_	_	_	_	_	_
c119269_g1	0	15	0	1.78	0.000681211	0.0175103	-5.82472	down	yes	_	_	_	_	_	_	_	_	_	_	_	_
c119316_g1	0	18	0	2.45	0.000175464	0.0058788	-6.08351	down	yes	_	_	_	_	_	_	_	_	_	_	_	_
c119411_g1	0	14	0	1.43	0.00109407	0.0254843	-5.727	down	yes	_	_	_	_	_	_	_	_	_	_	_	_
c119461_g1	16	0	2.02	0	0.000175464	0.0058788	6.13721	up	yes	_	_	_	_	_	_	_	_	_	_	_	_
c119604_g1	0	19	0	1.89	0.000113897	0.00407429	-6.16039	down	yes	_	_	_	_	_	_	_	_	_	_	_	_
c120709_g1	13	0	1.32	0	0.000681211	0.0175103	5.84238	up	yes	_	_	_	_	_	_	_	_	_	_	_	_
c121082_g1	0	26	0	2.1	1.02195e-05	0.000546299	-6.60746	down	yes	_	_	_	_	_	_	_	_	_	_	_	_
c121179_g1	18	0	3.07	0	7.46224e-05	0.00289226	6.30486	up	yes	_	_	_	_	_	_	_	_	_	_	_	_
c121205_g1	17	0	1.66	0	0.000113897	0.00407429	6.22347	up	yes	_	_	_	_	_	_	_	_	_	_	_	_
c121423_g1	19	0	1.92	0	4.93267e-05	0.00203404	6.3819	up	yes	_	_	_	_	_	_	_	_	_	_	_	_
c122031_g1	1	16.98	0.1	1.62	0.00183262	0.0372802	-3.58637	down	yes	_	_	_	_	_	_	_	_	_	_	_	_
c122164_g1	37	8	2.66	0.55	0.000634492	0.0167937	2.39505	up	yes	_	_	_	_	_	_	_	_	_	_	_	_
c122235_g1	0	22	0	3.95	3.28845e-05	0.00145368	-6.36914	down	yes	_	_	_	_	_	_	_	_	_	_	_	_
c12417_g1	774.98	41.99	59.36	3.09	2.08929e-15	9.03643e-13	4.42136	up	yes	_	_	_	_	_	_	_	_	_	_	_	_
c12420_g1	3	29	0.35	3.27	0.00051295	0.0139852	-2.9551	down	yes	_	_	_	_	_	_	_	_	_	_	_	_
c13412_g1	7	52	0.68	4.86	0.000245811	0.00786202	-2.62936	down	yes	_	_	_	_	_	_	_	_	_	_	_	_
c14548_g1	37	2	4.24	0.22	3.33496e-06	0.000208452	4.26052	up	yes	_	_	_	_	_	_	_	_	_	_	_	_
c14968_g1	1	21	0.09	1.86	0.000378171	0.0109208	-3.88693	down	yes	_	_	_	_	_	_	_	_	_	_	_	_
c15068_g1	45.75	6.99	4.84	0.71	4.10868e-05	0.00177503	2.89336	up	yes	_	_	_	_	_	_	_	_	_	_	_	_
c15671_g1	15	1	2.41	0.15	0.00183262	0.0372802	3.80917	up	yes	_	_	_	_	_	_	_	_	_	_	_	_
c15699_g1	0	13	0	1.21	0.00177786	0.0367357	-5.62218	down	yes	_	_	_	_	_	_	_	_	_	_	_	_
c15860_g1	12	0	1.67	0	0.00109407	0.0254843	5.72899	up	yes	_	_	_	_	_	_	_	_	_	_	_	_
c16141_g1	3	30	0.27	2.6	0.000380023	0.0109493	-3.00357	down	yes	_	_	_	_	_	_	_	_	_	_	_	_
c16166_g1	0	15	0	1.51	0.000681211	0.0175103	-5.82472	down	yes	_	_	_	_	_	_	_	_	_	_	_	_
c17137_g1	1	20	0.09	1.68	0.000555241	0.0149245	-3.81746	down	yes	_	_	_	_	_	_	_	_	_	_	_	_
c17383_g1	0	29	0	2.66	3.39013e-06	0.000208452	-6.76347	down	yes	_	_	_	_	_	_	_	_	_	_	_	_
c18102_g1	0	20	0	2.3	7.46224e-05	0.00289226	-6.23338	down	yes	_	_	_	_	_	_	_	_	_	_	_	_
c18260_g1	364	136.11	49.4	17.8	0.000886753	0.0217887	1.64281	up	yes	_	_	_	_	_	_	_	_	_	_	_	_
c19751_g1	4	41.07	0.5	4.93	0.000197582	0.00649411	-3.06172	down	yes	_	_	_	_	_	_	_	_	_	_	_	_
c20628_g1	34.83	9	3.77	0.94	0.00191727	0.0385286	2.1507	up	yes	_	_	_	_	_	_	_	_	_	_	_	_
c20806_g1	11	0	1.7	0	0.00177786	0.0367357	5.60593	up	yes	_	_	_	_	_	_	_	_	_	_	_	_
c20877_g1	2	21.14	0.19	1.92	0.00156686	0.0340002	-3.02886	down	yes	_	_	_	_	_	_	_	_	_	_	_	_
c21177_g1	11	54	0.45	2.12	0.00178586	0.0368611	-2.04828	down	yes	_	_	_	_	_	_	_	_	_	_	_	_
c21292_g1	30	5	3.17	0.51	0.000352128	0.0103894	2.74472	up	yes	_	_	_	_	_	_	_	_	_	_	_	_
c21636_g1	0	559.94	0	37.97	5.52672e-26	1.10712e-22	-11.0221	down	yes	_	_	_	_	gi|516661973|ref|WP_018028326.1|	192	3e-12	hypothetical protein [Porphyromonas somerae]	gi|81867751|sp|Q925I0.1|KR192_MOUSE	154	1e-09	RecName: Full=Keratin-associated protein 19-2; AltName: Full=Keratin-associated protein 16-1; AltName: Full=Keratin-associated protein 16.1 [Mus musculus]
c21692_g1	0	13	0	2.32	0.00177786	0.0367357	-5.62218	down	yes	_	_	_	_	_	_	_	_	_	_	_	_
c21776_g1	23	2	1.04	0.09	0.000284623	0.00854341	3.58006	up	yes	_	_	_	_	_	_	_	_	_	_	_	_
c21867_g1	27	0	3.13	0	1.67869e-06	0.000114298	6.88373	up	yes	_	_	_	_	_	_	_	_	_	_	_	_
c2245_g1	12	0	1.76	0	0.00109407	0.0254843	5.72899	up	yes	_	_	_	_	_	_	_	_	_	_	_	_
c22687_g1	5	59	0.79	9	1.20816e-05	0.000635137	-3.27782	down	yes	_	_	_	_	_	_	_	_	_	_	_	_
c23890_g1	30	3	3.71	0.36	0.000118807	0.00422608	3.43333	up	yes	_	_	_	_	_	_	_	_	_	_	_	_
c24059_g1	20	84	1.08	4.36	0.00187187	0.0379166	-1.83405	down	yes	_	_	_	_	_	_	_	_	_	_	_	_
c24274_g1	41	6	1.73	0.24	4.82892e-05	0.00203404	2.94173	up	yes	_	_	_	_	_	_	_	_	_	_	_	_
c24384_g1	30	4	2.28	0.29	0.000118807	0.00422608	3.04832	up	yes	_	_	_	_	gi|270017001|gb|EFA13447.1|	242	4e-18	hypothetical protein TcasGA2_TC004216 [Tribolium castaneum]	_	_	_	_
c24877_g1	17	0	2.73	0	0.000113897	0.00407429	6.22347	up	yes	_	_	_	_	gi|321469767|gb|EFX80746.1|	164	2e-09	hypothetical protein DAPPUDRAFT_303934 [Daphnia pulex]	_	_	_	_
c25871_g1	2	21	0.22	2.21	0.00156686	0.0340002	-3.02886	down	yes	_	_	_	_	_	_	_	_	_	_	_	_
c26390_g1	2	26	0.24	3	0.000396399	0.0113524	-3.33346	down	yes	_	_	_	_	_	_	_	_	_	_	_	_
c26769_g1	16	0	1.61	0	0.000175464	0.0058788	6.13721	up	yes	_	_	_	_	_	_	_	_	_	_	_	_
c27220_g1	36	3	4.21	0.34	1.77592e-05	0.000876697	3.69453	up	yes	_	_	_	_	_	_	_	_	_	_	_	_
c27529_g1	1	22	0.1	2.14	0.000259302	0.00817671	-3.95322	down	yes	_	_	_	_	_	_	_	_	_	_	_	_
c2781_g1	27	5	3.4	0.61	0.000802182	0.0199816	2.59394	up	yes	_	_	_	_	_	_	_	_	_	_	_	_
c28340_g1	0	22	0	3.89	3.28845e-05	0.00145368	-6.36914	down	yes	_	_	_	_	_	_	_	_	_	_	_	_
c2878_g1	29	1	3.16	0.1	8.28724e-06	0.000457795	4.74967	up	yes	_	_	_	_	_	_	_	_	_	_	_	_
c28987_g1	7	58	0.25	2.01	7.72392e-05	0.00296949	-2.78613	down	yes	_	_	_	_	_	_	_	_	_	_	_	_
c29065_g1	1	21	0.11	2.21	0.000378171	0.0109208	-3.88693	down	yes	_	_	_	_	_	_	_	_	_	_	_	_
c29488_g1	116.35	31.38	7.28	1.89	0.000116151	0.00415099	2.11859	up	yes	_	_	_	_	_	_	_	_	_	_	_	_
c30670_g1	1.38	17.1	0.2	2.36	0.00183262	0.0372802	-3.58637	down	yes	_	_	_	_	_	_	_	_	_	_	_	_
c30699_g1	62	12	5.89	1.1	6.27121e-05	0.00252118	2.56698	up	yes	_	_	_	_	_	_	_	_	_	_	_	_
c30923_g1	0	14.14	0	2.1	0.00109407	0.0254843	-5.727	down	yes	_	_	_	_	gi|557772134|ref|XP_005185725.1|	173	2e-10	PREDICTED: heterogeneous nuclear ribonucleoprotein F-like isoform X2 [Musca domestica]	_	_	_	_
c32673_g1	11	0	1.99	0	0.00177786	0.0367357	5.60593	up	yes	_	_	_	_	_	_	_	_	_	_	_	_
c33132_g1	56	2	3.41	0.12	2.86436e-08	2.93855e-06	4.85539	up	yes	_	_	_	_	_	_	_	_	_	_	_	_
c33143_g1	27	4	1.98	0.28	0.000282602	0.00854341	2.89754	up	yes	_	_	_	_	_	_	_	_	_	_	_	_
c33537_g1	18	0	1.79	0	7.46224e-05	0.00289226	6.30486	up	yes	_	_	_	_	_	_	_	_	_	_	_	_
c34134_g1	20	0	2.29	0	3.28845e-05	0.00145368	6.45504	up	yes	_	_	_	_	_	_	_	_	_	_	_	_
c35103_g1	0	20.01	0	2.86	7.46224e-05	0.00289226	-6.23338	down	yes	_	_	_	_	_	_	_	_	_	_	_	_
c35774_g1	2	24	0.19	2.21	0.000780248	0.0195375	-3.21922	down	yes	_	_	_	_	_	_	_	_	_	_	_	_
c37673_g1	51	179	1.58	5.33	0.00227365	0.044676	-1.58263	down	yes	_	_	_	_	_	_	_	_	_	_	_	_
c39207_g1	173	11	4.94	0.3	3.57779e-11	6.80872e-09	4.16663	up	yes	_	_	_	_	_	_	_	_	_	_	_	_
c39272_g1	11	0	1.94	0	0.00177786	0.0367357	5.60593	up	yes	_	_	_	_	_	_	_	_	_	_	_	_
c39510_g1	63	15	2.68	0.61	0.000283178	0.00854341	2.2744	up	yes	_	_	_	_	_	_	_	_	_	_	_	_
c39615_g1	26	6	3.59	0.8	0.0025168	0.0483553	2.28927	up	yes	_	_	_	_	_	_	_	_	_	_	_	_
c40470_g1	53	2	2.95	0.11	5.47008e-08	5.25749e-06	4.77629	up	yes	_	_	_	_	_	_	_	_	_	_	_	_
c41512_g1	24	4	2.04	0.33	0.00187833	0.0379465	2.72914	up	yes	_	_	_	_	_	_	_	_	_	_	_	_
c41868_g1	17	1	1.57	0.09	0.000820847	0.0203533	3.98717	up	yes	_	_	_	_	_	_	_	_	_	_	_	_
c41896_g1	30	5	3.93	0.63	0.000352128	0.0103894	2.74472	up	yes	_	_	_	_	_	_	_	_	_	_	_	_
c42155_g1	26	6	3.66	0.81	0.0025168	0.0483553	2.28927	up	yes	_	_	_	_	_	_	_	_	_	_	_	_
c4227_g1	38.1	0	4.97	0	3.89913e-08	3.91569e-06	7.37323	up	yes	gi|571546943|ref|XM_006569806.1|	52	2.02287e-16	PREDICTED: Apis mellifera myosin heavy chain 1 (Mhc1), transcript variant X13, mRNA	gi|478250665|gb|ENN71157.1|	638	0	hypothetical protein YQE_12088, partial [Dendroctonus ponderosae]	gi|110825729|sp|P05661.4|MYSA_DROME	622	0	RecName: Full=Myosin heavy chain, muscle [Drosophila melanogaster]
c42615_g1	1	21	0.1	2.06	0.000378171	0.0109208	-3.88693	down	yes	_	_	_	_	_	_	_	_	_	_	_	_
c43550_g1	34	5	1.57	0.22	0.000122507	0.00432936	2.92399	up	yes	_	_	_	_	_	_	_	_	_	_	_	_
c43808_g1	1	17	0.1	1.7	0.00183262	0.0372802	-3.58637	down	yes	_	_	_	_	_	_	_	_	_	_	_	_
c44103_g1	3	35	0.41	4.57	8.96418e-05	0.00338478	-3.22413	down	yes	_	_	_	_	_	_	_	_	_	_	_	_
c4458_g1	33	6	1.03	0.18	0.000412938	0.0117729	2.63053	up	yes	_	_	_	_	_	_	_	_	_	_	_	_
c44644_g1	2	39	0.17	3.11	1.00013e-05	0.000543797	-3.91349	down	yes	_	_	_	_	_	_	_	_	_	_	_	_
c44753_g1	3	28	0.23	2.03	0.000695001	0.0177533	-2.90495	down	yes	_	_	_	_	_	_	_	_	_	_	_	_
c44852_g1	121	7	5.13	0.28	1.54312e-10	2.63376e-08	4.28419	up	yes	_	_	_	_	gi|321466607|gb|EFX77601.1|	170	3e-09	hypothetical protein DAPPUDRAFT_305376 [Daphnia pulex]	_	_	_	_
c44922_g1	2	32	0.09	1.44	5.82553e-05	0.00235628	-3.63025	down	yes	_	_	_	_	_	_	_	_	_	_	_	_
c44955_g1	53	10	6.41	1.16	9.10391e-05	0.00342395	2.59832	up	yes	_	_	_	_	_	_	_	_	_	_	_	_
c45299_g2	21	1	2.3	0.11	0.00017896	0.00596446	4.28834	up	yes	_	_	_	_	_	_	_	_	_	_	_	_
c45394_g1	0	16	0	1.32	0.000428911	0.0118639	-5.91624	down	yes	_	_	_	_	_	_	_	_	_	_	_	_
c46246_g1	33	0	1.66	0	2.34039e-07	1.96639e-05	7.17101	up	yes	_	_	_	_	_	_	_	_	_	_	_	_
c46507_g1	3	57	0.31	5.69	2.23231e-06	0.000148279	-3.92347	down	yes	_	_	_	_	_	_	_	_	_	_	_	_
c46906_g1	214	58	14.85	3.87	4.91998e-05	0.00203404	2.10277	up	yes	_	_	_	_	_	_	_	_	_	_	_	_
c46919_g1	2	20	0.27	2.58	0.00223741	0.0441233	-2.95938	down	yes	_	_	_	_	_	_	_	_	_	_	_	_
c47048_g1	35	3	2.45	0.2	3.00661e-05	0.00136557	3.65415	up	yes	_	_	_	_	_	_	_	_	_	_	_	_
c47244_g1	4	94	0.26	5.89	1.49865e-08	1.68758e-06	-4.25344	down	yes	_	_	_	_	_	_	_	_	_	_	_	_
c48406_g1	0	16	0	2.31	0.000428911	0.0118639	-5.91624	down	yes	_	_	_	_	_	_	_	_	_	_	_	_
c48514_g1	4	35	0.21	1.79	0.000683473	0.0175176	-2.83506	down	yes	_	_	_	_	_	_	_	_	_	_	_	_
c49142_g1	2	25	0.2	2.39	0.000554765	0.0149245	-3.27747	down	yes	_	_	_	_	_	_	_	_	_	_	_	_
c49507_g1	2	21	0.16	1.66	0.00156686	0.0340002	-3.02886	down	yes	_	_	_	_	_	_	_	_	_	_	_	_
c50131_g1	4	54	0.41	5.32	1.28122e-05	0.000669841	-3.45679	down	yes	_	_	_	_	_	_	_	_	_	_	_	_
c50228_g1	27	0	1.41	0	1.67869e-06	0.000114298	6.88373	up	yes	_	_	_	_	_	_	_	_	_	_	_	_
c50250_g1	41	150	1.36	4.79	0.00226348	0.0445222	-1.64134	down	yes	_	_	_	_	_	_	_	_	_	_	_	_
c50251_g1	23	4	1.51	0.25	0.00250944	0.0483553	2.66834	up	yes	_	_	_	_	_	_	_	_	_	_	_	_
c50324_g1	1	22	0.09	1.89	0.000259302	0.00817671	-3.95322	down	yes	_	_	_	_	_	_	_	_	_	_	_	_
c50630_g1	14	0	1.73	0	0.000428911	0.0118639	5.94749	up	yes	_	_	_	_	_	_	_	_	_	_	_	_
c50646_g1	20	2	2.86	0.28	0.00110289	0.0255025	3.38057	up	yes	_	_	_	_	_	_	_	_	_	_	_	_
c50729_g1	149	54	11.22	3.91	0.0013558	0.0302479	1.68375	up	yes	_	_	_	_	_	_	_	_	_	_	_	_
c50829_g1	0	17	0	1.15	0.000272943	0.00831745	-6.0023	down	yes	_	_	_	_	gi|325296979|ref|NP_001191505.1|	342	1e-29	nitric oxide synthase 2 [Aplysia californica]	gi|8473626|sp|Q26240.1|NOS_RHOPR	280	3e-24	RecName: Full=Nitric oxide synthase, salivary gland; Short=NOS [Rhodnius prolixus]
c50942_g1	19	106	3.29	17.72	0.00014043	0.00488119	-2.24183	down	yes	gi|612184432|gb|KF530847.2|	335	7.32163e-174	Macrobrachium nipponense myostatin mRNA, complete cds	gi|612184433|gb|AHA80844.2|	392	7e-36	myostatin [Macrobrachium nipponense]	_	_	_	_
c50986_g1	216.07	889.26	16.5	65.31	0.00018342	0.00608643	-1.81563	down	yes	_	_	_	_	_	_	_	_	_	_	_	_
c5136_g1	0	25	0	4.13	1.49728e-05	0.000753808	-6.55147	down	yes	_	_	_	_	_	_	_	_	_	_	_	_
c51455_g1	52.21	12.6	7.28	1.69	0.000654014	0.0172624	2.20121	up	yes	_	_	_	_	_	_	_	_	_	_	_	_
c51584_g1	19	2	2.44	0.25	0.00156686	0.0340002	3.30744	up	yes	_	_	_	_	_	_	_	_	_	_	_	_
c51592_g1	0	47	0	7.96	1.6852e-08	1.84312e-06	-7.45498	down	yes	_	_	_	_	_	_	_	_	_	_	_	_
c51686_g1	11	58	0.77	3.92	0.000910608	0.0223604	-2.15088	down	yes	_	_	_	_	_	_	_	_	_	_	_	_
c51821_g1	2	24	0.3	3.42	0.000780248	0.0195375	-3.21922	down	yes	_	_	_	_	_	_	_	_	_	_	_	_
c51908_g1	27	0	1.64	0	1.67869e-06	0.000114298	6.88373	up	yes	_	_	_	_	_	_	_	_	_	_	_	_
c51936_g1	56	4	3.64	0.25	1.37694e-07	1.22448e-05	3.94367	up	yes	_	_	_	_	_	_	_	_	_	_	_	_
c52181_g1	31	5	2.84	0.44	0.000269237	0.00831745	2.79167	up	yes	_	_	_	_	_	_	_	_	_	_	_	_
c53142_g1	4	43	0.22	2.25	0.000122363	0.00432936	-3.12999	down	yes	_	_	_	_	_	_	_	_	_	_	_	_
c53298_g1	7	42	0.32	1.83	0.00155038	0.0338742	-2.32301	down	yes	_	_	_	_	gi|663276288|ref|XP_008496673.1|	787	0	PREDICTED: palmitoyl-protein thioesterase 1 [Calypte anna]	gi|62510806|sp|Q8HXW6.1|PPT1_MACFA	414	2e-39	RecName: Full=Palmitoyl-protein thioesterase 1; Short=PPT-1; AltName: Full=Palmitoyl-protein hydrolase 1; Flags: Precursor [Macaca fascicularis]
c53715_g1	11	0	1.03	0	0.00177786	0.0367357	5.60593	up	yes	_	_	_	_	_	_	_	_	_	_	_	_
c53734_g2	0	172.08	0	18.71	9.49207e-17	4.94901e-14	-9.32067	down	yes	gi|51472039|gb|AY626840.1|	479	0	Macrobrachium rosenbergii beta-actin mRNA, complete cds	gi|113204650|gb|ABI34073.1|	685	0	beta actin [Pacifastacus leniusculus]	gi|113255|sp|P18603.1|ACT4_ARTSX	685	0	RecName: Full=Actin, clone 403; Flags: Precursor
c53876_g1	7	43	0.33	1.93	0.00125561	0.0283956	-2.35674	down	yes	_	_	_	_	_	_	_	_	_	_	_	_
c53885_g1	141	33	9.99	2.25	2.37087e-05	0.00109645	2.3102	up	yes	_	_	_	_	_	_	_	_	_	_	_	_
c54225_g1	54.99	13	3.51	0.8	0.000401019	0.0114588	2.28178	up	yes	_	_	_	_	_	_	_	_	_	_	_	_
c54260_g1	24.99	1	2.07	0.08	3.07135e-05	0.00138835	4.53737	up	yes	_	_	_	_	_	_	_	_	_	_	_	_
c54662_g1	0	21.48	0	3.97	4.93267e-05	0.00203404	-6.30286	down	yes	_	_	_	_	_	_	_	_	_	_	_	_
c56016_g1	18	2	3.68	0.39	0.00223741	0.0441233	3.2304	up	yes	_	_	_	_	_	_	_	_	_	_	_	_
c56169_g2	0	18	0	0.81	0.000175464	0.0058788	-6.08351	down	yes	_	_	_	_	_	_	_	_	_	_	_	_
c56501_g1	1	22	0.1	2.05	0.000259302	0.00817671	-3.95322	down	yes	_	_	_	_	_	_	_	_	_	_	_	_
c56579_g1	1	26	0.05	1.37	8.68659e-05	0.00328975	-4.19154	down	yes	_	_	_	_	_	_	_	_	_	_	_	_
c56597_g1	32	2	3.45	0.21	1.77089e-05	0.000876697	4.05246	up	yes	_	_	_	_	_	_	_	_	_	_	_	_
c56849_g1	14	0	0.85	0	0.000428911	0.0118639	5.94749	up	yes	_	_	_	_	_	_	_	_	_	_	_	_
c56964_g1	52	0	2.14	0	8.05439e-10	1.14387e-07	7.82339	up	yes	_	_	_	_	_	_	_	_	_	_	_	_
c57042_g1	16	130	0.82	6.37	3.32197e-06	0.000208299	-2.78029	down	yes	_	_	_	_	_	_	_	_	_	_	_	_
c57574_g1	289	75	20.77	5.18	2.23742e-05	0.00103852	2.1665	up	yes	_	_	_	_	_	_	_	_	_	_	_	_
c57593_g1	51	3	2.66	0.15	3.96988e-07	3.19445e-05	4.19433	up	yes	_	_	_	_	_	_	_	_	_	_	_	_
c57597_g1	70	17	6.84	1.6	0.000172354	0.0058788	2.2483	up	yes	_	_	_	_	_	_	_	_	_	_	_	_
c57641_g1	0	198	0	4.09	8.72435e-18	5.82557e-15	-9.52347	down	yes	_	_	_	_	gi|91076500|ref|XP_973094.1|	1128	0	PREDICTED: alkaline phosphatase-like [Tribolium castaneum]	gi|41017428|sp|P83456.1|PPB_GADMO	666	0	RecName: Full=Alkaline phosphatase; Short=AP [Gadus morhua]
c57666_g1	3	108	0.19	6.44	5.89654e-10	8.80111e-08	-4.84226	down	yes	_	_	_	_	_	_	_	_	_	_	_	_
c57863_g1	26	1	3.49	0.13	2.19629e-05	0.00102968	4.59345	up	yes	_	_	_	_	_	_	_	_	_	_	_	_
c57880_g1	13	61	2.51	11.4	0.00147044	0.0325009	-1.98687	down	yes	_	_	_	_	_	_	_	_	_	_	_	_
c58146_g1	19	1	2.53	0.13	0.000378171	0.0109208	4.1456	up	yes	_	_	_	_	_	_	_	_	_	_	_	_
c58185_g1	2	49	0.09	2.21	7.10661e-07	5.3245e-05	-4.24077	down	yes	_	_	_	_	_	_	_	_	_	_	_	_
c58679_g1	5.32	145.01	0.77	20.12	8.72256e-11	1.54661e-08	-4.57119	down	yes	_	_	_	_	gi|588245414|gb|EXF17163.1|	158	9e-09	cation diffusion facilitator transporter family protein [Acinetobacter baumannii 1417041]	gi|74865845|sp|Q8MP30.1|Y7791_DICDI	153	3e-10	RecName: Full=Uncharacterized histidine-rich protein DDB_G0274557; Flags: Precursor [Dictyostelium discoideum]
c59103_g1	13	0	1.22	0	0.000681211	0.0175103	5.84238	up	yes	_	_	_	_	_	_	_	_	_	_	_	_
c59136_g1	26	0	3.58	0	2.37815e-06	0.000154462	6.82975	up	yes	_	_	_	_	_	_	_	_	_	_	_	_
c59215_g1	20	2	1.54	0.15	0.00110289	0.0255025	3.38057	up	yes	_	_	_	_	_	_	_	_	_	_	_	_
c59219_g1	14	0	1.32	0	0.000428911	0.0118639	5.94749	up	yes	_	_	_	_	_	_	_	_	_	_	_	_
c5925_g1	15	78	0.46	2.3	0.000554183	0.0149245	-2.13706	down	yes	_	_	_	_	_	_	_	_	_	_	_	_
c59284_g1	20.09	1.55	1.74	0.13	0.00110289	0.0255025	3.38057	up	yes	_	_	_	_	gi|383857251|ref|XP_003704118.1|	599	0	PREDICTED: wee1-like protein kinase-like [Megachile rotundata]	gi|12644315|sp|P54350.2|WEE1_DROME	449	5e-44	RecName: Full=Wee1-like protein kinase; Short=Dwee1 [Drosophila melanogaster]
c59664_g1	12	0	1.05	0	0.00109407	0.0254843	5.72899	up	yes	_	_	_	_	gi|260797893|ref|XP_002593935.1|	316	8e-27	hypothetical protein BRAFLDRAFT_234817 [Branchiostoma floridae]	gi|341942208|sp|Q8BZ20.3|PAR12_MOUSE	282	1e-24	RecName: Full=Poly [ADP-ribose]
c60126_g1	13	0	1.62	0	0.000681211	0.0175103	5.84238	up	yes	_	_	_	_	_	_	_	_	_	_	_	_
c60280_g1	34	158	2.09	9.34	0.000241507	0.0077439	-1.9846	down	yes	gi|530723032|gb|KC131028.1|	50	5.53132e-15	Portunus trituberculatus skeletal muscle actin 2 mRNA, complete cds	_	_	_	_	_	_	_	_
c60444_g1	41	11	4.14	1.07	0.00185619	0.0376791	2.09572	up	yes	_	_	_	_	_	_	_	_	_	_	_	_
c60846_g1	25	2	2.66	0.21	0.000148847	0.00515493	3.69921	up	yes	_	_	_	_	_	_	_	_	_	_	_	_
c60882_g1	65	3	12.06	0.54	3.80389e-09	4.85839e-07	4.54287	up	yes	_	_	_	_	_	_	_	_	_	_	_	_
c60911_g1	65.39	12.75	8.11	1.52	7.19589e-05	0.00286189	2.52187	up	yes	_	_	_	_	_	_	_	_	_	_	_	_
c60933_g1	63	11	7.39	1.24	2.79977e-05	0.00128079	2.71263	up	yes	_	_	_	_	_	_	_	_	_	_	_	_
c60954_g1	1	30	0.12	3.37	2.19629e-05	0.00102968	-4.39601	down	yes	_	_	_	_	_	_	_	_	_	_	_	_
c61001_g1	1	25	0.1	2.43	0.000124298	0.00437236	-4.13554	down	yes	_	_	_	_	_	_	_	_	_	_	_	_
c61083_g1	12.57	0	1.9	0	0.000681211	0.0175103	5.84238	up	yes	_	_	_	_	_	_	_	_	_	_	_	_
c61422_g1	42.26	178.35	1.52	6.17	0.000510318	0.0139434	-1.85328	down	yes	_	_	_	_	_	_	_	_	_	_	_	_
c61843_g1	30	7	3.85	0.87	0.00194477	0.0389168	2.28052	up	yes	_	_	_	_	_	_	_	_	_	_	_	_
c6190_g1	1	18	0.08	1.46	0.00122209	0.0277529	-3.66758	down	yes	_	_	_	_	_	_	_	_	_	_	_	_
c62094_g1	37	0	3.97	0	5.19884e-08	5.03494e-06	7.33499	up	yes	_	_	_	_	_	_	_	_	_	_	_	_
c62131_g1	17	0	1.26	0	0.000113897	0.00407429	6.22347	up	yes	_	_	_	_	_	_	_	_	_	_	_	_
c62265_g1	0	47	0	2.87	1.6852e-08	1.84312e-06	-7.45498	down	yes	_	_	_	_	_	_	_	_	_	_	_	_
c62368_g1	5	34.91	0.38	2.52	0.00152434	0.0334011	-2.52895	down	yes	_	_	_	_	_	_	_	_	_	_	_	_
c62421_g1	27	4	4.75	0.68	0.000282602	0.00854341	2.89754	up	yes	_	_	_	_	_	_	_	_	_	_	_	_
c62452_g1	0	16	0	3.07	0.000428911	0.0118639	-5.91624	down	yes	_	_	_	_	_	_	_	_	_	_	_	_
c62465_g1	1	23	0.09	2.02	0.00017896	0.00596446	-4.01659	down	yes	_	_	_	_	_	_	_	_	_	_	_	_
c62583_g1	70	4	10.58	0.58	7.69646e-09	9.0692e-07	4.26441	up	yes	_	_	_	_	_	_	_	_	_	_	_	_
c62595_g1	10	228.99	0.47	10.34	1.0755e-11	2.29969e-09	-4.26166	down	yes	_	_	_	_	_	_	_	_	_	_	_	_
c62689_g1	24.12	225.31	4.09	36.83	8.96132e-08	8.27856e-06	-2.99233	down	yes	_	_	_	_	_	_	_	_	_	_	_	_
c62856_g1	14.71	75.86	0.89	4.41	0.000721991	0.0183934	-2.09971	down	yes	_	_	_	_	_	_	_	_	_	_	_	_
c63020_g2	46	12	8.74	2.2	0.00127536	0.0287058	2.1382	up	yes	_	_	_	_	gi|156536860|ref|XP_001604071.1|	172	2e-10	PREDICTED: uncharacterized protein LOC100113619 [Nasonia vitripennis]	_	_	_	_
c63179_g1	0	20	0	2.93	7.46224e-05	0.00289226	-6.23338	down	yes	_	_	_	_	_	_	_	_	_	_	_	_
c63280_g1	33	4	2.82	0.33	5.15666e-05	0.00210814	3.18483	up	yes	_	_	_	_	_	_	_	_	_	_	_	_
c63589_g1	24	0	3.03	0	4.8641e-06	0.000284819	6.71533	up	yes	_	_	_	_	_	_	_	_	_	_	_	_
c63604_g1	19	0	2.4	0	4.93267e-05	0.00203404	6.3819	up	yes	_	_	_	_	_	_	_	_	_	_	_	_
c63657_g1	19	113.3	1.63	9.35	6.65603e-05	0.00266388	-2.33386	down	yes	_	_	_	_	_	_	_	_	_	_	_	_
c63726_g1	16	0	2.47	0	0.000175464	0.0058788	6.13721	up	yes	_	_	_	_	_	_	_	_	_	_	_	_
c63797_g1	27	3	5.3	0.57	0.000282602	0.00854341	3.28255	up	yes	_	_	_	_	_	_	_	_	_	_	_	_
c63837_g1	16	0	0.92	0	0.000175464	0.0058788	6.13721	up	yes	_	_	_	_	_	_	_	_	_	_	_	_
c63858_g2	18	1	1.17	0.06	0.000555241	0.0149245	4.06856	up	yes	_	_	_	_	_	_	_	_	_	_	_	_
c63927_g1	1	82	0.04	3.21	1.67034e-10	2.83816e-08	-5.83851	down	yes	_	_	_	_	_	_	_	_	_	_	_	_
c63974_g1	14	0	1.92	0	0.000428911	0.0118639	5.94749	up	yes	_	_	_	_	_	_	_	_	_	_	_	_
c64069_g1	3	26	0.3	2.48	0.00129061	0.0288952	-2.79909	down	yes	_	_	_	_	_	_	_	_	_	_	_	_
c64212_g1	0	17.91	0	2.43	0.000175464	0.0058788	-6.08351	down	yes	_	_	_	_	_	_	_	_	_	_	_	_
c64423_g1	41	151	2.01	7.1	0.00211763	0.042169	-1.65091	down	yes	_	_	_	_	_	_	_	_	_	_	_	_
c64499_g1	23	5	2.18	0.46	0.00250944	0.0483553	2.36473	up	yes	_	_	_	_	_	_	_	_	_	_	_	_
c64844_g1	10	101	0.41	3.98	1.26505e-06	9.01671e-05	-3.08282	down	yes	_	_	_	_	_	_	_	_	_	_	_	_
c64891_g1	37	138	6.12	22.01	0.00187639	0.0379465	-1.6685	down	yes	gi|15148887|gb|AF399872.1|	127	3.24572e-58	Homarus americanus alpha actin mRNA, complete cds	gi|123316130|gb|ABM74401.1|	413	3e-38	actin [Portunus pelagicus]	gi|1703135|sp|P53474.1|ACTE_STRPU	402	5e-39	RecName: Full=Actin, cytoskeletal 3A; AltName: Full=Actin, cytoskeletal IIIA; Flags: Precursor
c65015_g2	21	2	2.21	0.2	0.000780248	0.0195375	3.45018	up	yes	_	_	_	_	_	_	_	_	_	_	_	_
c65108_g1	11	249	1.43	31.08	6.21325e-12	1.45081e-09	-4.24778	down	yes	_	_	_	_	_	_	_	_	_	_	_	_
c65321_g1	2	63.56	0.11	3.46	2.86436e-08	2.93855e-06	-4.62421	down	yes	_	_	_	_	_	_	_	_	_	_	_	_
c65366_g1	0	18	0	2.05	0.000175464	0.0058788	-6.08351	down	yes	_	_	_	_	_	_	_	_	_	_	_	_
c65521_g1	14	0	0.9	0	0.000428911	0.0118639	5.94749	up	yes	_	_	_	_	_	_	_	_	_	_	_	_
c65642_g1	40	3	2.04	0.15	6.4296e-06	0.000367443	3.84561	up	yes	_	_	_	_	_	_	_	_	_	_	_	_
c66051_g1	2.02	28	0.19	2.6	0.000205346	0.00669851	-3.43932	down	yes	_	_	_	_	_	_	_	_	_	_	_	_
c66122_g1	120	4	4.36	0.14	2.80835e-12	6.94082e-10	5.04005	up	yes	_	_	_	_	gi|659069020|ref|XP_008447753.1|	141	7e-06	PREDICTED: putative E3 ubiquitin-protein ligase XBAT31 isoform X1 [Cucumis melo]	_	_	_	_
c66181_g1	60	8	1.96	0.25	5.48003e-06	0.000317466	3.08906	up	yes	_	_	_	_	_	_	_	_	_	_	_	_
c66211_g1	7	40	0.35	1.9	0.00237455	0.0464668	-2.25308	down	yes	_	_	_	_	_	_	_	_	_	_	_	_
c66499_g1	155	12.59	23.49	1.84	9.7124e-10	1.36912e-07	3.77266	up	yes	_	_	_	_	_	_	_	_	_	_	_	_
c66584_g1	5	73	0.76	10.76	1.05408e-06	7.73015e-05	-3.58374	down	yes	_	_	_	_	_	_	_	_	_	_	_	_
c66638_g1	11	0	1.23	0	0.00177786	0.0367357	5.60593	up	yes	_	_	_	_	_	_	_	_	_	_	_	_
c66667_g1	40	5	5.98	0.72	2.15372e-05	0.00102968	3.157	up	yes	_	_	_	_	_	_	_	_	_	_	_	_
c66782_g1	19	129.8	1.52	9.97	1.31193e-05	0.000684019	-2.5356	down	yes	_	_	_	_	_	_	_	_	_	_	_	_
c67247_g1	87	11	10.1	1.23	6.09363e-07	4.61904e-05	3.17684	up	yes	_	_	_	_	_	_	_	_	_	_	_	_
c67357_g1	22.22	124.01	1.59	8.55	7.58313e-05	0.00293314	-2.25843	down	yes	_	_	_	_	_	_	_	_	_	_	_	_
c67369_g1	64	10	2.79	0.42	1.17126e-05	0.000617441	2.86933	up	yes	_	_	_	_	_	_	_	_	_	_	_	_
c67480_g1	18	2	0.58	0.06	0.00223741	0.0441233	3.2304	up	yes	_	_	_	_	_	_	_	_	_	_	_	_
c67518_g1	24	133	1.47	7.85	7.22828e-05	0.00287177	-2.23502	down	yes	_	_	_	_	_	_	_	_	_	_	_	_
c67549_g1	55	14	3.57	0.87	0.000671776	0.0175103	2.17696	up	yes	_	_	_	_	_	_	_	_	_	_	_	_
c67592_g2	17	1	0.73	0.04	0.000820847	0.0203533	3.98717	up	yes	_	_	_	_	_	_	_	_	_	_	_	_
c67665_g1	0	21	0	2.7	4.93267e-05	0.00203404	-6.30286	down	yes	_	_	_	_	_	_	_	_	_	_	_	_
c67684_g2	84	10	8.33	0.95	4.82719e-07	3.7804e-05	3.26041	up	yes	_	_	_	_	gi|241155757|ref|XP_002407642.1|	246	8e-19	lipoxygenase, putative [Ixodes lipoxygenase, putative [Ixodes scapularis]	gi|1706173|sp|Q03751.1|CSP_DROME	116	2e-05	RecName: Full=Cysteine string protein [Drosophila melanogaster]
c67907_g1	349	135.94	26.25	9.83	0.00135165	0.0301731	1.58214	up	yes	_	_	_	_	_	_	_	_	_	_	_	_
c68058_g1	36	3	1.95	0.16	1.77592e-05	0.000876697	3.69453	up	yes	_	_	_	_	_	_	_	_	_	_	_	_
c68079_g1	31	0	1.52	0	4.41746e-07	3.48824e-05	7.08146	up	yes	_	_	_	_	_	_	_	_	_	_	_	_
c68128_g1	9	91	1.06	10.32	2.12845e-06	0.000142625	-3.08122	down	yes	_	_	_	_	_	_	_	_	_	_	_	_
c68263_g1	8.76	57	0.53	3.34	0.00035494	0.0104562	-2.40885	down	yes	_	_	_	_	_	_	_	_	_	_	_	_
c68370_g1	0	14	0	2.22	0.00109407	0.0254843	-5.727	down	yes	_	_	_	_	_	_	_	_	_	_	_	_
c68429_g1	1	40	0.04	1.37	1.34182e-06	9.51045e-05	-4.80784	down	yes	_	_	_	_	gi|475051484|gb|AGI56293.1|	604	0	thrombospondin II [Penaeus monodon]	_	_	_	_
c68540_g1	12	113	0.84	7.61	1.19962e-06	8.63112e-05	-2.98677	down	yes	_	_	_	_	_	_	_	_	_	_	_	_
c68793_g1	0	29	0	1.21	3.39013e-06	0.000208452	-6.76347	down	yes	_	_	_	_	_	_	_	_	_	_	_	_
c68811_g1	1	23	0.09	2.02	0.00017896	0.00596446	-4.01659	down	yes	_	_	_	_	_	_	_	_	_	_	_	_
c68813_g1	149	8	6.79	0.35	1.96975e-11	3.94582e-09	4.39804	up	yes	_	_	_	_	_	_	_	_	_	_	_	_
c68905_g1	19	2	0.58	0.06	0.00156686	0.0340002	3.30744	up	yes	_	_	_	_	_	_	_	_	_	_	_	_
c69058_g1	0	14	0	0.89	0.00109407	0.0254843	-5.727	down	yes	_	_	_	_	_	_	_	_	_	_	_	_
c69199_g1	4	60	0.22	3.11	3.66556e-06	0.0002243	-3.60807	down	yes	_	_	_	_	_	_	_	_	_	_	_	_
c69495_g1	0	139.83	0	18.8	2.99219e-15	1.23789e-12	-9.02421	down	yes	gi|645003801|ref|XM_001607253.3|	193	7.8627e-95	PREDICTED: Nasonia vitripennis myosin heavy chain, muscle (LOC100123633), transcript variant X11, mRNA	gi|238683673|gb|ACR54115.1|	661	0	slow muscle myosin S1 heavy chain [Palaemon varians]	gi|110825729|sp|P05661.4|MYSA_DROME	629	0	RecName: Full=Myosin heavy chain, muscle [Drosophila melanogaster]
c69592_g1	23	4	1.82	0.3	0.00250944	0.0483553	2.66834	up	yes	_	_	_	_	gi|301762878|ref|XP_002916880.1|	265	9e-21	PREDICTED: CDGSH iron sulfur domain-containing protein 3, mitochondrial-like [Ailuropoda melanoleuca]	gi|190358745|sp|B1AR13.1|CISD3_MOUSE	261	4e-22	RecName: Full=CDGSH iron-sulfur domain-containing protein 3, mitochondrial; AltName: Full=Melanoma nuclear protein 13; Flags: Precursor [Mus musculus]
c69715_g2	25	0	4.96	0	3.39013e-06	0.000208452	6.77367	up	yes	_	_	_	_	_	_	_	_	_	_	_	_
c69717_g1	28	6	3.76	0.78	0.00148305	0.0326656	2.39528	up	yes	_	_	_	_	_	_	_	_	_	_	_	_
c69733_g1	157	35	3.75	0.8	1.2469e-05	0.000653695	2.38081	up	yes	_	_	_	_	_	_	_	_	_	_	_	_
c69979_g1	2	22	0.23	2.43	0.00110289	0.0255025	-3.09514	down	yes	_	_	_	_	_	_	_	_	_	_	_	_
c69989_g2	2	23	0.09	0.99	0.000780248	0.0195375	-3.15851	down	yes	_	_	_	_	_	_	_	_	_	_	_	_
c70066_g1	3	35	0.31	3.45	8.96418e-05	0.00338478	-3.22413	down	yes	_	_	_	_	_	_	_	_	_	_	_	_
c70069_g1	39	9	2.33	0.52	0.00082738	0.0204487	2.30585	up	yes	_	_	_	_	_	_	_	_	_	_	_	_
c70135_g2	64	1	3.2	0.05	6.41495e-10	9.46355e-08	5.88546	up	yes	_	_	_	_	_	_	_	_	_	_	_	_
c70479_g1	33	4	1.77	0.21	5.15666e-05	0.00210814	3.18483	up	yes	_	_	_	_	_	_	_	_	_	_	_	_
c70480_g1	9	81	0.48	4.16	9.34524e-06	0.000512521	-2.9138	down	yes	_	_	_	_	_	_	_	_	_	_	_	_
c70486_g1	3	24	0.16	1.2	0.00243379	0.0474308	-2.68485	down	yes	_	_	_	_	_	_	_	_	_	_	_	_
c70509_g1	28.83	3	2.33	0.23	0.00015802	0.0054454	3.3848	up	yes	_	_	_	_	gi|332020788|gb|EGI61188.1|	377	8e-34	Transposable element Tc3 transposase [Acromyrmex echinatior]	_	_	_	_
c70520_g1	22.73	2	3.96	0.34	0.000284623	0.00854341	3.58006	up	yes	_	_	_	_	_	_	_	_	_	_	_	_
c70532_g2	41	4	2.45	0.23	5.02424e-06	0.000293294	3.49603	up	yes	_	_	_	_	_	_	_	_	_	_	_	_
c70542_g1	4	32	0.2	1.56	0.00148305	0.0326656	-2.70681	down	yes	_	_	_	_	_	_	_	_	_	_	_	_
c70566_g1	307.91	1	15.11	0.05	4.36273e-21	5.35645e-18	8.14813	up	yes	_	_	_	_	gi|239949527|gb|ACS36538.1|	1390	0	elongation factor 2 [Homarus americanus]	gi|122096234|sp|Q1HPK6.1|EF2_BOMMO	1318	0	RecName: Full=Translation elongation factor 2; Short=EF-2
c70712_g1	29	4	2.82	0.37	0.00015802	0.0054454	2.99979	up	yes	_	_	_	_	_	_	_	_	_	_	_	_
c70713_g1	0	19	0	1.66	0.000113897	0.00407429	-6.16039	down	yes	_	_	_	_	_	_	_	_	_	_	_	_
c70728_g2	91	7	3.51	0.26	9.18489e-09	1.06907e-06	3.87403	up	yes	_	_	_	_	_	_	_	_	_	_	_	_
c70737_g1	0	16	0	2.27	0.000428911	0.0118639	-5.91624	down	yes	_	_	_	_	_	_	_	_	_	_	_	_
c71060_g2	69	19	3	0.79	0.000485983	0.0133162	2.06952	up	yes	_	_	_	_	_	_	_	_	_	_	_	_
c71104_g1	0	15	0	0.83	0.000681211	0.0175103	-5.82472	down	yes	_	_	_	_	gi|321473107|gb|EFX84075.1|	306	3e-25	hypothetical protein DAPPUDRAFT_239346 [Daphnia pulex]	_	_	_	_
c71121_g1	29	6	2.85	0.57	0.00114267	0.0263424	2.4455	up	yes	_	_	_	_	_	_	_	_	_	_	_	_
c71147_g1	1	18	0.05	0.89	0.00122209	0.0277529	-3.66758	down	yes	_	_	_	_	_	_	_	_	_	_	_	_
c71170_g1	57	443.04	4.82	36.03	1.73752e-07	1.49958e-05	-2.72891	down	yes	_	_	_	_	_	_	_	_	_	_	_	_
c71185_g1	26	4	2.11	0.31	0.00106197	0.0254372	2.84356	up	yes	_	_	_	_	_	_	_	_	_	_	_	_
c71271_g1	0	27	0	2.46	7.02592e-06	0.000394415	-6.66136	down	yes	_	_	_	_	gi|504260579|ref|WP_014447681.1|	158	1e-08	hypothetical protein [Actinoplanes missouriensis]	_	_	_	_
c71347_g1	409.93	110	13.67	3.52	2.18386e-05	0.00102968	2.11982	up	yes	_	_	_	_	_	_	_	_	_	_	_	_
c71350_g1	966.99	4913.47	80.52	393.46	1.00517e-05	0.000545759	-2.12033	down	yes	_	_	_	_	_	_	_	_	_	_	_	_
c71394_g1	91	33	5.45	1.9	0.0023136	0.0453907	1.67974	up	yes	_	_	_	_	_	_	_	_	_	_	_	_
c71637_g1	23.47	113.3	0.93	4.31	0.000282521	0.00854341	-2.06124	down	yes	_	_	_	_	_	_	_	_	_	_	_	_
c71700_g1	79	327	12.38	49.44	0.000317026	0.00944156	-1.82193	down	yes	_	_	_	_	_	_	_	_	_	_	_	_
c71739_g1	8	57	1.47	10.14	0.000188015	0.00621725	-2.57428	down	yes	_	_	_	_	_	_	_	_	_	_	_	_
c71817_g1	85	9	7.21	0.73	1.7903e-07	1.54164e-05	3.42524	up	yes	_	_	_	_	_	_	_	_	_	_	_	_
c71827_g1	31	6	4.6	0.86	0.000683473	0.0175176	2.54098	up	yes	_	_	_	_	_	_	_	_	_	_	_	_
c71877_g1	27	6	2.23	0.48	0.0019296	0.0386989	2.34325	up	yes	_	_	_	_	_	_	_	_	_	_	_	_
c72059_g1	4	118.91	0.62	17.82	4.82333e-10	7.34323e-08	-4.5928	down	yes	_	_	_	_	_	_	_	_	_	_	_	_
c72073_g1	6	58	0.43	4.01	3.53152e-05	0.00155391	-3.00088	down	yes	_	_	_	_	_	_	_	_	_	_	_	_
c72073_g2	0	47	0	3.03	1.6852e-08	1.84312e-06	-7.45498	down	yes	_	_	_	_	gi|284507083|dbj|BAI67609.1|	534	0	nitric oxide synthase [Marsupenaeus japonicus]	gi|8473626|sp|Q26240.1|NOS_RHOPR	504	0	RecName: Full=Nitric oxide synthase, salivary gland; Short=NOS [Rhodnius prolixus]
c72086_g2	1	76	0.05	3.85	4.32704e-10	6.66767e-08	-5.72926	down	yes	_	_	_	_	gi|556980700|ref|XP_005996989.1|	232	1e-16	PREDICTED: uncharacterized protein LOC102367500 [Latimeria chalumnae]	_	_	_	_
c72499_g1	7	53	0.26	1.89	0.000201899	0.00661314	-2.6567	down	yes	_	_	_	_	_	_	_	_	_	_	_	_
c72546_g1	40	168.3	2.22	8.96	0.000609741	0.0162403	-1.83999	down	yes	_	_	_	_	_	_	_	_	_	_	_	_
c72572_g2	3	25	0.12	0.97	0.0017689	0.0367357	-2.7431	down	yes	_	_	_	_	gi|390354981|ref|XP_003728449.1|	220	4e-15	PREDICTED: uncharacterized protein LOC100889075 [Strongylocentrotus purpuratus]	_	_	_	_
c72574_g1	0	13	0	1.17	0.00177786	0.0367357	-5.62218	down	yes	_	_	_	_	_	_	_	_	_	_	_	_
c72578_g1	0	13	0	1.43	0.00177786	0.0367357	-5.62218	down	yes	_	_	_	_	_	_	_	_	_	_	_	_
c72594_g2	11	55	0.9	4.33	0.00150695	0.0331347	-2.07463	down	yes	_	_	_	_	_	_	_	_	_	_	_	_
c72912_g1	15	65	1.47	6.15	0.00219643	0.0435409	-1.87501	down	yes	_	_	_	_	_	_	_	_	_	_	_	_
c72954_g1	31	4	4.11	0.51	8.96418e-05	0.00338478	3.09527	up	yes	_	_	_	_	_	_	_	_	_	_	_	_
c73116_g1	0	17	0	2.5	0.000272943	0.00831745	-6.0023	down	yes	_	_	_	_	_	_	_	_	_	_	_	_
c73217_g1	2	93	0.1	4.49	1.84101e-10	3.10047e-08	-5.16148	down	yes	_	_	_	_	_	_	_	_	_	_	_	_
c73308_g1	1	44	0.11	4.8	4.33718e-07	3.44629e-05	-4.94446	down	yes	_	_	_	_	_	_	_	_	_	_	_	_
c73326_g1	68	14	3.77	0.75	8.13689e-05	0.0031063	2.48191	up	yes	_	_	_	_	_	_	_	_	_	_	_	_
c73361_g1	18	1	3.27	0.18	0.000555241	0.0149245	4.06856	up	yes	_	_	_	_	_	_	_	_	_	_	_	_
c73424_g1	37.26	213	5.87	32.39	1.72183e-05	0.000860034	-2.2937	down	yes	_	_	_	_	_	_	_	_	_	_	_	_
c73450_g1	0.21	14.59	0.02	1.27	0.000681211	0.0175103	-5.82472	down	yes	_	_	_	_	_	_	_	_	_	_	_	_
c73457_g1	14	61	0.62	2.6	0.00226673	0.0445631	-1.88175	down	yes	_	_	_	_	_	_	_	_	_	_	_	_
c73490_g2	246.26	83.94	15.21	4.98	0.000448134	0.0123597	1.77135	up	yes	_	_	_	_	_	_	_	_	_	_	_	_
c73577_g1	2.5	21.77	0.12	1.02	0.00110289	0.0255025	-3.09514	down	yes	_	_	_	_	gi|556104833|gb|ESO93485.1|	654	0	hypothetical protein LOTGIDRAFT_119219 [Lottia gigantea]	gi|62900886|sp|Q9CQ88.1|TSN31_MOUSE	403	3e-38	RecName: Full=Tetraspanin-31; Short=Tspan-31; AltName: Full=Sarcoma-amplified sequence homolog [Mus musculus]
c73590_g1	15	0	1.16	0	0.000272943	0.00831745	6.04547	up	yes	_	_	_	_	_	_	_	_	_	_	_	_
c73633_g1	126	12	20.1	1.85	9.01808e-09	1.05287e-06	3.58734	up	yes	_	_	_	_	_	_	_	_	_	_	_	_
c73673_g1	158	18	6.9	0.75	1.143e-08	1.30542e-06	3.33895	up	yes	_	_	_	_	_	_	_	_	_	_	_	_
c73732_g1	5	34	0.47	3.09	0.00194477	0.0389168	-2.48745	down	yes	_	_	_	_	_	_	_	_	_	_	_	_
c73768_g1	201	1133.78	33.74	183.62	3.95437e-06	0.000239434	-2.27042	down	yes	_	_	_	_	_	_	_	_	_	_	_	_
c73909_g1	786.99	26	66.96	2.13	2.735e-18	2.00186e-15	5.12975	up	yes	gi|146432690|gb|EF364553.1|	392	0	Macrobrachium rosenbergii clone 1 male reproductive-related serum amyloid A mRNA, complete cds	gi|146432691|gb|ABQ41246.1|	460	2e-43	male reproductive-related serum amyloid A [Macrobrachium rosenbergii]	gi|134161|sp|P19453.1|SAA3_MESAU	380	5e-36	RecName: Full=Serum amyloid A-3 protein; Flags: Precursor [Mesocricetus auratus]
c73911_g1	0	18	0	2.97	0.000175464	0.0058788	-6.08351	down	yes	_	_	_	_	_	_	_	_	_	_	_	_
c73915_g1	1	17	0.11	1.85	0.00183262	0.0372802	-3.58637	down	yes	_	_	_	_	_	_	_	_	_	_	_	_
c73932_g1	15	0	0.98	0	0.000272943	0.00831745	6.04547	up	yes	_	_	_	_	_	_	_	_	_	_	_	_
c73956_g1	10	56	0.69	3.69	0.000753283	0.019063	-2.23504	down	yes	_	_	_	_	_	_	_	_	_	_	_	_
c74044_g2	87.03	11	2.97	0.36	6.09363e-07	4.61904e-05	3.17684	up	yes	_	_	_	_	_	_	_	_	_	_	_	_
c74225_g1	81	7	3.82	0.32	4.62441e-08	4.59555e-06	3.70653	up	yes	_	_	_	_	_	_	_	_	_	_	_	_
c74237_g2	61.77	13.24	1.91	0.39	0.000113631	0.00407429	2.45394	up	yes	_	_	_	_	_	_	_	_	_	_	_	_
c74238_g1	4	102.98	0.45	11.15	3.85746e-09	4.91032e-07	-4.38499	down	yes	_	_	_	_	_	_	_	_	_	_	_	_
c74312_g1	3	24	0.27	2.1	0.00243379	0.0474308	-2.68485	down	yes	_	_	_	_	_	_	_	_	_	_	_	_
c74332_g1	46	4	4.43	0.37	1.52563e-06	0.000107731	3.66116	up	yes	_	_	_	_	gi|620889498|gb|KAM44751.1|	152	7e-08	PE-PGRS family protein PE_PGRS57, partial [Mycobacterium bovis Kc 32216]	_	_	_	_
c74336_g1	110.14	482.95	13.26	56.01	0.000121438	0.0043076	-1.90788	down	yes	_	_	_	_	_	_	_	_	_	_	_	_
c74343_g1	98	36	3.02	1.06	0.00234453	0.0459265	1.66184	up	yes	_	_	_	_	_	_	_	_	_	_	_	_
c74349_g1	0	18	0	1.5	0.000175464	0.0058788	-6.08351	down	yes	_	_	_	_	_	_	_	_	_	_	_	_
c74483_g1	4	452.92	0.11	12.35	1.02364e-19	9.98998e-17	-6.51894	down	yes	_	_	_	_	gi|321473526|gb|EFX84493.1|	288	9e-23	hypothetical protein DAPPUDRAFT_223002 [Daphnia pulex]	_	_	_	_
c74614_g1	242	1	14.96	0.06	3.37102e-19	2.72988e-16	7.8005	up	yes	_	_	_	_	_	_	_	_	_	_	_	_
c74665_g1	78	26	5.26	1.69	0.00179147	0.0369167	1.79877	up	yes	_	_	_	_	_	_	_	_	_	_	_	_
c74716_g1	15	0	2.5	0	0.000272943	0.00831745	6.04547	up	yes	_	_	_	_	_	_	_	_	_	_	_	_
c74726_g2	4	36	0.24	2.05	0.000530589	0.0144455	-2.8754	down	yes	_	_	_	_	_	_	_	_	_	_	_	_
c74771_g1	65	10	4.48	0.66	9.95245e-06	0.000542693	2.89162	up	yes	_	_	_	_	_	_	_	_	_	_	_	_
c75075_g1	6	54	0.28	2.4	7.78438e-05	0.00298972	-2.89828	down	yes	_	_	_	_	_	_	_	_	_	_	_	_
c75238_g1	195	831	2.89	11.82	0.000126898	0.00444331	-1.86572	down	yes	_	_	_	_	gi|195391650|ref|XP_002054473.1|	452	2e-41	GJ24474 [Drosophila virilis]	gi|13124786|sp|P22816.3|MYOD_DROME	433	4e-41	RecName: Full=Myogenic-determination protein; AltName: Full=Protein nautilus; AltName: Full=dMyd [Drosophila melanogaster]
c75266_g1	3	23.89	0.38	2.91	0.00243379	0.0474308	-2.68485	down	yes	_	_	_	_	_	_	_	_	_	_	_	_
c75329_g1	36	3	2.18	0.17	1.77592e-05	0.000876697	3.69453	up	yes	_	_	_	_	_	_	_	_	_	_	_	_
c75467_g1	6	48	0.68	5.22	0.000217341	0.00700491	-2.72925	down	yes	_	_	_	_	_	_	_	_	_	_	_	_
c75497_g1	4	48	0.44	5.06	3.84957e-05	0.001688	-3.28776	down	yes	_	_	_	_	_	_	_	_	_	_	_	_
c754_g1	15	0	2.61	0	0.000272943	0.00831745	6.04547	up	yes	_	_	_	_	gi|290462873|gb|ADD24484.1|	271	7e-22	Transposable element Tc3 transposase [Lepeophtheirus salmonis]	_	_	_	_
c75566_g1	0	15	0	1.41	0.000681211	0.0175103	-5.82472	down	yes	_	_	_	_	_	_	_	_	_	_	_	_
c75777_g1	150.15	575.42	6.41	23.59	0.000454724	0.0125324	-1.71264	down	yes	_	_	_	_	_	_	_	_	_	_	_	_
c75788_g1	11	0	1.21	0	0.00177786	0.0367357	5.60593	up	yes	_	_	_	_	_	_	_	_	_	_	_	_
c75804_g1	13	72	0.75	3.99	0.000327597	0.00972595	-2.22509	down	yes	_	_	_	_	_	_	_	_	_	_	_	_
c75848_g1	5	48	0.84	7.82	9.65315e-05	0.0035956	-2.98164	down	yes	_	_	_	_	_	_	_	_	_	_	_	_
c75904_g1	105.86	470.8	2.95	12.6	0.000111782	0.00407429	-1.92493	down	yes	_	_	_	_	_	_	_	_	_	_	_	_
c75951_g1	35	5	2.26	0.31	9.47744e-05	0.0035504	2.96554	up	yes	_	_	_	_	_	_	_	_	_	_	_	_
c7606_g1	6	53	0.77	6.52	9.5255e-05	0.0035614	-2.87145	down	yes	_	_	_	_	_	_	_	_	_	_	_	_
c76200_g1	19	0	1.81	0	4.93267e-05	0.00203404	6.3819	up	yes	_	_	_	_	_	_	_	_	_	_	_	_
c76280_g1	15	83	1.73	9.22	0.000328974	0.00975922	-2.22639	down	yes	gi|584614319|gb|KF887964.1|	160	2.10215e-76	Cerebratulus lacteus alpha-tubulin mRNA, complete cds	gi|47214399|emb|CAG00880.1|	507	0	unnamed protein product [Tetraodon nigroviridis]	gi|317373284|sp|P30436.2|TBA_ONCKE	505	0	RecName: Full=Tubulin alpha chain [Oncorhynchus keta]
c76323_g1	13	85.26	1.27	8.02	6.01254e-05	0.00242676	-2.46373	down	yes	_	_	_	_	_	_	_	_	_	_	_	_
c76334_g1	163	49	5.08	1.47	0.000210989	0.00683441	1.95257	up	yes	_	_	_	_	_	_	_	_	_	_	_	_
c76541_g1	13	0	1.52	0	0.000681211	0.0175103	5.84238	up	yes	_	_	_	_	_	_	_	_	_	_	_	_
c76683_g1	2	21	0.23	2.36	0.00156686	0.0340002	-3.02886	down	yes	_	_	_	_	_	_	_	_	_	_	_	_
c76795_g1	39	3	4.26	0.32	8.25183e-06	0.000457166	3.8093	up	yes	_	_	_	_	_	_	_	_	_	_	_	_
c7682_g1	0	16	0	1.47	0.000428911	0.0118639	-5.91624	down	yes	_	_	_	_	_	_	_	_	_	_	_	_
c76932_g1	12	61	0.41	2.01	0.000921223	0.0225774	-2.10025	down	yes	_	_	_	_	gi|443687722|gb|ELT90614.1|	639	0	hypothetical protein CAPTEDRAFT_101331 [Capitella teleta]	_	_	_	_
c76953_g1	105	34.14	6.38	1.99	0.000782433	0.0195665	1.84298	up	yes	_	_	_	_	_	_	_	_	_	_	_	_
c77055_g1	14	81.11	0.95	5.3	0.000172354	0.0058788	-2.2893	down	yes	_	_	_	_	_	_	_	_	_	_	_	_
c77076_g1	0	25	0	0.79	1.49728e-05	0.000753808	-6.55147	down	yes	_	_	_	_	gi|390331410|ref|XP_787337.3|	565	0	PREDICTED: facilitated trehalose transporter Tret1-like [Strongylocentrotus purpuratus]	_	_	_	_
c77085_g1	35.3	9	5.78	1.42	0.00191727	0.0385286	2.1507	up	yes	_	_	_	_	_	_	_	_	_	_	_	_
c7717_g2	38.16	3	2.86	0.22	1.06217e-05	0.000564628	3.77205	up	yes	_	_	_	_	_	_	_	_	_	_	_	_
c77301_g3	1	17	0.07	1.2	0.00183262	0.0372802	-3.58637	down	yes	_	_	_	_	_	_	_	_	_	_	_	_
c77306_g1	64	16	5.11	1.23	0.000396197	0.0113524	2.20552	up	yes	_	_	_	_	_	_	_	_	_	_	_	_
c77360_g2	12	0	1.01	0	0.00109407	0.0254843	5.72899	up	yes	_	_	_	_	gi|556097745|gb|ESO86397.1|	146	5e-07	hypothetical protein LOTGIDRAFT_129268, partial [Lottia gigantea]	_	_	_	_
c77365_g1	81	15	1.29	0.23	2.06733e-05	0.00100749	2.6358	up	yes	_	_	_	_	gi|665810344|ref|XP_008553590.1|	905	0	PREDICTED: transient receptor potential channel pyrexia-like [Microplitis demolitor]	gi|62900887|sp|Q9W0T5.2|PYX_DROME	786	0	RecName: Full=Transient receptor potential channel pyrexia [Drosophila melanogaster]
c77560_g1	4	50	0.18	2.21	2.46296e-05	0.00113353	-3.34633	down	yes	_	_	_	_	_	_	_	_	_	_	_	_
c77578_g1	2	23	0.4	4.49	0.000780248	0.0195375	-3.15851	down	yes	_	_	_	_	_	_	_	_	_	_	_	_
c77611_g1	0	246	0	9.91	2.05189e-19	1.73549e-16	-9.83624	down	yes	_	_	_	_	_	_	_	_	_	_	_	_
c77728_g1	146	7	11.25	0.52	8.4421e-12	1.86811e-09	4.55468	up	yes	_	_	_	_	gi|260831035|ref|XP_002610465.1|	538	0	hypothetical protein BRAFLDRAFT_114907 [Branchiostoma floridae]	gi|1352725|sp|P13696.2|PEBP1_BOVIN	431	8e-42	RecName: Full=Phosphatidylethanolamine-binding protein 1; Short=PEBP-1; AltName: Full=Basic cytosolic 21 kDa protein; AltName: Full=HCNPpp; Contains: RecName: Full=
c77817_g2	1.03	213.32	0.13	25.59	4.31668e-17	2.38112e-14	-7.21276	down	yes	_	_	_	_	gi|410509308|dbj|BAM65720.1|	625	0	myosin heavy chain type 2 [Penaeus monodon]	gi|110825729|sp|P05661.4|MYSA_DROME	607	0	RecName: Full=Myosin heavy chain, muscle [Drosophila melanogaster]
c77828_g1	22	3	2.14	0.28	0.00129061	0.0288952	2.98987	up	yes	_	_	_	_	_	_	_	_	_	_	_	_
c78008_g1	7	44.94	0.78	4.81	0.00082738	0.0204487	-2.42193	down	yes	_	_	_	_	_	_	_	_	_	_	_	_
c78027_g2	83	27	9.63	3.02	0.00142469	0.0316365	1.83425	up	yes	_	_	_	_	_	_	_	_	_	_	_	_
c78138_g1	38	208	0.68	3.56	3.00248e-05	0.00136557	-2.22123	down	yes	_	_	_	_	gi|194902156|ref|XP_001980615.1|	480	8e-45	GG17847 [Drosophila erecta]	_	_	_	_
c78269_g1	141	35	20.62	4.93	4.3703e-05	0.00187318	2.22598	up	yes	_	_	_	_	_	_	_	_	_	_	_	_
c78269_g2	35	5	1.86	0.26	9.47744e-05	0.0035504	2.96554	up	yes	_	_	_	_	gi|321455267|gb|EFX66404.1|	488	0	hypothetical protein DAPPUDRAFT_229417 [Daphnia pulex]	_	_	_	_
c78281_g1	0	13	0	1.09	0.00177786	0.0367357	-5.62218	down	yes	_	_	_	_	_	_	_	_	_	_	_	_
c78323_g1	0	43	0	2.95	5.19884e-08	5.03494e-06	-7.32742	down	yes	_	_	_	_	_	_	_	_	_	_	_	_
c78401_g1	149.14	55	6.07	2.15	0.00160543	0.0347777	1.65741	up	yes	_	_	_	_	_	_	_	_	_	_	_	_
c78514_g1	91	0	4.91	0	2.65593e-13	7.9603e-11	8.62802	up	yes	_	_	_	_	_	_	_	_	_	_	_	_
c78559_g1	48	13	5.3	1.38	0.0012728	0.0286666	2.08626	up	yes	_	_	_	_	_	_	_	_	_	_	_	_
c78597_g1	44	4	5.37	0.47	2.43783e-06	0.0001578	3.59736	up	yes	_	_	_	_	_	_	_	_	_	_	_	_
c78677_g1	143	45	4.6	1.39	0.000371672	0.0108566	1.88615	up	yes	_	_	_	_	_	_	_	_	_	_	_	_
c78687_g1	32	178	1.18	6.29	3.97542e-05	0.00172529	-2.24314	down	yes	_	_	_	_	_	_	_	_	_	_	_	_
c78693_g1	139	30.97	13.69	2.93	1.43775e-05	0.000739487	2.37907	up	yes	_	_	_	_	_	_	_	_	_	_	_	_
c78740_g1	2	24	0.13	1.52	0.000780248	0.0195375	-3.21922	down	yes	_	_	_	_	_	_	_	_	_	_	_	_
c78792_g1	22	3	0.89	0.12	0.00129061	0.0288952	2.98987	up	yes	_	_	_	_	gi|217272469|dbj|BAH02823.1|	569	0	duplex-specific nuclease [Paralithodes camtschaticus]	_	_	_	_
c78837_g1	121.27	43.71	21.91	7.62	0.00162205	0.0351006	1.67779	up	yes	_	_	_	_	_	_	_	_	_	_	_	_
c78875_g1	33	4	3.02	0.35	5.15666e-05	0.00210814	3.18483	up	yes	_	_	_	_	_	_	_	_	_	_	_	_
c78875_g2	22	1	4.11	0.18	0.000124298	0.00437236	4.35474	up	yes	_	_	_	_	_	_	_	_	_	_	_	_
c78881_g1	145.98	1139.54	6.46	48.39	5.02476e-08	4.95459e-06	-2.73864	down	yes	_	_	_	_	_	_	_	_	_	_	_	_
c78927_g1	4.26	50.38	0.33	3.75	2.46296e-05	0.00113353	-3.34633	down	yes	_	_	_	_	_	_	_	_	_	_	_	_
c79035_g1	23	1	3.18	0.13	6.10714e-05	0.00245972	4.41822	up	yes	_	_	_	_	_	_	_	_	_	_	_	_
c79108_g1	10	58	0.81	4.51	0.000533166	0.0145052	-2.28543	down	yes	_	_	_	_	_	_	_	_	_	_	_	_
c79149_g1	38	6	4.3	0.65	9.66422e-05	0.0035956	2.83275	up	yes	_	_	_	_	_	_	_	_	_	_	_	_
c79152_g1	91.87	24.83	2.02	0.52	0.000263298	0.00828899	2.09227	up	yes	_	_	_	_	_	_	_	_	_	_	_	_
c79224_g2	0	113	0	6.42	9.10061e-14	2.91074e-11	-8.71576	down	yes	_	_	_	_	_	_	_	_	_	_	_	_
c79235_g2	43	9	4.73	0.95	0.000366077	0.0107344	2.44592	up	yes	_	_	_	_	_	_	_	_	_	_	_	_
c79314_g1	40.89	184	2.34	10.14	0.000287458	0.00862171	-1.93561	down	yes	_	_	_	_	_	_	_	_	_	_	_	_
c79335_g1	64.96	10.9	6.06	0.98	2.0352e-05	0.000993097	2.75756	up	yes	_	_	_	_	_	_	_	_	_	_	_	_
c79373_g1	12	191	0.6	9.14	8.55887e-10	1.211e-07	-3.74262	down	yes	_	_	_	_	_	_	_	_	_	_	_	_
c79462_g1	2.02	27	0.17	2.12	0.000284623	0.00854341	-3.38736	down	yes	_	_	_	_	_	_	_	_	_	_	_	_
c79713_g1	0	31	0	1.79	1.67869e-06	0.000114298	-6.85883	down	yes	_	_	_	_	gi|399565626|dbj|BAM35674.1|	283	1e-22	putative reverse transcriptase [Marsupenaeus japonicus]	_	_	_	_
c79807_g1	13.54	101	1.11	7.97	1.46659e-05	0.000753303	-2.60671	down	yes	_	_	_	_	_	_	_	_	_	_	_	_
c79841_g1	65	19	2.06	0.58	0.000824852	0.0204127	1.98366	up	yes	_	_	_	_	_	_	_	_	_	_	_	_
c79970_g1	1	51.98	0.05	2.25	5.38596e-08	5.18974e-06	-5.18412	down	yes	_	_	_	_	_	_	_	_	_	_	_	_
c79992_g1	58	19	5.85	1.84	0.0024469	0.0476132	1.81989	up	yes	_	_	_	_	_	_	_	_	_	_	_	_
c80036_g1	25	5	2.25	0.43	0.0014102	0.0313515	2.48388	up	yes	_	_	_	_	_	_	_	_	_	_	_	_
c80193_g1	54	7	1.72	0.21	6.71305e-06	0.000383066	3.12362	up	yes	_	_	_	_	_	_	_	_	_	_	_	_
c80262_g1	134	9	8.99	0.58	2.80844e-10	4.52932e-08	4.08051	up	yes	_	_	_	_	_	_	_	_	_	_	_	_
c80295_g1	20.9	0.35	1.59	0.03	2.21027e-05	0.00102968	6.52464	up	yes	_	_	_	_	_	_	_	_	_	_	_	_
c80337_g1	142	6	23.76	0.97	3.61576e-12	8.82175e-10	4.72818	up	yes	_	_	_	_	_	_	_	_	_	_	_	_
c80390_g1	0	86	0	6.95	5.61451e-12	1.32729e-09	-8.32293	down	yes	_	_	_	_	_	_	_	_	_	_	_	_
c80406_g2	141.46	3983.88	21.8	592.05	2.15372e-17	1.32214e-14	-4.59377	down	yes	gi|659114129|gb|KJ686589.1|	198	1.18312e-97	Fenneropenaeus chinensis fructose 1,6-biphosphate-aldolase A mRNA, complete cds	gi|659114130|gb|AID61753.1|	597	0	fructose 1,6-biphosphate-aldolase A [Fenneropenaeus chinensis]	gi|543797|sp|P07764.5|ALF_DROME	551	0	RecName: Full=Fructose-bisphosphate aldolase [Drosophila melanogaster]
c8043_g1	1	21	0.1	2.05	0.000378171	0.0109208	-3.88693	down	yes	_	_	_	_	_	_	_	_	_	_	_	_
c80489_g1	26	0	4.05	0	2.37815e-06	0.000154462	6.82975	up	yes	_	_	_	_	_	_	_	_	_	_	_	_
c80538_g3	57.6	220.38	4.89	18.01	0.00100962	0.0244293	-1.695	down	yes	_	_	_	_	_	_	_	_	_	_	_	_
c80692_g1	72	20	10.5	2.81	0.000499052	0.0136454	2.05773	up	yes	_	_	_	_	_	_	_	_	_	_	_	_
c80708_g1	22	577.92	0.48	12.15	1.09396e-14	4.24869e-12	-4.4767	down	yes	_	_	_	_	gi|40548517|gb|AAR87379.1|	215	4e-14	tropomyosin [Squilla aculeata]	gi|14285797|sp|O61379.1|TPM_PANST	186	1e-12	RecName: Full=Tropomyosin; AltName: Full=Allergen Pan s I; AltName: Allergen=Pan s 1
c80777_g2	11	0	0.95	0	0.00177786	0.0367357	5.60593	up	yes	_	_	_	_	_	_	_	_	_	_	_	_
c80777_g3	11	0	1.62	0	0.00177786	0.0367357	5.60593	up	yes	_	_	_	_	_	_	_	_	_	_	_	_
c80823_g1	60	14	7.36	1.65	0.000309831	0.00924176	2.30199	up	yes	_	_	_	_	_	_	_	_	_	_	_	_
c80841_g1	2	37	0.15	2.58	1.32827e-05	0.000687829	-3.83807	down	yes	_	_	_	_	_	_	_	_	_	_	_	_
c80866_g1	230	16	15.64	1.05	9.21159e-12	2.01496e-09	4.04727	up	yes	_	_	_	_	_	_	_	_	_	_	_	_
c80886_g3	20	0	3	0	3.28845e-05	0.00145368	6.45504	up	yes	_	_	_	_	_	_	_	_	_	_	_	_
c81038_g1	141	7	7.37	0.35	1.40246e-11	2.93291e-09	4.50449	up	yes	_	_	_	_	_	_	_	_	_	_	_	_
c81038_g2	44	2	6.12	0.27	5.55233e-07	4.26924e-05	4.50908	up	yes	_	_	_	_	_	_	_	_	_	_	_	_
c81133_g1	33	0	2.96	0	2.34039e-07	1.96639e-05	7.17101	up	yes	_	_	_	_	gi|313229775|emb|CBY07480.1|	149	2e-07	unnamed protein product [Oikopleura dioica]	gi|547843|sp|P35953.1|VLDLR_RABIT	129	6e-07	RecName: Full=Very low-density lipoprotein receptor; Short=VLDL receptor; Short=VLDL-R; Flags: Precursor
c81328_g1	42	1	6.6	0.15	1.48789e-07	1.31699e-05	5.28048	up	yes	_	_	_	_	_	_	_	_	_	_	_	_
c81330_g1	26	236	2.47	21.61	1.52525e-07	1.34693e-05	-2.94669	down	yes	_	_	_	_	gi|113531039|emb|CAL36995.1|	137	4e-06	chitinase 2 [Hydractinia echinata]	_	_	_	_
c81355_g1	1.88	37	0.11	2.15	1.32827e-05	0.000687829	-3.83807	down	yes	_	_	_	_	_	_	_	_	_	_	_	_
c81413_g1	0	18	0	2.14	0.000175464	0.0058788	-6.08351	down	yes	_	_	_	_	_	_	_	_	_	_	_	_
c81497_g2	11	82	0.9	6.47	2.96012e-05	0.00134928	-2.6485	down	yes	_	_	_	_	_	_	_	_	_	_	_	_
c81548_g1	0	13	0	0.79	0.00177786	0.0367357	-5.62218	down	yes	_	_	_	_	_	_	_	_	_	_	_	_
c81593_g2	18	2	1.97	0.21	0.00223741	0.0441233	3.2304	up	yes	_	_	_	_	_	_	_	_	_	_	_	_
c81596_g1	85	8.05	9.48	0.86	7.05692e-08	6.63194e-06	3.58994	up	yes	_	_	_	_	_	_	_	_	_	_	_	_
c81606_g1	3	36	0.2	2.29	6.78726e-05	0.00270786	-3.26446	down	yes	_	_	_	_	_	_	_	_	_	_	_	_
c81715_g1	2	22	0.13	1.42	0.00110289	0.0255025	-3.09514	down	yes	_	_	_	_	_	_	_	_	_	_	_	_
c81737_g1	93.01	15	4.6	0.71	4.02892e-06	0.000243018	2.83458	up	yes	_	_	_	_	_	_	_	_	_	_	_	_
c81750_g1	116	30	7.17	1.78	8.43165e-05	0.00320917	2.16548	up	yes	_	_	_	_	_	_	_	_	_	_	_	_
c81838_g1	472.61	150.16	24.4	7.45	0.000130252	0.00454818	1.87941	up	yes	_	_	_	_	_	_	_	_	_	_	_	_
c81874_g1	66.57	19.07	2.48	0.68	0.000632349	0.016772	2.02723	up	yes	_	_	_	_	_	_	_	_	_	_	_	_
c81996_g1	19	1	0.82	0.04	0.000378171	0.0109208	4.1456	up	yes	_	_	_	_	_	_	_	_	_	_	_	_
c81997_g1	1	34	0.08	2.51	6.04853e-06	0.000347754	-4.57507	down	yes	_	_	_	_	_	_	_	_	_	_	_	_
c82010_g2	26	4	1.21	0.18	0.00106197	0.0254372	2.84356	up	yes	_	_	_	_	_	_	_	_	_	_	_	_
c82036_g2	54	2	2.97	0.11	4.3989e-08	4.38289e-06	4.80314	up	yes	_	_	_	_	gi|328708427|ref|XP_001948083.2|	201	4e-13	PREDICTED: protein c-ets-1-B-like [Acyrthosiphon pisum]	gi|68565529|sp|Q8VDK3.2|ELF5_MOUSE	195	3e-14	RecName: Full=ETS-related transcription factor Elf-5; AltName: Full=E74-like factor 5 [Mus musculus]
c82148_g1	0	19	0	1.01	0.000113897	0.00407429	-6.16039	down	yes	_	_	_	_	_	_	_	_	_	_	_	_
c82326_g1	55.97	5	3.38	0.29	5.21222e-07	4.02398e-05	3.64006	up	yes	_	_	_	_	_	_	_	_	_	_	_	_
c82327_g1	306	80	24.98	6.28	2.43931e-05	0.00112673	2.15612	up	yes	_	_	_	_	gi|152125895|gb|AAT76663.2|	668	0	glutathione S-transferase [Litopenaeus vannamei]	gi|121719|sp|P08010.2|GSTM2_RAT	581	0	RecName: Full=Glutathione S-transferase Mu 2; AltName: Full=GST 4-4; AltName: Full=GSTM2-2; AltName: Full=Glutathione S-transferase Yb-2; Short=GST Yb2 [Rattus norvegi
c82381_g1	187.64	41.01	15.55	3.27	7.4719e-06	0.000418218	2.41378	up	yes	_	_	_	_	_	_	_	_	_	_	_	_
c82389_g2	12	62	2.38	11.88	0.000786327	0.0196509	-2.12361	down	yes	_	_	_	_	_	_	_	_	_	_	_	_
c82456_g1	36	142.02	3.71	14.07	0.00113786	0.0262792	-1.74893	down	yes	_	_	_	_	gi|260782735|ref|XP_002586438.1|	144	5e-07	hypothetical protein BRAFLDRAFT_105217 [Branchiostoma floridae]	_	_	_	_
c82472_g1	84	24	4.75	1.3	0.000485605	0.013316	2.01963	up	yes	_	_	_	_	_	_	_	_	_	_	_	_
c82500_g1	22	163	1	7.14	3.00972e-06	0.000189972	-2.65222	down	yes	_	_	_	_	gi|242017215|ref|XP_002429087.1|	378	2e-33	alcohol dehydrogenase, putative [Pediculus humanus corporis]	gi|68837285|sp|P29147.2|BDH_RAT	332	5e-30	RecName: Full=D-beta-hydroxybutyrate dehydrogenase, mitochondrial; Short=BDH; AltName: Full=3-hydroxybutyrate dehydrogenase; Flags: Precursor
c82536_g1	13	146	0.7	7.53	7.53732e-08	7.04881e-06	-3.24226	down	yes	_	_	_	_	_	_	_	_	_	_	_	_
c82604_g1	119	5	8.13	0.33	1.4794e-11	3.04366e-09	4.72439	up	yes	_	_	_	_	_	_	_	_	_	_	_	_
c82675_g1	3	28	0.24	2.15	0.000695001	0.0177533	-2.90495	down	yes	_	_	_	_	_	_	_	_	_	_	_	_
c82713_g1	11	59.97	0.51	2.68	0.000654014	0.0172624	-2.19957	down	yes	_	_	_	_	_	_	_	_	_	_	_	_
c82753_g1	19	0	0.76	0	4.93267e-05	0.00203404	6.3819	up	yes	_	_	_	_	gi|390335314|ref|XP_788037.3|	387	2e-34	PREDICTED: uncharacterized protein LOC583016 [Strongylocentrotus purpuratus]	gi|341940690|sp|Q61555.2|FBN2_MOUSE	295	1e-25	RecName: Full=Fibrillin-2; Flags: Precursor [Mus musculus]
c82812_g1	0	27	0	1.73	7.02592e-06	0.000394415	-6.66136	down	yes	_	_	_	_	_	_	_	_	_	_	_	_
c82864_g1	492	1	7.48	0.01	7.02588e-25	1.21551e-21	8.82346	up	yes	_	_	_	_	gi|72038871|ref|XP_791989.1|	319	5e-26	PREDICTED: dual specificity protein phosphatase 3-like [Strongylocentrotus purpuratus]	gi|158517749|sp|P0C599.1|DUPD1_TAKRU	294	4e-25	RecName: Full=Dual specificity phosphatase DUPD1 [Takifugu rubripes]
c82893_g1	37	3	2.39	0.19	1.37134e-05	0.000707243	3.73381	up	yes	_	_	_	_	_	_	_	_	_	_	_	_
c82929_g1	0	176.71	0	7.7	6.24828e-17	3.37466e-14	-9.36195	down	yes	_	_	_	_	gi|575455630|gb|AHG87451.1|	273	3e-21	hypothetical protein F544_22230 [Bibersteinia trehalosi USDA-ARS-USMARC-190]	gi|74589738|sp|Q59XL0.1|IFF6_CANAL	231	3e-18	RecName: Full=Cell wall protein IFF6; AltName: Full=Adhesin-like protein IFF6; AltName: Full=Hyphally regulated cell wall protein 10; Flags: Precursor
c82938_g1	3.01	37.9	0.2	2.46	5.15666e-05	0.00210814	-3.3419	down	yes	_	_	_	_	_	_	_	_	_	_	_	_
c82968_g1	348	19	12.14	0.64	7.82235e-14	2.55215e-11	4.40008	up	yes	_	_	_	_	_	_	_	_	_	_	_	_
c82968_g3	195	14	10.86	0.75	6.18716e-11	1.12674e-08	3.9986	up	yes	_	_	_	_	_	_	_	_	_	_	_	_
c82971_g1	34	163	1.76	8.09	0.000181064	0.00602402	-2.02948	down	yes	_	_	_	_	_	_	_	_	_	_	_	_
c83011_g2	60	336.83	3.77	20.33	1.15582e-05	0.000610147	-2.26091	down	yes	_	_	_	_	_	_	_	_	_	_	_	_
c83040_g1	40	145.94	3.81	13.37	0.00247083	0.0480298	-1.63784	down	yes	_	_	_	_	gi|635092433|ref|XP_008010902.1|	183	2e-11	PREDICTED: keratin, type I cytoskeletal 9 [Chlorocebus sabaeus]	gi|239938886|sp|P35527.3|K1C9_HUMAN	173	4e-12	RecName: Full=Keratin, type I cytoskeletal 9; AltName: Full=Cytokeratin-9; Short=CK-9; AltName: Full=Keratin-9; Short=K9 [Homo sapiens]
c83066_g1	84.84	5.96	12.05	0.82	8.10816e-09	9.52292e-07	3.98939	up	yes	_	_	_	_	_	_	_	_	_	_	_	_
c83070_g1	79.85	27.87	3.32	1.11	0.00259053	0.0496717	1.72933	up	yes	_	_	_	_	gi|443697836|gb|ELT98134.1|	526	0	hypothetical protein CAPTEDRAFT_225969 [Capitella teleta]	gi|172045564|sp|O43414.2|ERI3_HUMAN	386	3e-36	RecName: Full=ERI1 exoribonuclease 3; AltName: Full=Prion interactor 1; AltName: Full=Prion protein-interacting protein [Homo sapiens]
c83083_g2	11	71	0.45	2.77	0.000132578	0.00462093	-2.44143	down	yes	_	_	_	_	gi|242004174|ref|XP_002423002.1|	407	9e-37	conserved hypothetical protein [Pediculus humanus corporis]	_	_	_	_
c83100_g1	46	7	2.65	0.39	4.10868e-05	0.00177503	2.89336	up	yes	_	_	_	_	gi|270297190|ref|NP_001161921.1|	158	4e-08	peritrophic matrix protein 2-C precursor [Tribolium castaneum]	_	_	_	_
c83114_g1	90	4	2.29	0.1	2.09062e-10	3.42979e-08	4.62593	up	yes	_	_	_	_	_	_	_	_	_	_	_	_
c83116_g1	354	2	13.13	0.07	3.31213e-22	4.66899e-19	7.51065	up	yes	gi|330842692|ref|XM_003293259.1|	37	1.54498e-07	Dictyostelium purpureum elongation factor 2, mRNA	gi|384255136|gb|AFH75400.1|	1974	0	elongation factor 2 [Eriocheir sinensis]	gi|17380352|sp|P13060.4|EF2_DROME	1771	0	RecName: Full=Elongation factor 2; Short=EF-2 [Drosophila melanogaster]
c83140_g1	75.12	11	3.83	0.54	3.80117e-06	0.000231482	2.96333	up	yes	_	_	_	_	_	_	_	_	_	_	_	_
c83181_g1	10	97.18	0.54	5.01	2.16381e-06	0.000144739	-3.02468	down	yes	_	_	_	_	_	_	_	_	_	_	_	_
c83187_g1	23	1	2.23	0.09	6.10714e-05	0.00245972	4.41822	up	yes	_	_	_	_	_	_	_	_	_	_	_	_
c83242_g1	4	30	0.42	3.06	0.0025168	0.0483553	-2.61451	down	yes	_	_	_	_	_	_	_	_	_	_	_	_
c83261_g1	1	27.66	0.06	1.54	4.31873e-05	0.00185316	-4.29739	down	yes	_	_	_	_	gi|597807532|ref|XP_007243631.1|	281	2e-22	PREDICTED: uncharacterized protein LOC103036445 [Astyanax mexicanus]	_	_	_	_
c83275_g1	0	16	0	0.92	0.000428911	0.0118639	-5.91624	down	yes	_	_	_	_	_	_	_	_	_	_	_	_
c83340_g1	1	18	0.09	1.48	0.00122209	0.0277529	-3.66758	down	yes	_	_	_	_	_	_	_	_	_	_	_	_
c83473_g2	1	19.24	0.06	1.11	0.000820847	0.0203533	-3.74446	down	yes	_	_	_	_	gi|528510965|ref|XP_005160982.1|	503	0	PREDICTED: uncharacterized protein LOC101885928 [Danio rerio]	_	_	_	_
c83494_g2	0	24	0	1.23	2.21027e-05	0.00102968	-6.49322	down	yes	_	_	_	_	_	_	_	_	_	_	_	_
c83510_g1	9	51	0.3	1.65	0.00105781	0.0254336	-2.24918	down	yes	_	_	_	_	_	_	_	_	_	_	_	_
c83600_g1	53	307.97	3.24	18.11	1.01143e-05	0.000546299	-2.30944	down	yes	_	_	_	_	_	_	_	_	_	_	_	_
c83602_g2	28.94	2	2.24	0.15	4.29873e-05	0.00185293	3.91151	up	yes	_	_	_	_	_	_	_	_	_	_	_	_
c83629_g2	26	4	1.36	0.2	0.00106197	0.0254372	2.84356	up	yes	_	_	_	_	_	_	_	_	_	_	_	_
c83647_g1	145.93	52.26	9.36	3.22	0.0012199	0.0277529	1.70863	up	yes	_	_	_	_	_	_	_	_	_	_	_	_
c83763_g2	49	11	4.5	0.97	0.00035494	0.0104562	2.35156	up	yes	_	_	_	_	_	_	_	_	_	_	_	_
c83845_g1	172	65	6.68	2.42	0.00162218	0.0351006	1.62428	up	yes	_	_	_	_	_	_	_	_	_	_	_	_
c8388_g1	14	0	1.94	0	0.000428911	0.0118639	5.94749	up	yes	_	_	_	_	_	_	_	_	_	_	_	_
c83908_g1	0	15	0	0.47	0.000681211	0.0175103	-5.82472	down	yes	_	_	_	_	_	_	_	_	_	_	_	_
c84038_g1	985.26	94	11.67	1.07	7.13421e-12	1.61628e-09	3.61002	up	yes	_	_	_	_	gi|498284128|ref|WP_010598284.1|	350	2e-29	ankyrin repeat-containing protein [Diplorickettsia massiliensis]	gi|41017297|sp|Q02989.1|LITA_LATTR	236	3e-18	RecName: Full=Alpha-latroinsectotoxin-Lt1a; Short=Alpha-LIT-Lt1a; AltName: Full=Alpha-latroinsectotoxin; Short=Alpha-LIT; Flags: Precursor
c84063_g1	107	426.97	3.74	14.33	0.000368657	0.0107984	-1.77001	down	yes	_	_	_	_	_	_	_	_	_	_	_	_
c84079_g1	62	14	2.74	0.59	0.00019684	0.00649215	2.34912	up	yes	_	_	_	_	_	_	_	_	_	_	_	_
c84108_g1	36	7	1.83	0.34	0.000369395	0.0107984	2.54172	up	yes	_	_	_	_	_	_	_	_	_	_	_	_
c84113_g1	1	26	0.03	0.77	8.68659e-05	0.00328975	-4.19154	down	yes	_	_	_	_	_	_	_	_	_	_	_	_
c84154_g1	83	12	3.76	0.52	2.47974e-06	0.000159968	2.98647	up	yes	_	_	_	_	_	_	_	_	_	_	_	_
c84163_g1	165.99	1333.04	7.35	56.65	3.09292e-08	3.14759e-06	-2.77929	down	yes	gi|46486937|gb|AY521626.1|	98	1.59571e-41	Homarus americanus slow-tonic S2 myosin heavy chain mRNA, complete cds	gi|46486938|gb|AAS98884.1|	215	1e-14	slow-tonic S2 myosin heavy chain [Homarus americanus]	gi|110825729|sp|P05661.4|MYSA_DROME	161	3e-10	RecName: Full=Myosin heavy chain, muscle [Drosophila melanogaster]
c84235_g1	56	201	2.69	9.28	0.00187178	0.0379166	-1.61528	down	yes	_	_	_	_	_	_	_	_	_	_	_	_
c84326_g1	4	57	0.28	3.89	6.79162e-06	0.000385815	-3.53441	down	yes	_	_	_	_	_	_	_	_	_	_	_	_
c84349_g1	11	0	0.54	0	0.00177786	0.0367357	5.60593	up	yes	_	_	_	_	_	_	_	_	_	_	_	_
c84400_g1	69	8.88	5.32	0.66	2.36383e-06	0.000154462	3.12528	up	yes	_	_	_	_	_	_	_	_	_	_	_	_
c84513_g2	0	17	0	2.62	0.000272943	0.00831745	-6.0023	down	yes	_	_	_	_	_	_	_	_	_	_	_	_
c84527_g1	26	6	1.57	0.35	0.0025168	0.0483553	2.28927	up	yes	_	_	_	_	_	_	_	_	_	_	_	_
c84604_g1	32	3	1.51	0.14	6.78726e-05	0.00270786	3.52575	up	yes	_	_	_	_	_	_	_	_	_	_	_	_
c84606_g1	15	70	1.07	4.78	0.00108089	0.0254843	-1.9815	down	yes	_	_	_	_	_	_	_	_	_	_	_	_
c84697_g1	150	12.01	7.7	0.59	6.97111e-10	1.02049e-07	3.83846	up	yes	_	_	_	_	_	_	_	_	_	_	_	_
c84704_g5	32	2	1.72	0.1	1.77089e-05	0.000876697	4.05246	up	yes	_	_	_	_	_	_	_	_	_	_	_	_
c84716_g1	797.16	284.93	12.94	4.44	0.000392373	0.011271	1.70709	up	yes	_	_	_	_	_	_	_	_	_	_	_	_
c84775_g2	4	35	0.41	3.44	0.000683473	0.0175176	-2.83506	down	yes	_	_	_	_	gi|85677254|emb|CAJ58682.1|	371	2e-33	innexin inx2 [Homarus gammarus]	gi|10720060|sp|Q9XYN1.1|INX2_SCHAM	299	9e-27	RecName: Full=Innexin inx2; Short=Innexin-2; AltName: Full=G-Inx2 [Schistocerca americana]
c84819_g1	25	131.6	0.99	5.03	0.000100711	0.00373604	-2.16581	down	yes	_	_	_	_	_	_	_	_	_	_	_	_
c84824_g2	26	4	2.12	0.31	0.00106197	0.0254372	2.84356	up	yes	_	_	_	_	gi|307171081|gb|EFN63124.1|	450	3e-42	Histone-lysine N-methyltransferase eggless [Camponotus floridanus]	gi|122123186|sp|Q32KD2.1|SETB1_DROME	403	1e-38	RecName: Full=Histone-lysine N-methyltransferase eggless; AltName: Full=SETDB1 homolog [Drosophila melanogaster]
c84845_g1	47.78	8.98	4.31	0.78	0.000136842	0.00476518	2.60382	up	yes	_	_	_	_	_	_	_	_	_	_	_	_
c84892_g4	15	1	2.14	0.14	0.00183262	0.0372802	3.80917	up	yes	_	_	_	_	_	_	_	_	_	_	_	_
c84915_g2	0	47	0	2.22	1.6852e-08	1.84312e-06	-7.45498	down	yes	_	_	_	_	_	_	_	_	_	_	_	_
c84997_g1	1	30	0.08	2.45	2.19629e-05	0.00102968	-4.39601	down	yes	_	_	_	_	_	_	_	_	_	_	_	_
c85113_g1	9.28	45.78	0.55	2.6	0.00224411	0.044164	-2.10114	down	yes	_	_	_	_	_	_	_	_	_	_	_	_
c85218_g1	0	14	0	2.27	0.00109407	0.0254843	-5.727	down	yes	_	_	_	_	_	_	_	_	_	_	_	_
c85240_g1	200.8	62.09	24.34	7.25	0.000206755	0.00673742	1.91667	up	yes	_	_	_	_	_	_	_	_	_	_	_	_
c85258_g1	22.36	2.56	2.43	0.27	0.00129061	0.0288952	2.98987	up	yes	_	_	_	_	_	_	_	_	_	_	_	_
c85277_g1	18	421	0.41	9.17	2.65615e-13	7.9603e-11	-4.30589	down	yes	_	_	_	_	_	_	_	_	_	_	_	_
c85291_g1	32.99	139.07	1.64	6.64	0.000729759	0.0185788	-1.84287	down	yes	_	_	_	_	gi|527245655|ref|XP_005141165.1|	203	3e-13	PREDICTED: hepatic lectin-like [Melopsittacus undulatus]	gi|7387860|sp|O02659.1|MBL2_BOVIN	143	4e-08	RecName: Full=Mannose-binding protein C; Short=MBP-C; AltName: Full=Mannan-binding protein; Flags: Precursor [Bos taurus]
c85315_g2	0	16.43	0	2.94	0.000428911	0.0118639	-5.91624	down	yes	_	_	_	_	_	_	_	_	_	_	_	_
c85362_g3	0	16	0	2.93	0.000428911	0.0118639	-5.91624	down	yes	_	_	_	_	_	_	_	_	_	_	_	_
c85446_g1	67	1	7.35	0.11	3.56394e-10	5.62852e-08	5.95131	up	yes	_	_	_	_	_	_	_	_	_	_	_	_
c85446_g2	302	3	9.91	0.09	6.00012e-20	6.17218e-17	6.7549	up	yes	_	_	_	_	_	_	_	_	_	_	_	_
c85452_g1	2	116.82	0.07	3.82	6.49012e-12	1.49709e-09	-5.49183	down	yes	_	_	_	_	_	_	_	_	_	_	_	_
c85491_g2	35	7	2.08	0.4	0.000465368	0.0127887	2.50134	up	yes	_	_	_	_	_	_	_	_	_	_	_	_
c85643_g1	11	55	0.47	2.24	0.00150695	0.0331347	-2.07463	down	yes	_	_	_	_	_	_	_	_	_	_	_	_
c85695_g3	45	6	2.66	0.34	1.97657e-05	0.000966972	3.07532	up	yes	_	_	_	_	_	_	_	_	_	_	_	_
c85798_g3	86	7	6.09	0.48	2.18349e-08	2.33443e-06	3.79271	up	yes	_	_	_	_	_	_	_	_	_	_	_	_
c85886_g1	34.05	136	1.58	6.05	0.00115408	0.0265732	-1.76868	down	yes	_	_	_	_	_	_	_	_	_	_	_	_
c85890_g1	72.58	1	5.73	0.08	1.15555e-10	2.00828e-08	6.07464	up	yes	_	_	_	_	_	_	_	_	_	_	_	_
c85980_g1	11	108	0.42	3.93	1.15706e-06	8.45273e-05	-3.0447	down	yes	_	_	_	_	_	_	_	_	_	_	_	_
c86079_g2	0	17	0	2.3	0.000272943	0.00831745	-6.0023	down	yes	_	_	_	_	gi|555701222|gb|ESO04455.1|	284	2e-23	hypothetical protein HELRODRAFT_172842 [Helobdella robusta]	_	_	_	_
c86108_g1	211	1080.03	5.94	29.18	1.30149e-05	0.000679506	-2.13008	down	yes	_	_	_	_	gi|657580152|ref|XP_008294028.1|	344	3e-29	PREDICTED: histone-lysine N-methyltransferase SETMAR-like isoform X1 [Stegastes partitus]	_	_	_	_
c86131_g2	6	163.04	0.2	5.11	4.83902e-11	9.02834e-09	-4.48732	down	yes	_	_	_	_	gi|642131224|emb|CDQ57388.1|	144	4e-06	unnamed protein product [Oncorhynchus mykiss]	_	_	_	_
c86221_g2	33.77	140.99	4.89	19.67	0.000789038	0.0196928	-1.82067	down	yes	_	_	_	_	_	_	_	_	_	_	_	_
c86245_g2	2	27	0.06	0.81	0.000284623	0.00854341	-3.38736	down	yes	_	_	_	_	_	_	_	_	_	_	_	_
c86354_g1	45	5	1.59	0.17	6.73062e-06	0.000383494	3.32601	up	yes	_	_	_	_	gi|193690786|ref|XP_001949382.1|	576	0	PREDICTED: innexin inx3-like isoform X1 [Acyrthosiphon pisum]	gi|10720056|sp|Q9V427.1|INX2_DROME	547	0	RecName: Full=Innexin inx2; Short=Innexin-2; AltName: Full=Gap junction protein prp33; AltName: Full=Pas-related protein 33 [Drosophila melanogaster]
c86393_g3	0	13	0	0.26	0.00177786	0.0367357	-5.62218	down	yes	_	_	_	_	_	_	_	_	_	_	_	_
c86411_g1	1	21	0.03	0.69	0.000378171	0.0109208	-3.88693	down	yes	_	_	_	_	_	_	_	_	_	_	_	_
c86412_g5	208	53	7.52	1.84	3.15204e-05	0.00142144	2.19122	up	yes	_	_	_	_	gi|459177796|ref|XP_002130613.2|	430	2e-39	PREDICTED: sodium-coupled monocarboxylate transporter 2-like [Ciona intestinalis]	gi|189046132|sp|A7MBD8.1|SC5AC_BOVIN	356	1e-32	RecName: Full=Sodium-coupled monocarboxylate transporter 2; AltName: Full=Electroneutral sodium monocarboxylate cotransporter; AltName: Full=Low-affinity sodium-l
c86415_g1	82	1	2.82	0.03	2.0139e-11	4.01314e-09	6.24187	up	yes	_	_	_	_	_	_	_	_	_	_	_	_
c86428_g1	3889.65	15462	130.9	499.45	0.000189335	0.00625545	-1.7664	down	yes	gi|317467911|gb|HQ830201.1|	1549	0	Macrobrachium nipponense mitochondrion, complete genome	gi|322422344|ref|YP_004221777.1|	2092	0	NADH dehydrogenase subunit 4 [Macrobrachium nipponense]	gi|464238|sp|P33511.1|NU4M_ANOQU	1209	0	RecName: Full=NADH-ubiquinone oxidoreductase chain 4; AltName: Full=NADH dehydrogenase subunit 4 (mitochondrion) [Anopheles quadrimaculatus]
c86481_g1	6	63.1	0.47	4.79	1.36438e-05	0.000705566	-3.11965	down	yes	_	_	_	_	_	_	_	_	_	_	_	_
c86526_g1	0	13	0	1.09	0.00177786	0.0367357	-5.62218	down	yes	_	_	_	_	_	_	_	_	_	_	_	_
c86559_g1	3	24.89	0.16	1.3	0.0017689	0.0367357	-2.7431	down	yes	_	_	_	_	_	_	_	_	_	_	_	_
c86626_g1	1	18	0.1	1.67	0.00122209	0.0277529	-3.66758	down	yes	_	_	_	_	_	_	_	_	_	_	_	_
c86657_g1	1	18	0.03	0.58	0.00122209	0.0277529	-3.66758	down	yes	_	_	_	_	gi|459172503|ref|XP_002128232.2|	791	0	PREDICTED: D-beta-hydroxybutyrate dehydrogenase, mitochondrial-like [Ciona intestinalis]	gi|341940282|sp|Q80XN0.2|BDH_MOUSE	696	0	RecName: Full=D-beta-hydroxybutyrate dehydrogenase, mitochondrial; Short=BDH; AltName: Full=3-hydroxybutyrate dehydrogenase; Flags: Precursor [Mus musculus]
c86695_g2	34	3	1.15	0.1	3.93101e-05	0.00170992	3.61261	up	yes	_	_	_	_	gi|669313876|gb|KFD57331.1|	231	3e-16	hypothetical protein M513_01842 [Trichuris suis]	_	_	_	_
c86711_g4	69	5	3.03	0.21	3.73198e-08	3.76771e-06	3.94012	up	yes	_	_	_	_	_	_	_	_	_	_	_	_
c86860_g1	1	80	0.04	3.22	2.0134e-10	3.37585e-08	-5.803	down	yes	_	_	_	_	_	_	_	_	_	_	_	_
c86915_g1	477.8	135.98	22.12	6.04	3.86497e-05	0.0016928	2.03566	up	yes	_	_	_	_	_	_	_	_	_	_	_	_
c87018_g1	363.51	1852.7	13.43	65.69	1.19025e-05	0.000626587	-2.12273	down	yes	_	_	_	_	gi|569345273|gb|AHE41097.1|	529	0	glutamate-gated chloride channel [Rhipicephalus microplus]	_	_	_	_
c87018_g3	81	414	12.59	62.05	2.72954e-05	0.00125318	-2.12605	down	yes	_	_	_	_	_	_	_	_	_	_	_	_
c87274_g1	5.26	50.43	0.5	4.59	6.27298e-05	0.00252118	-3.04021	down	yes	_	_	_	_	_	_	_	_	_	_	_	_
c87289_g1	104	5	3.74	0.17	1.11872e-10	1.95319e-08	4.53041	up	yes	_	_	_	_	_	_	_	_	_	_	_	_
c87360_g3	0	13	0	1.08	0.00177786	0.0367357	-5.62218	down	yes	_	_	_	_	gi|657595421|ref|XP_008302370.1|	370	5e-33	PREDICTED: zinc finger protein OZF-like [Stegastes partitus]	gi|116242861|sp|Q96ND8.2|ZN583_HUMAN	332	2e-30	RecName: Full=Zinc finger protein 583; AltName: Full=Zinc finger protein L3-5 [Homo sapiens]
c87476_g5	191	71	17.75	6.35	0.00121368	0.0277529	1.64838	up	yes	_	_	_	_	_	_	_	_	_	_	_	_
c87498_g1	16	151	0.52	4.71	5.14802e-07	3.9906e-05	-2.99591	down	yes	_	_	_	_	_	_	_	_	_	_	_	_
c87506_g4	5.24	44.48	0.46	3.75	0.000234216	0.00752279	-2.85684	down	yes	_	_	_	_	_	_	_	_	_	_	_	_
c87512_g1	4.26	54.73	0.26	3.2	1.03478e-05	0.000552382	-3.48313	down	yes	_	_	_	_	gi|499006863|ref|XP_004556333.1|	161	2e-08	PREDICTED: acyl-coenzyme A thioesterase 4-like isoform X1 [Maylandia zebra]	_	_	_	_
c87532_g2	96	33	4.62	1.52	0.00146467	0.0323922	1.75672	up	yes	_	_	_	_	_	_	_	_	_	_	_	_
c87543_g9	98	13	4.65	0.59	6.22998e-07	4.69543e-05	3.11249	up	yes	_	_	_	_	_	_	_	_	_	_	_	_
c87571_g1	456.94	1480.67	16.95	52.72	0.00192981	0.0386989	-1.47142	down	yes	_	_	_	_	_	_	_	_	_	_	_	_
c87729_g3	260.26	27.36	28.86	2.92	7.8231e-10	1.13369e-07	3.47886	up	yes	_	_	_	_	gi|512833782|ref|XP_004882783.1|	176	8e-11	PREDICTED: interferon alpha-inducible protein 27-like protein 2B-like [Heterocephalus PREDICTED: interferon alpha-inducible p	gi|116242590|sp|P40305.3|IFI27_HUMAN	143	1e-08	RecName: Full=Interferon alpha-inducible protein 27, mitochondrial; Short=p27; AltName: Full=Interferon alpha-induced 11.5 kDa protein; AltName: Full=Interferon-s
c87733_g1	50	5	2.76	0.26	1.80219e-06	0.000122269	3.47727	up	yes	_	_	_	_	_	_	_	_	_	_	_	_
c87866_g1	199	25	4.9	0.59	1.7089e-08	1.86368e-06	3.2034	up	yes	_	_	_	_	_	_	_	_	_	_	_	_
c87925_g1	50	4	3	0.23	4.93898e-07	3.84422e-05	3.78088	up	yes	_	_	_	_	_	_	_	_	_	_	_	_
c88053_g1	216	5	6.31	0.14	8.16441e-16	3.74392e-13	5.58321	up	yes	gi|657743285|ref|XM_008308565.1|	138	1.40353e-63	PREDICTED: Cynoglossus semilaevis Fli-1 proto-oncogene, ETS transcription factor (fli1), transcript variant X3, mRNA	gi|124358906|ref|NP_001071705.2|	529	0	transcription factor protein [Ciona intestinalis]	gi|30316327|sp|P29774.3|ETS3_DROME	485	0	RecName: Full=DNA-binding protein D-ETS-3 [Drosophila melanogaster]
c88158_g1	0	16.57	0	0.85	0.000272943	0.00831745	-6.0023	down	yes	_	_	_	_	gi|646705160|gb|KDR13027.1|	258	1e-19	Testis-expressed sequence 264 protein [Zootermopsis nevadensis]	gi|51338772|sp|P34689.3|GLH1_CAEEL	154	2e-09	RecName: Full=ATP-dependent RNA helicase glh-1; AltName: Full=Germline helicase 1 [Caenorhabditis elegans]
c88174_g5	0	23	0	1.83	2.21027e-05	0.00102968	-6.43251	down	yes	_	_	_	_	_	_	_	_	_	_	_	_
c88197_g2	168.94	47.01	3.39	0.9	9.45369e-05	0.0035504	2.06443	up	yes	_	_	_	_	_	_	_	_	_	_	_	_
c88212_g1	166.92	56	4.07	1.31	0.000529167	0.0144171	1.79584	up	yes	_	_	_	_	_	_	_	_	_	_	_	_
c88226_g1	29	4	0.69	0.09	0.00015802	0.0054454	2.99979	up	yes	_	_	_	_	_	_	_	_	_	_	_	_
c88238_g2	26	128	0.42	1.98	0.000197157	0.00649411	-2.06543	down	yes	_	_	_	_	gi|512884781|ref|XP_004920303.1|	1244	0	PREDICTED: uncharacterized protein LOC101730720, partial [Xenopus (Silurana) tropicalis]	gi|130405|sp|P04323.1|POL3_DROME	520	0	RecName: Full=Retrovirus-related Pol polyprotein from transposon 17.6; Includes: RecName: Full=Protease; Includes: RecName: Full=Reverse transcriptase; Includes: RecN
c88343_g6	23	4	3.45	0.58	0.00250944	0.0483553	2.66834	up	yes	_	_	_	_	_	_	_	_	_	_	_	_
c88448_g1	64	5	1.69	0.13	9.2128e-08	8.46976e-06	3.83197	up	yes	_	_	_	_	gi|414151644|gb|AFW98995.1|	916	0	serine protease 1 [Litopenaeus vannamei]	gi|75070472|sp|Q5R5E8.1|HEPS_PONAB	220	9e-17	RecName: Full=Serine protease hepsin; AltName: Full=Transmembrane protease serine 1; Contains: RecName: Full=Serine protease hepsin non-catalytic chain; Contains: R
c88476_g2	1	22	0.1	2.06	0.000259302	0.00817671	-3.95322	down	yes	_	_	_	_	gi|585697136|ref|XP_006822329.1|	207	3e-14	PREDICTED: uncharacterized protein LOC102807461 [Saccoglossus kowalevskii]	_	_	_	_
c88522_g4	87	27.03	3.05	0.91	0.000850877	0.0209749	1.90197	up	yes	_	_	_	_	_	_	_	_	_	_	_	_
c88531_g1	16	78	0.38	1.79	0.000945014	0.0229597	-2.04531	down	yes	_	_	_	_	_	_	_	_	_	_	_	_
c88566_g2	0	25.84	0	3.26	1.02195e-05	0.000546299	-6.60746	down	yes	_	_	_	_	_	_	_	_	_	_	_	_
c88576_g1	70.36	253.24	2.47	8.52	0.00141152	0.0313625	-1.62608	down	yes	_	_	_	_	_	_	_	_	_	_	_	_
c88584_g3	15	0	0.45	0	0.000272943	0.00831745	6.04547	up	yes	_	_	_	_	gi|565440537|ref|XP_006282882.1|	144	4e-06	hypothetical protein CARUB_v10007035mg [Capsella rubella]	_	_	_	_
c88630_g2	3	38.46	0.24	3.01	5.15666e-05	0.00210814	-3.3419	down	yes	_	_	_	_	_	_	_	_	_	_	_	_
c88639_g6	767.46	196.36	35.46	8.71	8.38437e-06	0.000462489	2.19124	up	yes	_	_	_	_	_	_	_	_	_	_	_	_
c88649_g1	235.82	51.24	16.06	3.35	4.06963e-06	0.000245086	2.42845	up	yes	_	_	_	_	gi|156389691|ref|XP_001635124.1|	388	6e-35	predicted protein [Nematostella predicted protein [Nematostella vectensis]	gi|84028113|sp|Q9BXW4.1|MLP3C_HUMAN	340	3e-31	RecName: Full=Microtubule-associated proteins 1A/1B light chain 3C; AltName: Full=Autophagy-related protein LC3 C; AltName: Full=Autophagy-related ubiquitin-like m
c88698_g1	43	156	2.21	7.71	0.00218066	0.0432958	-1.62949	down	yes	_	_	_	_	_	_	_	_	_	_	_	_
c88726_g1	50.78	820.01	1.9	29.52	3.02572e-12	7.4298e-10	-3.7766	down	yes	_	_	_	_	_	_	_	_	_	_	_	_
c88726_g2	20	222	3.23	34.56	1.84237e-08	1.99779e-06	-3.23328	down	yes	_	_	_	_	_	_	_	_	_	_	_	_
c88726_g3	13	67.43	2.25	11.27	0.000687118	0.0175874	-2.12165	down	yes	_	_	_	_	_	_	_	_	_	_	_	_
c88776_g1	122.56	20	6.85	1.07	1.10708e-06	8.10321e-05	2.8284	up	yes	_	_	_	_	_	_	_	_	_	_	_	_
c88824_g1	147.74	54.13	3.51	1.23	0.00143994	0.0319007	1.67405	up	yes	gi|85677251|emb|AM182905.1|	405	0	Homarus gammarus mRNA for innexin inx1	gi|85677252|emb|CAJ58681.1|	1708	0	innexin inx1 [Homarus gammarus]	gi|10720056|sp|Q9V427.1|INX2_DROME	965	0	RecName: Full=Innexin inx2; Short=Innexin-2; AltName: Full=Gap junction protein prp33; AltName: Full=Pas-related protein 33 [Drosophila melanogaster]
c88846_g2	19.08	1	0.87	0.04	0.000378171	0.0109208	4.1456	up	yes	_	_	_	_	_	_	_	_	_	_	_	_
c88889_g3	52	1	7.43	0.14	1.02022e-08	1.1696e-06	5.58709	up	yes	_	_	_	_	_	_	_	_	_	_	_	_
c88897_g2	100.93	34.75	12	3.98	0.00142627	0.0316532	1.74558	up	yes	_	_	_	_	_	_	_	_	_	_	_	_
c88916_g2	5	87	0.14	2.32	1.1813e-07	1.07307e-05	-3.83601	down	yes	_	_	_	_	_	_	_	_	_	_	_	_
c88953_g1	14	78	0.8	4.26	0.000226793	0.00730285	-2.23503	down	yes	_	_	_	_	_	_	_	_	_	_	_	_
c88968_g2	13	0	1.34	0	0.000681211	0.0175103	5.84238	up	yes	_	_	_	_	_	_	_	_	_	_	_	_
c89079_g1	20	1	1.14	0.05	0.000259302	0.00817671	4.21873	up	yes	_	_	_	_	_	_	_	_	_	_	_	_
c89081_g1	721.5	296.47	26.96	10.64	0.00167309	0.0360994	1.50997	up	yes	_	_	_	_	_	_	_	_	_	_	_	_
c89109_g5	14	61.53	1	4.23	0.00195241	0.0390492	-1.90511	down	yes	_	_	_	_	_	_	_	_	_	_	_	_
c89146_g1	5	1014	0.06	12.62	1.15532e-25	2.19863e-22	-7.37483	down	yes	gi|341575565|gb|JF273643.1|	53	5.62912e-16	Bemisia tabaci sex peptide receptor mRNA, complete cds	gi|646723391|gb|KDR24017.1|	1147	0	FMRFamide receptor [Zootermopsis nevadensis]	_	_	_	_
c89224_g2	293.33	97	40.21	12.81	0.000283386	0.00854341	1.8164	up	yes	gi|146336986|gb|EF364557.1|	52	1.92631e-16	Macrobrachium rosenbergii clone 77 microsatellite sequence	_	_	_	_	_	_	_	_
c89304_g1	37	8	0.43	0.09	0.000634492	0.0167937	2.39505	up	yes	_	_	_	_	gi|390338799|ref|XP_003724851.1|	179	1e-09	PREDICTED: uncharacterized protein K02A2.6-like [Strongylocentrotus purpuratus]	_	_	_	_
c89322_g1	31	186	0.76	4.37	1.71167e-05	0.00085608	-2.35194	down	yes	_	_	_	_	gi|512915180|ref|XP_004928327.1|	897	0	PREDICTED: G-protein coupled receptor moody-like [Bombyx mori]	gi|218526891|sp|Q29J90.2|MOODY_DROPS	606	0	RecName: Full=G-protein coupled receptor moody
c89323_g1	199.24	60.99	7.81	2.3	0.000192617	0.00635837	1.92562	up	yes	_	_	_	_	_	_	_	_	_	_	_	_
c89379_g2	39	7	6.2	1.07	0.000187086	0.00619727	2.65649	up	yes	_	_	_	_	_	_	_	_	_	_	_	_
c89434_g1	316.63	71.04	13.4	2.89	3.59022e-06	0.000220399	2.3786	up	yes	_	_	_	_	_	_	_	_	_	_	_	_
c89437_g2	391.97	9	22.59	0.5	4.0782e-18	2.92868e-15	5.6275	up	yes	_	_	_	_	_	_	_	_	_	_	_	_
c89437_g3	89	0	6.97	0	3.64613e-13	1.07578e-10	8.59604	up	yes	_	_	_	_	_	_	_	_	_	_	_	_
c89437_g4	92	8	11.01	0.92	2.27085e-08	2.36797e-06	3.70381	up	yes	_	_	_	_	_	_	_	_	_	_	_	_
c89531_g1	357.98	101	11.97	3.24	4.58858e-05	0.00195353	2.04711	up	yes	_	_	_	_	_	_	_	_	_	_	_	_
c89621_g8	49	5	3.43	0.34	2.23231e-06	0.000148279	3.44826	up	yes	_	_	_	_	_	_	_	_	_	_	_	_
c89701_g1	175.23	68.06	18.89	7.06	0.00212211	0.0422215	1.58436	up	yes	_	_	_	_	_	_	_	_	_	_	_	_
c89701_g4	9	61	1.28	8.33	0.000175633	0.00587932	-2.50625	down	yes	_	_	_	_	_	_	_	_	_	_	_	_
c89763_g2	24	116	1.08	5	0.000291652	0.00873371	-2.03815	down	yes	_	_	_	_	_	_	_	_	_	_	_	_
c89770_g1	1	57	0.04	2.26	2.0469e-08	2.20077e-06	-5.31592	down	yes	_	_	_	_	_	_	_	_	_	_	_	_
c89789_g1	111	4	5.3	0.18	9.80833e-12	2.10912e-09	4.92779	up	yes	_	_	_	_	gi|296045879|gb|ADG86240.1|	989	0	triosephosphate isomerase [Penaeus monodon]	gi|110825748|sp|P29613.3|TPIS_DROME	721	0	RecName: Full=Triosephosphate isomerase; Short=TIM; AltName: Full=Triose-phosphate isomerase [Drosophila melanogaster]
c89885_g1	2	27	0.04	0.51	0.000284623	0.00854341	-3.38736	down	yes	_	_	_	_	gi|659099200|gb|AID60306.1|	337	3e-28	serine protease 5 [Nilaparvata lugens]	gi|1706190|sp|P80646.1|CTRB_GADMO	217	3e-16	RecName: Full=Chymotrypsin B; Contains: RecName: Full=Chymotrypsin B chain A; Contains: RecName: Full=Chymotrypsin B chain B; Flags: Precursor [Gadus morhua]
c89914_g2	10.05	50.72	0.52	2.5	0.00182136	0.0372802	-2.10079	down	yes	_	_	_	_	_	_	_	_	_	_	_	_
c89987_g3	19.47	0	3.74	0	4.93267e-05	0.00203404	6.3819	up	yes	_	_	_	_	_	_	_	_	_	_	_	_
c89995_g3	16.9	163.76	0.48	4.45	2.88354e-07	2.3807e-05	-3.0286	down	yes	_	_	_	_	_	_	_	_	_	_	_	_
c90110_g1	399.76	140.3	6.78	2.28	0.00041408	0.0117966	1.73705	up	yes	_	_	_	_	_	_	_	_	_	_	_	_
c90133_g1	308.74	4136.53	5.63	72.32	6.04547e-12	1.42035e-09	-3.5175	down	yes	_	_	_	_	_	_	_	_	_	_	_	_
c90229_g1	1.13	17	0.08	1.17	0.00183262	0.0372802	-3.58637	down	yes	_	_	_	_	_	_	_	_	_	_	_	_
c90295_g1	8.44	56.77	0.34	2.19	0.000188015	0.00621725	-2.57428	down	yes	_	_	_	_	_	_	_	_	_	_	_	_
c90377_g3	4	34	0.13	1.05	0.000882625	0.0217153	-2.79357	down	yes	_	_	_	_	_	_	_	_	_	_	_	_
c90426_g1	343.01	65.09	12.47	2.27	4.85665e-07	3.79566e-05	2.61912	up	yes	_	_	_	_	gi|512014668|ref|XP_004824667.1|	756	0	PREDICTED: GDP-fucose protein O-fucosyltransferase 2 [Mustela putorius furo]	gi|59803123|sp|Q9Y2G5.3|OFUT2_HUMAN	733	0	RecName: Full=GDP-fucose protein O-fucosyltransferase 2; AltName: Full=Peptide-O-fucosyltransferase 2; Short=O-FucT-2; Flags: Precursor [Homo sapiens]
c90426_g2	1	46	0.09	3.84	2.52246e-07	2.10542e-05	-5.00821	down	yes	_	_	_	_	_	_	_	_	_	_	_	_
c90509_g2	88.87	13	4.94	0.69	1.92368e-06	0.000129588	2.97385	up	yes	_	_	_	_	_	_	_	_	_	_	_	_
c90537_g5	27	2	2.16	0.15	7.92878e-05	0.00303599	3.80926	up	yes	_	_	_	_	_	_	_	_	_	_	_	_
c90541_g3	2915.8	1140.73	33.61	12.61	0.000836771	0.0206539	1.57789	up	yes	_	_	_	_	gi|646709446|gb|KDR15295.1|	248	1e-17	Leucine-rich repeat-containing protein 16A [Zootermopsis nevadensis]	_	_	_	_
c90542_g3	0	32.42	0	0.81	1.19212e-06	8.59339e-05	-6.90424	down	yes	_	_	_	_	_	_	_	_	_	_	_	_
c90584_g1	152.97	565.3	2.41	8.53	0.000698778	0.0178378	-1.65881	down	yes	_	_	_	_	_	_	_	_	_	_	_	_
c90658_g1	90	464	2.09	10.33	2.23334e-05	0.00103789	-2.13885	down	yes	_	_	_	_	gi|86277804|gb|ABC88388.1|	267	3e-20	crustacyanin-like lipocalin [Macrobrachium rosenbergii]	gi|22256732|sp|P58989.1|CRA1_HOMGA	237	1e-18	RecName: Full=Crustacyanin-A1 subunit
c90675_g1	306.01	1	20.3	0.06	4.87182e-21	5.79457e-18	8.13874	up	yes	_	_	_	_	_	_	_	_	_	_	_	_
c90726_g2	185.8	2	13.46	0.14	3.36085e-16	1.66126e-13	6.58305	up	yes	gi|238683638|gb|FJ875280.1|	481	0	Palaemonetes varians 70 kDa heat shock protein form 1 mRNA, partial cds	gi|238683639|gb|ACR54098.1|	1276	0	70 kDa heat shock protein form 1 [Palaemon varians]	gi|21263742|sp|Q9I8F9.1|HSP71_ORYLA	1180	0	RecName: Full=Heat shock 70 kDa protein 1; Short=HSP70-1 [Oryzias latipes]
c90729_g2	2	23	0.34	3.76	0.000780248	0.0195375	-3.15851	down	yes	_	_	_	_	_	_	_	_	_	_	_	_
c90757_g1	0	16	0	2.19	0.000428911	0.0118639	-5.91624	down	yes	_	_	_	_	_	_	_	_	_	_	_	_
c90829_g1	657.99	225	10.91	3.58	0.000263904	0.00830119	1.77136	up	yes	_	_	_	_	gi|156356358|ref|XP_001623892.1|	558	0	predicted protein [Nematostella predicted protein [Nematostella vectensis]	_	_	_	_
c90834_g4	22	3	2.2	0.29	0.00129061	0.0288952	2.98987	up	yes	_	_	_	_	_	_	_	_	_	_	_	_
c90834_g5	757.03	211	16.34	4.37	2.44354e-05	0.00112732	2.06607	up	yes	_	_	_	_	gi|557754977|ref|XP_005177231.1|	422	4e-38	PREDICTED: uncharacterized protein LOC101898760 [Musca domestica]	_	_	_	_
c90841_g1	1	28	0.07	1.88	4.31873e-05	0.00185316	-4.29739	down	yes	_	_	_	_	_	_	_	_	_	_	_	_
c90931_g3	408.4	46.8	21.85	2.41	5.60591e-10	8.40025e-08	3.33483	up	yes	gi|402768954|gb|JQ393155.1|	854	0	Macrobrachium rosenbergii pacifastin heavy chain mRNA, complete cds	gi|402768955|gb|AFQ98270.1|	1831	0	pacifastin heavy chain [Macrobrachium rosenbergii]	gi|21363043|sp|Q9R0R1.1|TRFM_MOUSE	298	3e-26	RecName: Full=Melanotransferrin; AltName: Full=Membrane-bound transferrin-like protein p97; Short=MTf; AltName: CD_antigen=CD228; Flags: Precursor [Mus musculus]
c90972_g1	32	195.46	4.41	25.95	1.32307e-05	0.000687829	-2.37454	down	yes	_	_	_	_	_	_	_	_	_	_	_	_
c90975_g5	253	62	6.03	1.42	1.42615e-05	0.000734517	2.24828	up	yes	_	_	_	_	gi|321457941|gb|EFX69017.1|	1330	0	hypothetical protein DAPPUDRAFT_301204 [Daphnia pulex]	gi|221222529|sp|Q80WP8.3|GADL1_MOUSE	1227	0	RecName: Full=Glutamate decarboxylase-like protein 1; AltName: Full=Aspartate 1-decarboxylase; Short=ADC; AltName: Full=Cysteine sulfinic acid decarboxylase; Shor
c91017_g3	57.01	17.96	9.37	2.85	0.00190359	0.038355	1.87178	up	yes	_	_	_	_	_	_	_	_	_	_	_	_
c91025_g11	0	62.24	0	8.48	5.06167e-10	7.61472e-08	-7.8526	down	yes	_	_	_	_	_	_	_	_	_	_	_	_
c91105_g1	3	56	0.2	3.66	2.77112e-06	0.000176374	-3.89806	down	yes	_	_	_	_	_	_	_	_	_	_	_	_
c91300_g2	7	54.34	0.3	2.23	0.000166089	0.00569506	-2.68353	down	yes	_	_	_	_	_	_	_	_	_	_	_	_
c91349_g1	3	71	0.1	2.28	1.61572e-07	1.42023e-05	-4.23899	down	yes	_	_	_	_	gi|241997542|ref|XP_002433420.1|	328	2e-27	conserved hypothetical protein [Ixodes scapularis]	_	_	_	_
c91543_g1	9	51	0.38	2.06	0.00105781	0.0254336	-2.24918	down	yes	_	_	_	_	_	_	_	_	_	_	_	_
[truncated: 1,264 more rows]

## Sheet: Additional file 1C
Additional file 2A DGE in gill tissue.
[truncated: 8,815 more rows]
